# Supplementary material for: ATF3 coordinates the survival and proliferation of cardiac macrophages and protects against ischemia–reperfusion injury
Source: Nat Cardiovasc Res. 2024 Jan 4;3(1):28–45. doi: 10.1038/s44161-023-00392-x (PMC11358155; doi:10.1038/s44161-023-00392-x)
Supplement: Supplementary file 2 — Supplementary Tables 1–8. Supplementary Table 1 Top 20 differentially expressed and predicted TFs in MerTK+ macrophage. Statistical significance was evaluated using two-tailed Wilcoxon’s rank-sum test. Supplementary Table 2 DEGs in rGAS6-stimulated BMDMs from ATF3-CKO and WT mice. Statistical significance was evaluated using a simple linear model and moderated Student’s t-statistics, implemented in the R package limma v.3.52.4. The corrected P values were calculated for multiple testing using the Benjamini–Hochberg FDR adjustment. Supplementary Table 3 DEG peaks between the LV-Con- and LV-ATF3-transfected macrophages from ChIP–seq. P values were calculated from the algorithm called bdgdiff in MACS2 software. Supplementary Table 4 SNPs at the intersection of MACE-associated SNPs and ATF3 eQTL variants. Statistical significance was evaluated using two-tailed Pearson’s correlations analysis. Supplementary Table 5 Baseline characteristics in patients with myocardial ischemia. Statistical significance was evaluated using two-tailed Mann–Whitney U-test (continuous variables) and χ2 test or Fisher’s exact test (categorical variables). Supplementary Table 6 DEGs of seven clusters of macrophages/monocytes. Statistical significance was evaluated using two-tailed Wilcoxon’s rank-sum test. Supplementary Table 7 A list of RT–qPCR primers and CHIP–PCR primers. Supplementary Table 8 A list of siRNA sequences. [file 44161_2023_392_MOESM2_ESM.xlsx]

## Sheet: Supplementary Table 1
Supplementary Table 1. Top 20 differentially expressed and predicted transcription factors (TFs) in MerTK+ macrophage
Differentially expressed transcription factors	p_val	avg_log2FC	pct.1	pct.2	p_val_adj			Predicted transcriptional regulators (RCisTarget)
Fosb	1.54392e-104	1.61761	0.82	0.522	2.16735e-100			Polr2a
Jun	1.98114e-115	1.50281	0.948	0.855	2.78112e-111			Taf1
Maf	1.25646e-118	1.45822	0.802	0.419	1.76382e-114			Tbp
Egr1	5.55866e-102	1.41134	0.917	0.731	7.80324e-98			Gtf2b
Klf4	3.01682e-56	1.38905	0.759	0.563	4.23502e-52			Gtf2f1
Klf2	1.71104e-70	1.34065	0.871	0.675	2.40196e-66			Nelfe
Dab2	1.89454e-118	1.25013	0.941	0.539	2.65955e-114			Tbpl2
Jund	1.76036e-112	1.1674	0.98	0.959	2.47119e-108			Hsf2
Fos	5.57586e-72	1.09238	0.958	0.948	7.82739e-68			Hoxb2
Klf6	2.01339e-86	1.00976	0.959	0.912	2.8264e-82			Hsf1
Zfhx3	2.05116e-99	0.997403	0.708	0.324	2.87942e-95			Hsf4
Mef2c	6.00703e-101	0.978347	0.8	0.386	8.43267e-97			Hsf5
Atf3	6.82528e-37	0.874143	0.875	0.839	9.58132e-33			Jdp2
Tcf4	4.20265e-71	0.873782	0.749	0.484	5.89968e-67			Atf3
Mafb	3.02385e-41	0.785849	0.921	0.774	4.24489e-37			Ep300
Nfic	1.61458e-46	0.699785	0.557	0.314	2.26655e-42			Fos
Cebpa	1.55622e-33	0.61586	0.522	0.304	2.18462e-29			Fosl1
Creb5	1.22535e-34	0.598057	0.429	0.204	1.72015e-30			Fosl2
Mxd4	3.57583e-20	0.442381	0.375	0.219	5.01974e-16			Jun
Nfatc2	2.05196e-49	0.440737	0.285	0.068	2.88054e-45			Junb

## Sheet: Supplementary Table 2
probe_set	ATF3CKO_GAS6_HR_average	WT_GAS6_HR_average	FC	Regulation	P.Value	Gene.Symbol	Gene_ID	Gene_Discription	biotype	Chromosome	Strand	Public.Gene.IDs	Start	Stop	total_probes	Cytoband	Entrez.ID	ATF3CKO_GAS6_HR_1_expression	ATF3CKO_GAS6_HR_2_expression	ATF3CKO_GAS6_HR_3_expression	WT_GAS6_HR_1_expression	WT_GAS6_HR_2_expression	WT_GAS6_HR_3_expression
TC0700003012.mm.1	4.34	4.3	1.028	up	0.643874	0610005C13Rik	NR_038165	RIKEN cDNA 0610005C13 gene	processed_transcript	chr7	-	NR_038165	45567792	45576004	202		71661	4.24	4.48	4.31	4.34	4.19	4.36
TC1200002101.mm.1	8.03	8.13	-1.072	down	0.572647	0610007P14Rik	NM_021446	RIKEN cDNA 0610007P14 gene	protein_coding	chr12	-	NM_021446	85815447	85824550	117	12 D2|12	58520	7.92	7.96	8.21	8.43	8.2	7.77
TC1100002698.mm.1	9.08	8.96	1.087	up	0.240833	0610009B22Rik	NM_025319	RIKEN cDNA 0610009B22 gene	protein_coding	chr11	-	NM_025319	51685384	51688874	40	11 B1.3|11	66050	9.2	9.1	8.94	9.03	8.92	8.93
TC0200000451.mm.1	5.22	4.98	1.181	up	0.0292855	0610009E02Rik	XR_140496	RIKEN cDNA 0610009E02 gene	processed_transcript	chr2	+	XR_140496	26445696	26460974	131		100125929	5.16	5.18	5.32	4.91	5.08	4.95
TC0400002226.mm.1	5.4	4.81	1.505	up	0.0100959	0610009K14Rik	uc008sat.1	RIKEN cDNA 0610009K14 gene	protein_coding	chr4	-	uc008sat.1	13609845	13668730	30	4|4	71681	5.36	5.26	5.58	4.86	4.47	5.1
TC1100002024.mm.1	6.35	6.21	1.102	up	0.0888952	0610009L18Rik	NR_038126	RIKEN cDNA 0610009L18 gene	protein_coding	chr11	+	NR_038126	120348678	120351190	30	11|11	66838	6.31	6.38	6.37	6.26	6.18	6.18
TC1800000394.mm.1	6.23	6.14	1.064	up	0.432687	0610009O20Rik	NM_024179	RIKEN cDNA 0610009O20 gene	protein_coding	chr18	+	NM_024179	38250249	38262629	192	18 B3|18	66839	6.24	6.24	6.21	6.22	6.27	5.94
TC0200002731.mm.1	13.35	13.76	-1.329	down	0.0234464	0610010B08Rik	NM_001177543	RIKEN cDNA 0610010B08 gene	protein_coding	chr2	+	NM_001177543	175965331	175981734	100	2 H4|2	100039060	13.58	13.05	13.42	13.88	13.72	13.69
TC1100002369.mm.1	9.29	9.25	1.028	up	0.720469	0610010F05Rik	NM_027860	RIKEN cDNA 0610010F05 gene	protein_coding	chr11	-	NM_027860	23564961	23633639	323	11|11 A3.3	71675	9.41	9.18	9.28	9.04	9.38	9.32
TC1100003089.mm.1	6.71	6.53	1.133	up	0.0776824	0610010K14Rik	NM_001177601	RIKEN cDNA 0610010K14 gene	protein_coding	chr11	-	NM_001177601	70235204	70239852	215	11 B3|11	104457	6.73	6.64	6.76	6.65	6.47	6.47
TC1700000394.mm.1	5.19	5.18	1.007	up	0.90882	0610011F06Rik	NM_026686	RIKEN cDNA 0610011F06 gene	protein_coding	chr17	+	NM_026686	25875464	25886007	100	17 A3.3|17	68347	5.1	5.17	5.31	5.16	5.2	5.19
TC1700002690.mm.1	3.05	3.09	-1.028	down	0.735727	0610012D04Rik	ENSMUST00000159031	RIKEN cDNA 0610012D04 gene	antisense	chr17	-	ENSMUST00000159031	87362239	87364462	30		NA	3.06	3.28	2.8	3.18	3.12	2.98
TC1600001492.mm.1	8.18	8.14	1.028	up	0.597641	0610012G03Rik	NR_027897	RIKEN cDNA 0610012G03 gene	pseudogene	chr16	-	NR_027897	31947051	31948521	30	16 B2|16	106264	8.09	8.28	8.18	8.2	8.11	8.1
TC0400000979.mm.1	3.94	3.92	1.014	up	0.810036	0610025J13Rik	XR_104914	RIKEN cDNA 0610025J13 gene	antisense	chr4	+	XR_104914	98320114	98331791	60	4 C6|4	78687	3.98	3.84	3.99	3.95	3.88	3.92
TC0600000848.mm.1	8.32	8.34	-1.014	down	0.923481	0610030E20Rik	NM_026696	RIKEN cDNA 0610030E20 gene	protein_coding	chr6	+	NM_026696	72347317	72353162	110	6 C3|6	68364	8.42	8.18	8.37	8.49	8.45	8.07
TC0300000722.mm.1	11.18	11.04	1.102	up	0.510806	0610031J06Rik	NM_020003	RIKEN cDNA 0610031J06 gene	protein_coding	chr3	+	NM_020003	88325023	88331313	191	3 F1|3	56700	11.16	11.15	11.22	11.33	11.23	10.57
TC0300003018.mm.1	3.51	3.39	1.087	up	0.196472	0610031O16Rik	NR_045760	RIKEN cDNA 0610031O16 gene	antisense	chr3	-	NR_045760	138210716	138240582	134	3|3	68369	3.47	3.62	3.44	3.37	3.4	3.41
TC0600002264.mm.1	4.3	4.33	-1.021	down	0.765719	0610033M10Rik	uc009bxj.1	RIKEN cDNA 0610033M10 gene	ncRNA	chr6	-	uc009bxj.1	51400966	51402219	25	6|6	74093	4.18	4.28	4.45	4.36	4.25	4.39
TC0400001137.mm.1	7.9	7.81	1.064	up	0.567619	0610037L13Rik	NM_028754	RIKEN cDNA 0610037L13 gene	protein_coding	chr4	+	NM_028754	107889813	107899384	261	4 C7|4	74098	8.2	7.66	7.83	7.82	7.84	7.78
TC0800000864.mm.1	4.63	4.68	-1.035	down	0.58726	0610038B21Rik	NR_028125	RIKEN cDNA 0610038B21 gene	antisense	chr8	+	NR_028125	77517056	77523898	40	8|8	70345	4.54	4.59	4.75	4.63	4.66	4.74
TC1100001377.mm.1	3.61	3.47	1.102	up	0.250442	0610039H22Rik	uc007kvp.1	RIKEN cDNA 0610039H22 gene	ncRNA	chr11	+	uc007kvp.1	88619251	88623426	30	11|11	68397	3.52	3.77	3.53	3.46	3.36	3.6
TC0200002493.mm.1	2.98	2.91	1.05	up	0.462631	0610039K10Rik	NR_028113	RIKEN cDNA 0610039K10 gene	antisense	chr2	+	NR_028113	163644850	163645801	30	2 H3|2	68386	2.98	2.97	2.98	2.79	3.02	2.92
TC1100003616.mm.1	4.48	4.43	1.035	up	0.584112	0610040B09Rik	ENSMUST00000140952	RIKEN cDNA 0610040B09 gene	ncRNA	chr11	-	ENSMUST00000140952	96291024	96306910	50		NA	4.5	4.53	4.41	4.46	4.35	4.49
TC0500001729.mm.1	4.18	4.27	-1.064	down	0.291158	0610040B10Rik	NR_027874	RIKEN cDNA 0610040B10 gene	antisense	chr5	+	NR_027874	143329247	143332704	73	5 G2|5	67672	4.27	4.08	4.18	4.28	4.29	4.24
TC0600002886.mm.1	4.43	4.3	1.094	up	0.145332	0610040F04Rik	NR_040757	RIKEN cDNA 0610040F04 gene	antisense	chr6	-	NR_040757	108577036	108660934	143	6 E2|6	75394	4.43	4.42	4.44	4.24	4.26	4.4
TC0500000584.mm.1	4.21	4.1	1.079	up	0.436098	0610040J01Rik	NM_029554	RIKEN cDNA 0610040J01 gene	protein_coding	chr5	+	NM_029554	63812495	63899621	40	5 C3.1|5	76261	3.99	4.45	4.19	3.96	4.14	4.2
TC0400001032.mm.1	4.07	4.06	1.007	up	0.97457	0610043K17Rik	NR_040640	RIKEN cDNA 0610043K17 gene	ncRNA	chr4	+	NR_040640	101353783	101404589	163	4|4	68400	4.02	4.14	4.04	4.08	3.9	4.21
TC0500002978.mm.1	4.82	4.57	1.189	up	0.0515303	1010001B22Rik	ENSMUST00000181488	RIKEN cDNA 1010001B22 gene	ncRNA	chr5	-	ENSMUST00000181488	109995511	109996398	30		NA	4.9	4.75	4.81	4.52	4.44	4.76
TC1800000984.mm.1	3.79	3.74	1.035	up	0.5823	1010001N08Rik	NR_105022	RIKEN cDNA 1010001N08 gene	ncRNA	chr18	-	NR_105022	11003688	11052567	180	18 A1|18	68434	3.78	3.74	3.86	3.7	3.67	3.86
TC1100003907.mm.1	3.93	3.82	1.079	up	0.229967	10-Mar	NM_001039242	membrane-associated ring finger (C3HC4) 10	protein_coding	chr11	-	NM_001039242	105360798	105456735	190	11 E1|11	632687	3.88	3.98	3.94	3.78	3.74	3.94
TC1000002210.mm.1	7.08	7.23	-1.11	down	0.133366	10-Sep	NM_001024910	septin 10	protein_coding	chr10	-	NM_001024910	59141627	59223681	160	10 B4|10	103080	7.17	7.03	7.05	7.15	7.31	7.22
TC0600000379.mm.1	3.97	3.79	1.133	up	0.0864373	1110001J03Rik	NM_025363	RIKEN cDNA 1110001J03 gene	protein_coding	chr6	+	NM_025363	38532579	38539449	50	6 B1|6	66117	4.09	3.99	3.83	3.76	3.76	3.84
TC0300001403.mm.1	3.07	3.01	1.042	up	0.470185	1110002E22Rik	ENSMUST00000163080	RIKEN cDNA 1110002E22 gene	protein_coding	chr3	+	ENSMUST00000163080	138065052	138081506	70		NA	3.07	3.04	3.1	2.96	3.02	3.06
TC1000002304.mm.1	4.81	4.66	1.11	up	0.129463	1110002J07Rik	ENSMUST00000181710	RIKEN cDNA 1110002J07 gene	ncRNA	chr10	-	ENSMUST00000181710	66912145	66920258	100		NA	4.75	4.87	4.8	4.64	4.59	4.76
TC1200001344.mm.1	7.03	7.28	-1.189	down	0.0407787	1110002L01Rik	NR_030694	RIKEN cDNA 1110002L01 gene	antisense	chr12	-	NR_030694	3403878	3427011	132	12 A1.1|12	100043040	7.08	6.94	7.08	7.38	7.12	7.34
TC0100000235.mm.1	2.76	2.65	1.079	up	0.336706	1110002O04Rik	uc007apm.1	RIKEN cDNA 1110002O04 gene	ncRNA	chr1	+	uc007apm.1	35879845	35881119	30	1|1	68483	2.86	2.83	2.58	2.69	2.58	2.69
TC1600002059.mm.1	5.42	5.39	1.021	up	0.730516	1110004E09Rik	NM_026502	RIKEN cDNA 1110004E09 gene	protein_coding	chr16	-	NM_026502	90925809	90934927	140	16 C3.3|16	68001	5.47	5.39	5.4	5.35	5.4	5.43
TC0700001681.mm.1	12.45	13.28	-1.778	down	0.000114096	1110004F10Rik	NM_019772	RIKEN cDNA 1110004F10 gene	protein_coding	chr7	+	NM_019772	116093301	116105210	70	7|7 F3	56372	12.54	12.46	12.35	13.24	13.14	13.47
TC0500003103.mm.1	4.51	4.66	-1.11	down	0.0929686	1110006O24Rik	NR_027810	RIKEN cDNA 1110006O24 gene	ncRNA	chr5	-	NR_027810	115631049	115632123	40	5 F|5	66123	4.57	4.53	4.42	4.62	4.67	4.69
TC1300001954.mm.1	10.51	10.79	-1.214	down	0.0236817	1110007C09Rik	NM_026738	RIKEN cDNA 1110007C09 gene	protein_coding	chr13	-	NM_026738	49202951	49216026	100	13 A5|13	68480	10.54	10.47	10.51	10.86	10.89	10.61
TC1600000985.mm.1	4.21	4.27	-1.042	down	0.637903	1110008E08Rik	XR_105793	RIKEN cDNA 1110008E08 gene	ncRNA	chr16	+	XR_105793	90554164	90554886	30	16 C3.3|16	68500	4.15	4.43	4.05	4.13	4.34	4.34
TC0200002403.mm.1	11.56	11.69	-1.094	down	0.266019	1110008F13Rik	NM_026124	RIKEN cDNA 1110008F13 gene	protein_coding	chr2	+	NM_026124	156863122	156873563	80	2|2 H2	67388	11.42	11.52	11.73	11.77	11.72	11.57
TC1200000464.mm.1	6.64	6.51	1.094	up	0.423527	1110008L16Rik	NM_025373	RIKEN cDNA 1110008L16 gene	protein_coding	chr12	+	NM_025373	55299577	55382533	151	12 C1|12	66132	6.93	6.35	6.63	6.64	6.48	6.4
TC0200003302.mm.1	5.26	5.99	-1.659	down	0.00306306	1110008P14Rik	NM_198001	RIKEN cDNA 1110008P14 gene	protein_coding	chr2	-	NM_198001	32377097	32381938	41	2 B|2	73737	5.12	5.6	5.06	6.2	5.91	5.86
TC0X00000627.mm.1	7.48	8.15	-1.591	down	0.000699314	1110012L19Rik	NM_026787	RIKEN cDNA 1110012L19 gene	protein_coding	chrX	+	NM_026787	70385877	70389417	50	X A7.1|X	68618	7.35	7.64	7.46	8.28	7.97	8.21
TC0800001354.mm.1	3.23	2.9	1.257	up	0.0419695	1110013I04Rik	uc009nnl.1	RIKEN cDNA 1110013I04 gene	protein_coding	chr8	+	uc009nnl.1	112961448	112962560	30	8|8	68629	3.3	3.45	2.94	2.91	2.9	2.89
TC0300000013.mm.1	3.4	3.4	1	none	1	1110015O18Rik	NR_045272	RIKEN cDNA 1110015O18 gene	ncRNA	chr3	+	NR_045272	4797397	4814911	110	3|3	100503859	3.33	3.47	3.4	3.34	3.39	3.47
TC0400002470.mm.1	4.1	4.19	-1.064	down	0.507601	1110017D15Rik	NM_001048005	RIKEN cDNA 1110017D15 gene	protein_coding	chr4	-	NM_001048005	41505009	41517333	112	4|4 B1	73721	3.94	4.17	4.2	4.24	3.98	4.35
TC0200002584.mm.1	3.55	3.45	1.072	up	0.242628	1110018N20Rik	ENSMUST00000138928	RIKEN cDNA 1110018N20 gene	processed_transcript	chr2	+	ENSMUST00000138928	167188659	167192808	100	2 H3|2	68941	3.63	3.51	3.52	3.38	3.42	3.54
TC1000002733.mm.1	4.16	4.09	1.05	up	0.418282	1110019B22Rik	uc007gwq.1	RIKEN cDNA 1110019B22 gene	protein_coding	chr10	-	uc007gwq.1	95718371	95722500	40	10 C2|10	68529	4.17	4.11	4.2	4.18	4.01	4.08
TC0600000099.mm.1	3.9	3.81	1.064	up	0.303301	1110019D14Rik	NR_045995	RIKEN cDNA 1110019D14 gene	ncRNA	chr6	+	NR_045995	13871526	14044385	50	6|6	76311	3.95	3.89	3.86	3.87	3.74	3.83
TC1700002658.mm.1	4.43	4.42	1.007	up	0.896723	1110020A21Rik	NR_027929	RIKEN cDNA 1110020A21 gene	ncRNA	chr17	-	NR_027929	84917182	84957710	80	17 E4|17	68531	4.45	4.45	4.4	4.41	4.38	4.48
TC1400002261.mm.1	3.19	2.96	1.173	up	0.064851	1110020C17Rik	XR_105618	RIKEN cDNA 1110020C17 gene	unknown	chr14	-	XR_105618	65916510	65917682	30	14 D1|14	68584	3.14	3.37	3.07	3.07	2.92	2.9
TC1600002027.mm.1	2.85	2.67	1.133	up	0.276241	1110025L11Rik	NM_001276278	RIKEN cDNA 1110025L11 gene	protein_coding	chr16	-	NM_001276278	89063410	89064002	30	16 C3.3|16	68637	2.85	3.14	2.57	2.75	2.5	2.76
TC0800001254.mm.1	3.8	3.65	1.11	up	0.173224	1110028F18Rik	NR_045470	RIKEN cDNA 1110028F18 gene	ncRNA	chr8	+	NR_045470	106587143	106594820	30	8|8	68692	3.75	3.72	3.93	3.63	3.53	3.78
TC0900003339.mm.1	7.12	7.06	1.042	up	0.495864	1110032A03Rik	NM_023483	RIKEN cDNA 1110032A03 gene	protein_coding	chr9	-	NM_023483	50762828	50768452	147	9|9 B	68721	7.2	7.13	7.04	7.17	7	7.01
TC0900003340.mm.1	5.14	5.01	1.094	up	0.156947	1110032A03Rik	ENSMUST00000176160	RIKEN cDNA 1110032A03 gene	protein_coding	chr9	-	ENSMUST00000176160	50768594	50774975	50	9|9 B	68721	5.18	5.03	5.21	5.02	5.03	4.98
TC0300000572.mm.1	4.26	4.35	-1.064	down	0.291356	1110032F04Rik	NM_001167996	RIKEN cDNA 1110032F04 gene	protein_coding	chr3	+	NM_001167996	68869586	68872163	30	3 E1|3	68725	4.27	4.19	4.31	4.29	4.31	4.46
TC0200002040.mm.1	5.48	5.45	1.021	up	0.722197	1110034G24Rik	NM_028637	RIKEN cDNA 1110034G24 gene	protein_coding	chr2	+	NM_028637	132686882	132751055	100	2 F3|2	73747	5.46	5.57	5.42	5.48	5.39	5.49
TC0700000523.mm.1	3.08	2.98	1.072	up	0.436177	1110035H17Rik	ENSMUST00000053062	RIKEN cDNA 1110035H17 gene	antisense	chr7	+	ENSMUST00000053062	29155680	29156920	30		NA	2.86	3.23	3.14	2.88	2.98	3.08
TC0900000807.mm.1	3.43	3.26	1.125	up	0.0980439	1110036E04Rik	NR_040713	RIKEN cDNA 1110036E04 gene	ncRNA	chr9	+	NR_040713	64049829	64054100	30	9|9	68697	3.46	3.51	3.31	3.23	3.24	3.32
TC0400000090.mm.1	8.9	9.11	-1.157	down	0.041894	1110037F02Rik	NM_001081183	RIKEN cDNA 1110037F02 gene	protein_coding	chr4	+	NM_001081183	11485958	11551143	330	4|4 A2	66185	9.01	8.8	8.9	9.11	9.1	9.12
TC1700001933.mm.1	7.4	7.41	-1.007	down	0.839745	1110038B12Rik	NR_015536	RIKEN cDNA 1110038B12 gene	processed_transcript	chr17	-	NR_015536	34948538	34952525	239	17 B1|17	68763	7.39	7.38	7.42	7.33	7.5	7.41
TC1500000615.mm.1	5.58	5.49	1.064	up	0.309409	1110038F14Rik	NM_054099	RIKEN cDNA 1110038F14 gene	protein_coding	chr15	+	NM_054099	76948509	76950732	66	15|15 E1	117171	5.51	5.56	5.66	5.45	5.49	5.53
TC1300000382.mm.1	4.55	4.57	-1.014	down	0.796215	1110046J04Rik	NR_040707	RIKEN cDNA 1110046J04 gene	antisense	chr13	+	NR_040707	33935567	33960181	120	13 A3.3|13	68808	4.53	4.55	4.58	4.61	4.51	4.6
TC0200004114.mm.1	5.28	5.32	-1.028	down	0.71841	1110051M20Rik	NM_175123	RIKEN cDNA 1110051M20 gene	protein_coding	chr2	-	NM_175123	91273240	91444704	200	2 E1|2	228356	5.29	5.26	5.29	5.31	5.51	5.14
TC1600001409.mm.1	3.03	3.09	-1.042	down	0.48247	1110054M08Rik	NR_037954	RIKEN cDNA 1110054M08 gene	ncRNA	chr16	-	NR_037954	24391612	24393655	60	16 B1|16	68841	2.98	3.06	3.04	3.17	3	3.09
TC1200000058.mm.1	9.55	10.27	-1.647	down	0.000886201	1110057K04Rik	NM_001167767	RIKEN cDNA 1110057K04 gene	protein_coding	chr12	+	NM_001167767	8208107	8285759	110	12 A1.1|12	68832	9.76	9.33	9.56	10.38	10.11	10.32
TC1600000975.mm.1	3.53	3.6	-1.05	down	0.694671	1110057P08Rik	ENSMUST00000089097	RIKEN cDNA 1110057P08 gene	protein_coding	chr16	+	ENSMUST00000089097	89174735	89175199	30		NA	3.48	3.4	3.7	3.63	3.22	3.96
TC0100002070.mm.1	5.02	4.77	1.189	up	0.0395423	1110058L19Rik	NM_026503	RIKEN cDNA 1110058L19 gene	protein_coding	chr1	-	NM_026503	23995939	24005656	41	1 A5|1	68002	4.9	4.97	5.2	4.73	4.77	4.82
TC1900001254.mm.1	5.72	5.89	-1.125	down	0.0903244	1110059E24Rik	NM_025423	RIKEN cDNA 1110059E24 gene	protein_coding	chr19	-	NM_025423	21574694	21652976	271	19|19 C1	66206	5.77	5.61	5.79	5.85	5.86	5.97
TC0900003296.mm.1	5.76	5.63	1.094	up	0.269342	1110059G10Rik	NM_025419	RIKEN cDNA 1110059G10 gene	protein_coding	chr9	-	NM_025419	122945089	122951000	80	9 F4|9	66202	5.79	5.75	5.73	5.65	5.44	5.8
TC0400003513.mm.1	4.54	4.5	1.028	up	0.538864	1110065P20Rik	NM_001142727	RIKEN cDNA 1110065P20 gene	protein_coding	chr4	-	NM_001142727	124849080	124851196	130	4 D2.2|4	68920	4.5	4.58	4.55	4.51	4.5	4.48
TC0600001596.mm.1	5.25	5.34	-1.064	down	0.404379	1190002F15Rik	NR_037955	RIKEN cDNA 1190002F15 gene	ncRNA	chr6	+	NR_037955	134929084	134952898	110	6 G1|6	381822	5.3	5.25	5.19	5.38	5.49	5.15
TC0900002857.mm.1	9.23	9.31	-1.057	down	0.462158	1190002N15Rik	NM_001033145	RIKEN cDNA 1190002N15 gene	protein_coding	chr9	-	NM_001033145	94517864	94538081	40	9 E3.3|9	68861	9.3	9.21	9.17	9.11	9.38	9.44
TC1300002206.mm.1	2.96	2.88	1.057	up	0.403478	1190003K10Rik	NM_001195435	RIKEN cDNA 1190003K10 gene	protein_coding	chr13	-	NM_001195435	64481246	64497792	30	13 B3|13	68880	3.02	2.99	2.87	2.96	2.79	2.9
TC0800003248.mm.1	4.4	4.37	1.021	up	0.702642	1190005I06Rik	NM_197988	RIKEN cDNA 1190005I06 gene	protein_coding	chr8	-	NM_197988	120608602	120647632	90	8 E1|8	68918	4.33	4.43	4.43	4.39	4.33	4.38
TC1000002570.mm.1	5.59	5.59	1	none	1	1190007I07Rik	NM_001135567	RIKEN cDNA 1190007I07 gene	protein_coding	chr10	-	NM_001135567	82619851	82623228	98	10 C1|10	544717	5.68	5.53	5.55	5.58	5.57	5.61
TC0800000581.mm.1	5.26	5.32	-1.042	down	0.562245	1190028D05Rik	uc009lry.1	RIKEN cDNA 1190028D05 gene	unknown	chr8	+	uc009lry.1	52356611	52403339	40	8 B1.3|8	330767	5.29	5.17	5.33	5.41	5.23	5.31
TC1500000171.mm.1	4.2	4.23	-1.021	down	0.81374	11-Mar	NM_177597	membrane-associated ring finger (C3HC4) 11	protein_coding	chr15	+	NM_177597	26309048	26409576	75	15 B1|15	211147	4.15	4.31	4.15	4.29	4.09	4.3
TC0500000888.mm.1	11.47	11.71	-1.181	down	0.0614746	11-Sep	NM_001009818	septin 11	protein_coding	chr5	+	NM_001009818	93093451	93176445	250	5 E2|5 47.29 cM	52398	11.44	11.44	11.53	11.75	11.86	11.51
TC0200005200.mm.1	4.2	4.07	1.094	up	0.122791	1200007C13Rik	ENSMUST00000143649	RIKEN cDNA 1200007C13 gene	ncRNA	chr2	-	ENSMUST00000143649	167827693	167833646	30		NA	4.16	4.25	4.19	4.04	4.06	4.11
TC1100001013.mm.1	7.86	7.95	-1.064	down	0.33723	1200014J11Rik	NM_025818	RIKEN cDNA 1200014J11 gene	protein_coding	chr11	+	NM_025818	73047783	73083579	230	11 B4|11	66874	7.93	7.77	7.89	7.98	8	7.87
TC1600001149.mm.1	3.47	3.36	1.079	up	0.306708	12-Sep	NM_027669	septin 12	protein_coding	chr16	-	NM_027669	4986858	4997852	130	16 A1|16	71089	3.38	3.62	3.4	3.3	3.38	3.41
TC1600000303.mm.1	6.7	6.69	1.007	up	0.845501	1300002E11Rik	NR_037957	RIKEN cDNA 1300002E11 gene	ncRNA	chr16	+	NR_037957	21794337	21809047	210	16 B1|16	100043489	6.77	6.6	6.74	6.69	6.64	6.73
TC0400000496.mm.1	9.7	11.08	-2.603	down	9.97668e-05	1300002K09Rik	NM_028788	RIKEN cDNA 1300002K09 gene	protein_coding	chr4	+	NM_028788	45848664	45887008	310	4 B1|4	74152	9.86	9.61	9.64	11.42	11.11	10.72
TC0900002968.mm.1	3.71	3.72	-1.007	down	0.931894	1300017J02Rik	NM_027918	RIKEN cDNA 1300017J02 gene	protein_coding	chr9	-	NM_027918	103250522	103305082	242	9 F1|9	71775	3.71	3.77	3.65	3.69	3.72	3.74
TC0500003306.mm.1	3.61	3.55	1.042	up	0.478195	14-Sep	NM_028826	septin 14	protein_coding	chr5	-	NM_028826	129683391	129708511	130	5 G1.3|5	74222	3.57	3.69	3.56	3.6	3.49	3.55
TC0700004418.mm.1	5.83	5.85	-1.014	down	0.900817	1500002F19Rik	XR_140847	RIKEN cDNA 1500002F19 gene	ncRNA	chr7	-	XR_140847	132874629	132888687	30	7|7	76683	5.61	6.02	5.86	5.82	5.72	6
TC0300002325.mm.1	4.7	4.72	-1.014	down	0.792294	1500004A13Rik	NR_015498	RIKEN cDNA 1500004A13 gene	processed_transcript	chr3	-	NR_015498	88782943	88832547	245	3|3	319830	4.67	4.64	4.79	4.71	4.81	4.65
TC1500000746.mm.1	3	3.04	-1.028	down	0.63978	1500009C09Rik	NR_037697	RIKEN cDNA 1500009C09 gene	protein_coding	chr15	+	NR_037697	82252397	82260753	30	15 E1|15	76505	3.12	2.91	2.97	2.98	3.04	3.11
TC1000001011.mm.1	4.52	4.34	1.133	up	0.150046	1500009L16Rik	NM_001145198	RIKEN cDNA 1500009L16 gene	protein_coding	chr10	+	NM_001145198	83722865	83762762	69	10 C1|10	69784	4.36	4.53	4.67	4.37	4.2	4.45
TC0500003734.mm.1	7.96	7.9	1.042	up	0.638001	1500011B03Rik	NR_027817	RIKEN cDNA 1500011B03 gene	protein_coding	chr5	-	NR_027817	114808196	114813976	37	5 F|5	66236	8.15	7.81	7.92	8.07	7.91	7.71
TC0200004567.mm.1	6.41	6.37	1.028	up	0.639037	1500011K16Rik	NR_015476	RIKEN cDNA 1500011K16 gene	protein_coding	chr2	-	NR_015476	127791377	127792488	30	2 F1|2	67885	6.47	6.33	6.44	6.42	6.3	6.4
TC0200002580.mm.1	8.66	8.13	1.444	up	0.000829362	1500012F01Rik	NM_001081005	RIKEN cDNA 1500012F01 gene	protein_coding	chr2	+	NM_001081005	167062934	167065862	160	2 H3|2	68949	8.75	8.5	8.73	8.16	8.07	8.17
TC0700001084.mm.1	4.25	4.09	1.117	up	0.110143	1500012K07Rik	NR_045812	RIKEN cDNA 1500012K07 gene	processed_transcript	chr7	+	NR_045812	75308696	75331419	40	7 D2|7	68954	4.2	4.17	4.39	4.04	4.09	4.14
TC1800000637.mm.1	4.81	4.55	1.197	up	0.0321907	1500015A07Rik	NR_029432	RIKEN cDNA 1500015A07 gene	antisense	chr18	+	NR_029432	61726390	61735917	54	18|18	68982	4.86	4.78	4.8	4.66	4.37	4.62
TC1900000330.mm.1	3.33	3.35	-1.014	down	0.875135	1500015L24Rik	NR_045817	RIKEN cDNA 1500015L24 gene	ncRNA	chr19	+	NR_045817	20405288	20422787	80	19 B|19	68994	3.34	3.48	3.18	3.27	3.34	3.44
TC0100000329.mm.1	3.18	3.22	-1.028	down	0.652824	1500015O10Rik	NM_024283	RIKEN cDNA 1500015O10 gene	protein_coding	chr1	+	NM_024283	43730602	43742578	50	1|1 C1	78896	3.19	3.21	3.14	3.17	3.18	3.3
TC1900001444.mm.1	4.07	4.09	-1.014	down	0.855825	1500017E21Rik	NR_033510	RIKEN cDNA 1500017E21 gene	processed_transcript	chr19	-	NR_033510	36614052	36705641	225	19 C2|19	668215	4.08	4.13	4	4.11	3.97	4.18
TC1000001088.mm.1	3.54	3.59	-1.035	down	0.526068	1500026H17Rik	ENSMUST00000181598	RIKEN cDNA 1500026H17 gene	ncRNA	chr10	+	ENSMUST00000181598	89686006	89700866	70		NA	3.52	3.51	3.59	3.64	3.58	3.55
TC0500000225.mm.1	5.7	5.54	1.117	up	0.284603	1500035N22Rik	XR_140695	RIKEN cDNA 1500035N22 gene	ncRNA	chr5	+	XR_140695	24985842	24998168	30	5|5	70258	5.78	5.89	5.44	5.73	5.4	5.48
TC1700001600.mm.1	4.52	4.42	1.072	up	0.276542	1520401A03Rik	XM_003085154	RIKEN cDNA 1520401A03 gene	protein_coding	chr17	-	XM_003085154	23704488	23722783	409	17 A3.3|17	320309	4.5	4.61	4.45	4.41	4.35	4.5
TC0300001469.mm.1	13.13	13.13	1	none	0.976889	15-Sep	NM_053102	selenoprotein	protein_coding	chr3	+	NM_053102	144570304	144597681	110	3|3 H3	93684	13.24	13.08	13.08	12.97	13.1	13.32
TC1600002134.mm.1	3.46	3.33	1.094	up	0.14501	1600002D24Rik	NR_040484	RIKEN cDNA 1600002D24 gene	ncRNA	chr16	-	NR_040484	95831123	95929077	70	16 C4|16	69776	3.38	3.53	3.46	3.32	3.35	3.32
TC1700001621.mm.1	6.27	6.19	1.057	up	0.365375	1600002H07Rik	NM_028056	RIKEN cDNA 1600002H07 gene	protein_coding	chr17	-	NM_028056	24215054	24220851	156	17 A3.3|17	72016	6.28	6.21	6.32	6.25	6.12	6.21
TC1000000844.mm.1	6.52	6.45	1.05	up	0.626214	1600002K03Rik	NM_027207	RIKEN cDNA 1600002K03 gene	protein_coding	chr10	+	NM_027207	80172944	80175146	43	10 C1|10	69770	6.42	6.35	6.79	6.51	6.34	6.51
TC0700004087.mm.1	5.23	5.03	1.149	up	0.062442	1600010M07Rik	NR_037959	RIKEN cDNA 1600010M07 gene	ncRNA	chr7	-	NR_037959	109998377	110151202	60	7|7	69781	5.35	5.13	5.2	5	4.99	5.1
TC1700000172.mm.1	5.41	5.42	-1.007	down	0.868415	1600012H06Rik	NM_001083880	RIKEN cDNA 1600012H06 gene	protein_coding	chr17	+	NM_001083880	14943184	14959570	110	17 A2|17	67912	5.43	5.32	5.47	5.43	5.41	5.42
TC0700000693.mm.1	5.37	5.38	-1.007	down	0.909568	1600014C10Rik	NM_001085385	RIKEN cDNA 1600014C10 gene	protein_coding	chr7	+	NM_001085385	38183217	38197568	149	7|7 B1	72244	5.41	5.28	5.42	5.38	5.46	5.3
TC1700002158.mm.1	3.51	3.51	1	none	1	1600014C23Rik	NM_028164	RIKEN cDNA 1600014C23 gene	protein_coding	chr17	-	NM_028164	45732864	45733844	30	17 B3|17	72240	3.41	3.53	3.58	3.56	3.36	3.6
TC0X00000830.mm.1	3.65	3.56	1.064	up	0.484723	1600014K23Rik	NM_028046	RIKEN cDNA 1600014K23 gene	protein_coding	chrX	+	NM_028046	85249677	85270291	30	X C1|X	71996	3.43	3.9	3.63	3.57	3.65	3.45
TC0600000573.mm.1	3.43	3.38	1.035	up	0.637795	1600015I10Rik	NM_001081273	RIKEN cDNA 1600015I10 gene	protein_coding	chr6	+	NM_001081273	48929895	48933687	40	6 B2.3|6	69761	3.55	3.36	3.37	3.31	3.29	3.53
TC1600001550.mm.1	3.74	3.58	1.117	up	0.329538	1600019K03Rik	NR_040481	RIKEN cDNA 1600019K03 gene	ncRNA	chr16	-	NR_040481	35503170	35509419	30	16|16	69768	3.53	4.09	3.59	3.53	3.55	3.65
TC0600000991.mm.1	5.69	5.62	1.05	up	0.505283	1600020E01Rik	NR_037960	RIKEN cDNA 1600020E01 gene	antisense	chr6	+	NR_037960	86524494	86582463	236	6 D1|6	72012	5.67	5.68	5.71	5.61	5.5	5.76
TC0500002345.mm.1	3.52	3.73	-1.157	down	0.177262	1600023N17Rik	NR_073433	RIKEN cDNA 1600023N17 gene	protein_coding	chr5	-	NR_073433	45668701	45669708	30	5 B3|5	69788	3.44	3.68	3.44	3.62	3.56	4.01
TC0X00000514.mm.1	3.07	3.13	-1.042	down	0.490719	1600025M17Rik	NR_038168	RIKEN cDNA 1600025M17 gene	ncRNA	chrX	+	NR_038168	56317599	56320664	60	X A5|X	72030	3	3.12	3.08	3.09	3.22	3.07
TC0800002791.mm.1	4.63	4.37	1.197	up	0.068165	1600027J07Rik	NR_036588	RIKEN cDNA 1600027J07 gene	ncRNA	chr8	-	NR_036588	103343878	103347534	30	8 D2|8	69794	4.46	4.81	4.61	4.44	4.21	4.46
TC0900000728.mm.1	4.64	4.39	1.189	up	0.0226268	1600029O15Rik	NR_033522	ribosomal protein L17 pseudogene	pseudogene	chr9	+	NR_033522	58202897	58208808	50	9 B|9	665268	4.61	4.72	4.58	4.35	4.32	4.49
TC0500000292.mm.1	3.9	3.81	1.064	up	0.271538	1700001C02Rik	NM_029285	RIKEN cDNA 1700001C02 gene	protein_coding	chr5	+	NM_029285	30466047	30484088	60	5 B1|5	75434	3.86	3.97	3.87	3.78	3.82	3.83
TC1700002205.mm.1	3.47	3.48	-1.007	down	0.931555	1700001C19Rik	NM_001172091	RIKEN cDNA 1700001C19 gene	protein_coding	chr17	-	NM_001172091	47412734	47437376	100	17 C|17	75462	3.45	3.44	3.52	3.43	3.48	3.52
TC0800002294.mm.1	3.28	3.2	1.057	up	0.512422	1700001D01Rik	NR_045475	RIKEN cDNA 1700001D01 gene	ncRNA	chr8	-	NR_045475	61281522	61288872	50	8|8	69279	3.19	3.54	3.12	3.19	3.17	3.24
TC1400000460.mm.1	5.99	5.45	1.454	up	0.00747897	1700001F09Rik	ENSMUST00000168906	RIKEN cDNA 1700001F09 gene	protein_coding	chr14	+	ENSMUST00000168906	44123851	44129043	50	14 C1|14	71826	5.97	6.12	5.87	5.35	5.24	5.75
TC1400001856.mm.1	5.2	4.79	1.329	up	0.0164176	1700001F09Rik	NM_027940	RIKEN cDNA 1700001F09 gene	protein_coding	chr14	-	NM_027940	43342383	43347811	50	14 C1|14	71826	5.17	5.22	5.21	4.73	4.57	5.07
TC1800000144.mm.1	3.98	3.87	1.079	up	0.309987	1700001G01Rik	ENSMUST00000125117	RIKEN cDNA 1700001G01 gene	ncRNA	chr18	+	ENSMUST00000125117	17019051	17137559	151		NA	3.86	4.16	3.93	3.96	3.85	3.8
TC1400002274.mm.1	4.12	4.04	1.057	up	0.311745	1700001G11Rik	NR_038077	RIKEN cDNA 1700001G11 gene	processed_transcript	chr14	-	NR_038077	66295239	66297547	110	14|14	69303	4.07	4.13	4.17	4.07	3.98	4.07
TC0100000214.mm.1	3.6	3.61	-1.007	down	0.967976	1700001G17Rik	NR_033199	RIKEN cDNA 1700001G17 gene	protein_coding	chr1	+	NR_033199	33669824	33670712	30	1 B|1	67503	3.57	3.66	3.58	3.54	3.59	3.69
TC0500003605.mm.1	4.44	4.32	1.087	up	0.212626	1700001J03Rik	NM_001008547	RIKEN cDNA 1700001J03 gene	protein_coding	chr5	-	NM_001008547	146182450	146185304	50	5 G3|5	69282	4.48	4.31	4.52	4.37	4.31	4.27
TC1100004042.mm.1	3.26	3.19	1.05	up	0.491819	1700001J04Rik	ENSMUST00000126577	RIKEN cDNA 1700001J04 gene	antisense	chr11	-	ENSMUST00000126577	114185439	114187635	98		NA	3.2	3.41	3.16	3.22	3.1	3.24
TC0900000446.mm.1	4.41	4.52	-1.079	down	0.539091	1700001J11Rik	NR_033613	ring finger protein 19A pseudogene	pseudogene	chr9	+	NR_033613	40050558	40053025	30	9 A5.1|9	72224	4.42	4.1	4.72	4.48	4.39	4.69
TC1200002388.mm.1	3.46	3.45	1.007	up	0.92642	1700001K19Rik	NM_025488	RIKEN cDNA 1700001K19 gene	protein_coding	chr12	-	NM_025488	110667689	110682619	56	12 F1|12	66323	3.42	3.58	3.37	3.35	3.38	3.61
TC1900001668.mm.1	2.9	2.81	1.064	up	0.2874	1700001K23Rik	NR_036590	RIKEN cDNA 1700001K23 gene	ncRNA	chr19	-	NR_036590	53248736	53255243	66	19 D2|19	69319	2.85	2.96	2.9	2.85	2.72	2.86
TC1500001972.mm.1	4.84	4.99	-1.11	down	0.146593	1700001L05Rik	NR_027980	RIKEN cDNA 1700001L05 gene	ncRNA	chr15	-	NR_027980	83353847	83367297	102	15 E1|15	69291	4.91	4.76	4.84	5.13	4.89	4.95
TC1300000839.mm.1	4.03	3.84	1.141	up	0.172546	1700001L19Rik	NM_027035	RIKEN cDNA 1700001L19 gene	protein_coding	chr13	+	NM_027035	68597439	68614231	40	13 B3|13	69315	3.88	4.2	4.01	3.97	3.65	3.91
TC0200003276.mm.1	3.73	3.72	1.007	up	0.860944	1700001O22Rik	NM_198000	RIKEN cDNA 1700001O22 gene	protein_coding	chr2	-	NM_198000	30794769	30803664	203	2 B|2	73598	3.7	3.78	3.71	3.7	3.7	3.75
TC1100003654.mm.1	3.46	3.3	1.117	up	0.214357	1700001P01Rik	NM_028156	RIKEN cDNA 1700001P01 gene	protein_coding	chr11	-	NM_028156	97771481	97775918	30	11 D|11	72215	3.37	3.69	3.31	3.33	3.33	3.24
TC0500001958.mm.1	5.28	5.01	1.206	up	0.265311	1700003C15Rik	NR_045478	RIKEN cDNA 1700003C15 gene	ncRNA	chr5	-	NR_045478	11689253	11769308	100	5|5	69345	5.35	5.31	5.19	5.05	4.49	5.48
TC1100003673.mm.1	4.36	4.43	-1.05	down	0.457266	1700003D09Rik	NR_045477	RIKEN cDNA 1700003D09 gene	processed_transcript	chr11	-	NR_045477	98350718	98358283	30	11|11	69338	4.36	4.42	4.3	4.37	4.36	4.56
TC0600000924.mm.1	3.37	3.38	-1.007	down	0.909177	1700003E16Rik	NM_027948	RIKEN cDNA 1700003E16 gene	protein_coding	chr6	+	NM_027948	83156404	83162975	80	6 C3|6	71837	3.31	3.47	3.32	3.35	3.33	3.45
TC0X00000881.mm.1	4.38	4.09	1.223	up	0.0576067	1700003E24Rik	NR_103799	Gm5941 pseudogene	ncRNA	chrX	+	NR_103799	93183227	93183946	30	X C3|X	100042663	4.18	4.64	4.32	4	4.08	4.18
TC0200002344.mm.1	5	4.88	1.087	up	0.19888	1700003F12Rik	NM_029305	RIKEN cDNA 1700003F12 gene	protein_coding	chr2	+	NM_029305	154547085	154550050	85	2 H1|2	75480	5.04	5.04	4.91	4.82	4.84	4.97
TC0900002199.mm.1	4.7	4.49	1.157	up	0.0756827	1700003G13Rik	NR_040720	RIKEN cDNA 1700003G13 gene	antisense	chr9	-	NR_040720	45318265	45322079	50	9|9	72229	4.61	4.64	4.84	4.41	4.47	4.6
TC0700004151.mm.1	3.62	3.53	1.064	up	0.512786	1700003G18Rik	NR_029433	RIKEN cDNA 1700003G18 gene	processed_transcript	chr7	-	NR_029433	116081759	116093149	70	7|7	69350	3.64	3.73	3.5	3.57	3.29	3.74
TC0300002888.mm.1	3.6	3.52	1.057	up	0.335939	1700003H04Rik	NR_015460	RIKEN cDNA 1700003H04 gene	protein_coding	chr3	-	NR_015460	124556352	124581100	90	3 G1|3	384775	3.6	3.65	3.55	3.55	3.49	3.53
TC0100000415.mm.1	3.52	3.39	1.094	up	0.287776	1700003I22Rik	uc007baq.1	RIKEN cDNA 1700003I22 gene	ncRNA	chr1	+	uc007baq.1	56018359	56020203	50	1|1	69356	3.39	3.66	3.5	3.38	3.27	3.53
TC1600000146.mm.1	3.7	3.68	1.014	up	0.81516	1700003L19Rik	NR_040507	RIKEN cDNA 1700003L19 gene	ncRNA	chr16	+	NR_040507	12802164	12848653	100	16|16	75493	3.62	3.87	3.61	3.67	3.64	3.72
TC0400002389.mm.1	4.21	4.15	1.042	up	0.490779	1700003M02Rik	NM_027041	RIKEN cDNA 1700003M02 gene	protein_coding	chr4	-	NM_027041	34688559	34730206	177	4 A5|4	69329	4.15	4.32	4.16	4.09	4.12	4.23
TC0400001537.mm.1	3.32	3.26	1.042	up	0.556676	1700003M07Rik	NR_040647	RIKEN cDNA 1700003M07 gene	ncRNA	chr4	+	NR_040647	129960374	129965909	151	4 D2.2|4	72225	3.18	3.4	3.37	3.22	3.22	3.34
TC1800001610.mm.1	3.07	3.05	1.014	up	0.784605	1700003O11Rik	uc008fqj.1	RIKEN cDNA 1700003O11 gene	unknown	chr18	-	uc008fqj.1	76012805	76015768	50	18|18	75632	3.08	3.07	3.07	3.07	3.03	3.06
TC1300001341.mm.1	3.34	3.36	-1.014	down	0.802381	1700003P14Rik	NR_045982	RIKEN cDNA 1700003P14 gene	ncRNA	chr13	+	NR_045982	118555360	118588704	72	13|13	75890	3.41	3.34	3.27	3.35	3.39	3.34
TC0300002887.mm.1	3.53	3.47	1.042	up	0.439691	1700006A11Rik	NM_027939	RIKEN cDNA 1700006A11 gene	protein_coding	chr3	-	NM_027939	124400990	124426039	130	3 G1|3	71824	3.51	3.52	3.57	3.47	3.4	3.54
TC0700003766.mm.1	3.68	3.59	1.064	up	0.478315	1700006D18Rik	ENSMUST00000126902	RIKEN cDNA 1700006D18 gene	ncRNA	chr7	-	ENSMUST00000126902	97598153	97645202	50		NA	3.48	3.79	3.78	3.72	3.44	3.62
TC1100001676.mm.1	3.68	3.49	1.141	up	0.118626	1700006E09Rik	NM_029287	RIKEN cDNA 1700006E09 gene	protein_coding	chr11	+	NM_029287	101984279	101992264	90	11 D|11	75437	3.58	3.84	3.63	3.35	3.5	3.62
TC1400001301.mm.1	4.23	4.25	-1.014	down	0.877877	1700006F04Rik	NR_045621	RIKEN cDNA 1700006F04 gene	ncRNA	chr14	+	NR_045621	119749207	119751572	30	14|14	75432	4.21	4.33	4.16	4.3	4.18	4.26
TC1300001198.mm.1	3.54	3.52	1.014	up	0.885043	1700006H21Rik	NR_045900	RIKEN cDNA 1700006H21 gene	ncRNA	chr13	+	NR_045900	107687263	107692169	40	13|13	72257	3.45	3.61	3.57	3.5	3.22	3.84
TC1000001481.mm.1	3.64	3.56	1.057	up	0.340151	1700006J14Rik	XR_105390	RIKEN cDNA 1700006J14 gene	processed_transcript	chr10	+	XR_105390	120364128	120385519	164	10 D2|10	321010	3.64	3.62	3.66	3.56	3.46	3.65
TC0700004129.mm.1	5.77	5.69	1.057	up	0.423891	1700006P19Rik	ENSMUST00000138253	RIKEN cDNA 1700006P19 gene	ncRNA	chr7	-	ENSMUST00000138253	113530489	113564987	80		NA	5.79	5.76	5.77	5.53	5.66	5.87
TC0800000850.mm.1	3.6	3.56	1.028	up	0.667541	1700007B14Rik	NM_001164235	RIKEN cDNA 1700007B14 gene	protein_coding	chr8	+	NM_001164235	75448694	75984508	153	8|8 C2	71831	3.59	3.66	3.54	3.65	3.51	3.52
TC1600001482.mm.1	5.17	5.01	1.117	up	0.447599	1700007E05Rik	XR_002317	RIKEN cDNA 1700007E05 gene	pseudogene	chr16	-	XR_002317	31376506	31379133	30	16 B2|16	114672	4.82	5.21	5.48	4.71	5.02	5.29
TC0300003230.mm.1	3.75	3.58	1.125	up	0.110932	1700007F19Rik	NR_040538	RIKEN cDNA 1700007F19 gene	ncRNA	chr3	-	NR_040538	58141707	58164086	150	3|3	67850	3.75	3.8	3.69	3.57	3.46	3.71
TC0500000949.mm.1	3.53	3.52	1.007	up	0.900401	1700007G11Rik	NM_001024614	RIKEN cDNA 1700007G11 gene	protein_coding	chr5	+	NM_001024614	98329304	98802019	90	5 E3|5	75784	3.49	3.61	3.49	3.55	3.52	3.49
TC1100002858.mm.1	3.64	3.56	1.057	up	0.440947	1700007J10Rik	NR_045476	RIKEN cDNA 1700007J10 gene	processed_transcript	chr11	-	NR_045476	59724881	59740154	90	11|11	69320	3.53	3.64	3.74	3.5	3.54	3.65
TC0700004395.mm.1	4.05	3.9	1.11	up	0.199654	1700007K09Rik	NM_027037	RIKEN cDNA 1700007K09 gene	protein_coding	chr7	-	NM_027037	131325931	131329499	60	7 F3|7	69318	4.02	3.89	4.24	3.84	3.87	3.98
TC0200003231.mm.1	3.24	3.16	1.057	up	0.507945	1700007K13Rik	NM_027040	RIKEN cDNA 1700007K13 gene	protein_coding	chr2	-	NM_027040	28462001	28466332	50	2 A3|2	69327	3.09	3.3	3.32	3.1	3.05	3.33
TC1600001524.mm.1	4.82	4.69	1.094	up	0.154394	1700007L15Rik	NR_045709	RIKEN cDNA 1700007L15 gene	ncRNA	chr16	-	NR_045709	33373306	33381074	68	16|16	100502742	4.89	4.75	4.82	4.77	4.68	4.61
TC0200002656.mm.1	6.79	6.46	1.257	up	0.0787163	1700007M16Rik	ENSMUST00000129075	RIKEN cDNA 1700007M16 gene	ncRNA	chr2	+	ENSMUST00000129075	171234009	171238991	30		NA	6.65	6.76	6.96	6.63	6.11	6.63
TC0100001803.mm.1	5.05	4.88	1.125	up	0.128955	1700007P06Rik	NR_040554	RIKEN cDNA 1700007P06 gene	antisense	chr1	+	NR_040554	187125119	187127870	40	1|1	69308	5.01	5.23	4.92	4.9	4.9	4.85
TC0800001603.mm.1	4.41	4.21	1.149	up	0.0395421	1700008F21Rik	NM_001168369	RIKEN cDNA 1700008F21 gene	protein_coding	chr8	+	NM_001168369	129067134	129183732	216	8 E2|8	75453	4.35	4.5	4.39	4.19	4.17	4.27
TC0X00003014.mm.1	3.26	3.2	1.042	up	0.569045	1700008I05Rik	NM_027952	RIKEN cDNA 1700008I05 gene	protein_coding	chrX	-	NM_027952	135654698	135693790	110	X F1|X	71841	3.23	3.44	3.12	3.26	3.1	3.24
TC0700004330.mm.1	4.98	4.9	1.057	up	0.482548	1700008J07Rik	NR_024331	RIKEN cDNA 1700008J07 gene	antisense	chr7	-	NR_024331	127510438	127512869	30	7 F3|7	629159	5.09	4.78	5.07	4.85	4.86	4.99
TC1700002234.mm.1	3.23	3.16	1.05	up	0.467483	1700008K24Rik	NR_038141	RIKEN cDNA 1700008K24 gene	ncRNA	chr17	-	NR_038141	49112263	49113541	53	17 C|17	69311	3.1	3.26	3.32	3.2	3.13	3.15
TC0700002958.mm.1	3.41	3.28	1.094	up	0.131687	1700008O03Rik	NM_027049	RIKEN cDNA 1700008O03 gene	protein_coding	chr7	-	NM_027049	44360043	44385820	136	7|7 B2	69349	3.45	3.38	3.39	3.27	3.31	3.27
TC0300001607.mm.1	2.84	2.8	1.028	up	0.773946	1700008P02Rik	NM_027048	RIKEN cDNA 1700008P02 gene	protein_coding	chr3	-	NM_027048	6615413	6620443	40	3 A1|3	69347	2.75	3.05	2.71	2.78	2.89	2.74
TC1000000771.mm.1	3.91	3.66	1.189	up	0.25013	1700009J07Rik	NR_015547	RIKEN cDNA 1700009J07 gene	ncRNA	chr10	+	NR_015547	77893420	77896111	30	10 C1|10	75188	4.25	3.98	3.51	3.42	3.74	3.83
TC0400000336.mm.1	2.76	2.78	-1.014	down	0.76517	1700009N14Rik	NM_001081095	RIKEN cDNA 1700009N14 gene	protein_coding	chr4	+	NM_001081095	39450293	39451780	40	4 A5|4	75471	2.78	2.77	2.73	2.85	2.76	2.74
TC0100001577.mm.1	3.78	3.75	1.021	up	0.704635	1700009P17Rik	NM_001081275	RIKEN cDNA 1700009P17 gene	protein_coding	chr1	+	NM_001081275	171113918	171126967	160	1 H3|1	75472	3.76	3.82	3.76	3.63	3.78	3.83
TC0200002693.mm.1	5.26	5.11	1.11	up	0.203583	1700010B08Rik	NM_029308	RIKEN cDNA 1700010B08 gene	protein_coding	chr2	+	NM_029308	173719415	173722089	30	2 H4|2	75485	5.39	5.23	5.16	5.26	4.99	5.09
TC1500000521.mm.1	4.05	3.81	1.181	up	0.106734	1700010B13Rik	XR_105733	RIKEN cDNA 1700010B13 gene	processed_transcript	chr15	+	XR_105733	73645852	73652347	50	15|15	100503661	3.94	4.2	4.02	3.83	3.59	4.02
TC0X00002670.mm.1	3.41	3.46	-1.035	down	0.629691	1700010D01Rik	NM_029590	RIKEN cDNA 1700010D01 gene	ncRNA	chrX	-	NM_029590	95732590	95733261	30	X C3|X	76386	3.32	3.48	3.44	3.37	3.47	3.53
TC0500002813.mm.1	3.72	3.52	1.149	up	0.0728633	1700010H22Rik	XR_140725	RIKEN cDNA 1700010H22 gene	ncRNA	chr5	-	XR_140725	98553629	98567004	50	5 E3|5	75500	3.58	3.88	3.7	3.48	3.54	3.53
TC0300001611.mm.1	3.22	3.03	1.141	up	0.0834916	1700010I02Rik	NR_040587	RIKEN cDNA 1700010I02 gene	ncRNA	chr3	-	NR_040587	7925303	7954887	35	3|3	75476	3.16	3.14	3.35	3.02	3.12	2.94
TC1700000096.mm.1	6.91	6.85	1.042	up	0.496703	1700010I14Rik	NM_025851	RIKEN cDNA 1700010I14 gene	protein_coding	chr17	+	NM_025851	8988333	9008319	132	17 A1|17	66931	6.95	6.85	6.92	6.88	6.82	6.86
TC1000001313.mm.1	3.67	3.58	1.064	up	0.406765	1700010J16Rik	NR_040579	RIKEN cDNA 1700010J16 gene	ncRNA	chr10	+	NR_040579	112726926	112785983	148	10|10	69355	3.69	3.76	3.56	3.48	3.55	3.72
TC0600002781.mm.1	4.28	4.2	1.057	up	0.382403	1700010K10Rik	ENSMUST00000135145	RIKEN cDNA 1700010K10 gene	protein_coding	chr6	-	ENSMUST00000135145	95114017	95117642	60		NA	4.32	4.39	4.14	4.21	4.2	4.19
TC1600000802.mm.1	3.4	3.43	-1.021	down	0.651507	1700010K23Rik	NR_040512	RIKEN cDNA 1700010K23 gene	processed_transcript	chr16	+	NR_040512	66656767	66664756	80	16|16	75501	3.41	3.4	3.38	3.37	3.41	3.52
TC0300002738.mm.1	4.51	4.61	-1.072	down	0.480804	1700010K24Rik	ENSMUST00000125852	RIKEN cDNA 1700010K24 gene	antisense	chr3	-	ENSMUST00000125852	108248909	108256985	30		NA	4.41	4.81	4.3	4.53	4.66	4.64
TC0700001191.mm.1	3.47	3.43	1.028	up	0.671236	1700010L04Rik	XR_105177	RIKEN cDNA 1700010L04 gene	ncRNA	chr7	+	XR_105177	82851599	82859849	90	7 D3|7	619808	3.42	3.62	3.37	3.45	3.33	3.5
TC0700000694.mm.1	4.08	3.88	1.149	up	0.0923712	1700010N08Rik	uc029wey.1	RIKEN cDNA 1700010N08 gene	pseudogene	chr7	+	uc029wey.1	38379365	38443215	100	7 B2|7	545951	4.13	4.03	4.07	3.9	3.72	4.03
TC1500001074.mm.1	4.6	4.36	1.181	up	0.0200096	1700011A15Rik	NM_025487	RIKEN cDNA 1700011A15 gene	protein_coding	chr15	+	NM_025487	101447745	101453909	48	15 F2|15	66322	4.67	4.54	4.59	4.3	4.41	4.38
TC1300000402.mm.1	4.71	4.52	1.141	up	0.295511	1700011B04Rik	NR_045616	RIKEN cDNA 1700011B04 gene	processed_transcript	chr13	+	NR_045616	35180267	35188014	50	13|13	100503727	4.53	5.08	4.51	4.55	4.36	4.64
TC1700002691.mm.1	3.04	2.97	1.05	up	0.404226	1700011E24Rik	NM_029298	RIKEN cDNA 1700011E24 gene	protein_coding	chr17	-	NM_029298	87389571	87427741	70	17 E4|17	75467	2.97	3.16	3	3.01	2.9	2.99
TC1400001960.mm.1	3.64	3.59	1.035	up	0.547112	1700011H14Rik	NM_025956	RIKEN cDNA 1700011H14 gene	protein_coding	chr14	-	NM_025956	49226358	49245428	94	14 C1|14	67082	3.63	3.72	3.56	3.56	3.58	3.62
TC1800000581.mm.1	3.67	3.64	1.021	up	0.731823	1700011I03Rik	NM_029290	RIKEN cDNA 1700011I03 gene	protein_coding	chr18	+	NM_029290	57533780	57731065	120	18 D3|18	75444	3.65	3.77	3.58	3.63	3.59	3.69
TC0800002515.mm.1	3.07	3.01	1.042	up	0.607777	1700011L22Rik	NM_026315	RIKEN cDNA 1700011L22 gene	protein_coding	chr8	-	NM_026315	79210430	79248583	60	8 C2|8	67687	3	3.27	2.93	2.97	3.03	3.03
TC0X00001008.mm.1	3.6	3.71	-1.079	down	0.264452	1700011M02Rik	NR_073044	RIKEN cDNA 1700011M02 gene	protein_coding	chrX	+	NR_073044	102908905	102909651	30	X D|X	75443	3.56	3.47	3.76	3.73	3.67	3.74
TC0600000301.mm.1	3.63	3.58	1.035	up	0.59995	1700012A03Rik	NM_029587	RIKEN cDNA 1700012A03 gene	protein_coding	chr6	+	NM_029587	32050246	32058921	60	6 A3.3|6	76382	3.63	3.8	3.47	3.64	3.52	3.57
TC1100003995.mm.1	3.48	3.43	1.035	up	0.528967	1700012B07Rik	NM_001162428	RIKEN cDNA 1700012B07 gene	protein_coding	chr11	-	NM_001162428	109787651	109828046	99	11 E1|11	69324	3.44	3.58	3.42	3.39	3.45	3.44
TC0900001776.mm.1	5.24	4.88	1.283	up	0.00928141	1700012B09Rik	NM_029306	RIKEN cDNA 1700012B09 gene	protein_coding	chr9	-	NM_029306	14756593	14771030	70	9 A2|9	69325	5.12	5.26	5.34	4.8	5.03	4.81
TC0600000267.mm.1	3.39	3.2	1.141	up	0.0500201	1700012C14Rik	ENSMUST00000132023	RIKEN cDNA 1700012C14 gene	ncRNA	chr6	+	ENSMUST00000132023	30460128	30463383	61		NA	3.35	3.45	3.36	3.25	3.22	3.14
TC0700004110.mm.1	4.74	4.73	1.007	up	0.974452	1700012D14Rik	NR_015573	RIKEN cDNA 1700012D14 gene	ncRNA	chr7	-	NR_015573	111117673	111122739	94	7|7	75479	4.83	4.72	4.66	4.7	4.61	4.89
TC1100004026.mm.1	4.9	4.67	1.173	up	0.281535	1700012H19Rik	uc007mef.1	RIKEN cDNA 1700012H19 gene	ncRNA	chr11	-	uc007mef.1	112822963	112825120	30	11|11	76393	4.58	5.31	4.8	4.49	4.62	4.89
TC1500000496.mm.1	4.02	3.9	1.087	up	0.212689	1700012I11Rik	NR_045140	RIKEN cDNA 1700012I11 gene	ncRNA	chr15	+	NR_045140	67226769	67377094	90	15 D2|15	69334	3.94	4.13	3.99	3.93	3.84	3.94
TC0X00000111.mm.1	3.76	3.69	1.05	up	0.695787	1700012L04Rik	NM_029588	RIKEN cDNA 1700012L04 gene	protein_coding	chrX	+	NM_029588	9283764	9284294	30	X A1.1|X	76383	3.61	4.01	3.65	3.57	3.51	3.99
TC0400003943.mm.1	3.26	3.29	-1.021	down	0.752314	1700012P22Rik	NM_027056	RIKEN cDNA 1700012P22 gene	protein_coding	chr4	-	NM_027056	144418189	144438772	60	4 E1|4	69364	3.25	3.25	3.28	3.32	3.18	3.36
TC0600003102.mm.1	5.26	4.98	1.214	up	0.0968019	1700013D24Rik	NM_001177502	RIKEN cDNA 1700013D24 gene	protein_coding	chr6	-	NM_001177502	124347593	124357086	40	6 F2|6	76921	5.3	5.3	5.19	4.83	4.79	5.32
TC0300001147.mm.1	3.5	3.28	1.165	up	0.0411784	1700013F07Rik	NM_029314	RIKEN cDNA 1700013F07 gene	protein_coding	chr3	+	NM_029314	108534150	108544723	92	3 F3|3	75504	3.43	3.47	3.59	3.33	3.18	3.33
TC0400001707.mm.1	3.22	3.27	-1.035	down	0.729875	1700013G24Rik	NM_027063	RIKEN cDNA 1700013G24 gene	protein_coding	chr4	+	NM_027063	137453284	137455461	30	4 D3|4	69380	3.28	3.28	3.1	3.1	3.17	3.53
TC0X00002245.mm.1	3.81	3.77	1.028	up	0.711665	1700013H16Rik	NM_001200013	RIKEN cDNA 1700013H16 gene	protein_coding	chrX	-	NM_001200013	53742901	53757831	90	X A5|X	75514	3.71	4.07	3.66	3.79	3.71	3.8
TC1200001091.mm.1	3.4	3.25	1.11	up	0.141055	1700013N06Rik	ENSMUST00000156376	RIKEN cDNA 1700013N06 gene	ncRNA	chr12	+	ENSMUST00000156376	106836868	106878841	57		NA	3.43	3.49	3.28	3.19	3.2	3.35
TC1300002124.mm.1	3	3.01	-1.007	down	0.904179	1700014D04Rik	ENSMUST00000055343	RIKEN cDNA 1700014D04 gene	protein_coding	chr13	-	ENSMUST00000055343	59740842	59746752	60		NA	3	3.05	2.94	2.97	2.96	3.09
TC0300003162.mm.1	4.27	4.13	1.102	up	0.399617	1700015C17Rik	uc008rtx.1	RIKEN cDNA 1700015C17 gene	ncRNA	chr3	-	uc008rtx.1	153467215	153475583	30	3|3	76928	4.35	4.42	4.03	4.09	3.9	4.39
TC0100001569.mm.1	3.58	3.55	1.021	up	0.760914	1700015E13Rik	NM_001039593	RIKEN cDNA 1700015E13 gene	protein_coding	chr1	+	NM_001039593	170308803	170312125	36	1 H3|1	76925	3.56	3.59	3.59	3.64	3.38	3.63
TC0500001908.mm.1	3.87	3.83	1.028	up	0.701593	1700015F17Rik	NM_001200025	RIKEN cDNA 1700015F17 gene	protein_coding	chr5	-	NM_001200025	5437827	5479143	90	5 A1|5	381716	3.92	3.9	3.78	3.84	3.71	3.94
TC0700003088.mm.1	3.32	3.38	-1.042	down	0.492625	1700015G11Rik	NM_001195601	RIKEN cDNA 1700015G11 gene	protein_coding	chr7	-	NM_001195601	52011670	52015748	48	7 B5|7	100503036	3.33	3.38	3.26	3.32	3.39	3.43
TC0600002930.mm.1	5.11	4.65	1.376	up	0.00662211	1700015O11Rik	ENSMUST00000180964	RIKEN cDNA 1700015O11 gene	ncRNA	chr6	-	ENSMUST00000180964	113631645	113633153	40		NA	4.85	5.2	5.27	4.69	4.65	4.6
TC0100001675.mm.1	3.28	3.25	1.021	up	0.806885	1700016C15Rik	NM_027077	RIKEN cDNA 1700016C15 gene	protein_coding	chr1	+	NM_027077	177729814	177753324	60	1|1 H3	69428	3.29	3.26	3.3	3.18	3.08	3.5
TC0500001201.mm.1	3.73	3.6	1.094	up	0.117767	1700016C19Rik	uc012ebn.1	RIKEN cDNA 1700016C19 gene	unknown	chr5	+	uc012ebn.1	113352047	113357236	160	5|5	74228	3.71	3.72	3.75	3.6	3.55	3.64
TC0800001703.mm.1	4.04	4.08	-1.028	down	0.670937	1700016D06Rik	NM_024271	RIKEN cDNA 1700016D06 gene	protein_coding	chr8	-	NM_024271	11654921	11678750	70	8 A1.1|8	76413	3.96	4.22	3.94	4.11	4.06	4.08
TC1300000276.mm.1	3.7	3.74	-1.028	down	0.690533	1700016G14Rik	XM_981898	RIKEN cDNA 1700016G14 gene	antisense	chr13	+	XM_981898	24741220	24746592	21	13 A3.1|13	666145	3.66	3.82	3.62	3.72	3.64	3.86
TC1300001389.mm.1	4.01	3.9	1.079	up	0.288553	1700016G22Rik	NR_045891	RIKEN cDNA 1700016G22 gene	ncRNA	chr13	-	NR_045891	5855509	5858279	50	13 A1|13	71867	4.07	3.97	3.98	3.99	3.75	3.96
TC0500002877.mm.1	3.28	3.22	1.042	up	0.478681	1700016H13Rik	NM_001163550	RIKEN cDNA 1700016H13 gene	protein_coding	chr5	-	NM_001163550	103648039	103656010	100	5|5 E4	74218	3.25	3.35	3.24	3.23	3.19	3.25
TC1000000376.mm.1	4.54	4.62	-1.057	down	0.360838	1700016J18Rik	uc007eyj.1	RIKEN cDNA 1700016J18 gene	ncRNA	chr10	+	uc007eyj.1	42018216	42018894	40	10 B2|10	75561	4.53	4.52	4.57	4.51	4.63	4.73
TC1700001092.mm.1	3.2	3.15	1.035	up	0.604802	1700016K05Rik	uc008dkd.1	RIKEN cDNA 1700016K05 gene	protein_coding	chr17	+	uc008dkd.1	66714443	66720485	50	17|17	75544	3.19	3.25	3.15	3.24	3.11	3.11
TC1100001090.mm.1	7.62	7.49	1.094	up	0.232689	1700016K19Rik	NM_198637	RIKEN cDNA 1700016K19 gene	protein_coding	chr11	+	NM_198637	75999912	76003569	40	11 B5|11	74230	7.52	7.72	7.61	7.48	7.36	7.62
TC1000000112.mm.1	4	3.91	1.064	up	0.363135	1700016L04Rik	NR_045824	RIKEN cDNA 1700016L04 gene	ncRNA	chr10	+	NR_045824	14705609	14759019	60	10|10	69412	4.1	3.87	4.02	3.93	3.85	3.95
TC0100000696.mm.1	3.85	3.7	1.11	up	0.0896263	1700016L21Rik	NR_040460	RIKEN cDNA 1700016L21 gene	ncRNA	chr1	+	NR_040460	80445931	80475660	50	1 C4|1	72208	3.82	3.82	3.9	3.7	3.66	3.74
TC1100001060.mm.1	3.31	3.33	-1.014	down	0.88176	1700016P03Rik	ENSMUST00000134252	RIKEN cDNA 1700016P03 gene	processed_transcript	chr11	+	ENSMUST00000134252	75172475	75177633	40		NA	3.39	3.1	3.45	3.36	3.29	3.34
TC0600000095.mm.1	2.96	2.99	-1.021	down	0.770724	1700016P04Rik	NR_038149	RIKEN cDNA 1700016P04 gene	ncRNA	chr6	+	NR_038149	13413322	13415996	30	6 A1|6	69413	2.95	2.94	3	3.01	2.91	3.04
TC0900002367.mm.1	9.18	9.14	1.028	up	0.76673	1700017B05Rik	NM_028820	RIKEN cDNA 1700017B05 gene	protein_coding	chr9	-	NM_028820	57252322	57262599	60	9 C|9 30.89 cM	74211	9.2	9.13	9.22	9.48	8.89	9.04
TC1900001125.mm.1	3.32	3.09	1.173	up	0.0435717	1700017D01Rik	NM_027058	RIKEN cDNA 1700017D01 gene	protein_coding	chr19	-	NM_027058	11096816	11130878	100	19 A|19	69369	3.35	3.44	3.17	3.05	3.08	3.14
TC0300001898.mm.1	4.22	4.1	1.087	up	0.177959	1700017G19Rik	NR_040445	RIKEN cDNA 1700017G19 gene	ncRNA	chr3	-	NR_040445	40504865	40522912	80	3 B|3	100040882	4.17	4.23	4.27	4.12	4.02	4.17
TC0200002616.mm.1	3.4	3.46	-1.042	down	0.587694	1700017J07Rik	NR_040326	RIKEN cDNA 1700017J07 gene	ncRNA	chr2	+	NR_040326	168978135	168978906	30	2|2	75508	3.31	3.52	3.38	3.4	3.57	3.4
TC0500000742.mm.1	3.61	3.54	1.05	up	0.49751	1700017L05Rik	uc008xwg.1	RIKEN cDNA 1700017L05 gene	ncRNA	chr5	+	uc008xwg.1	77465473	77468851	28	5|5	69370	3.61	3.47	3.76	3.44	3.55	3.63
TC1000001226.mm.1	3.49	3.46	1.021	up	0.773785	1700017N19Rik	NM_001081246	RIKEN cDNA 1700017N19 gene	protein_coding	chr10	+	NM_001081246	100592386	100618391	130	10 D1|10	66605	3.42	3.59	3.46	3.4	3.42	3.57
TC1300001747.mm.1	3.76	3.66	1.072	up	0.261611	1700018A04Rik	NR_029439	RIKEN cDNA 1700018A04 gene	ncRNA	chr13	-	NR_029439	31565492	31625792	175	13 A3.2|13	71307	3.74	3.86	3.67	3.66	3.63	3.68
TC1800000474.mm.1	4.37	4.17	1.149	up	0.165758	1700018A14Rik	ENSMUST00000037090	RIKEN cDNA 1700018A14 gene	protein_coding	chr18	+	ENSMUST00000037090	46199021	46199731	30		NA	4.25	4.58	4.27	4.28	4.25	3.97
TC0800003051.mm.1	4.62	4.56	1.042	up	0.437712	1700018B08Rik	NM_029597	RIKEN cDNA 1700018B08 gene	protein_coding	chr8	-	NM_029597	121530780	121544320	126	8 E1|8	76405	4.63	4.69	4.55	4.53	4.51	4.63
TC0300001929.mm.1	3.05	3.09	-1.028	down	0.707766	1700018B24Rik	NR_003617	enhancer of rudimentary homolog pseudogene	ncRNA	chr3	-	NR_003617	48605731	48609101	30	3 C|3	66332	3.26	2.85	3.03	3.14	3.15	2.99
TC0400002805.mm.1	3.79	3.44	1.275	up	0.0230934	1700018C11Rik	NM_029324	RIKEN cDNA 1700018C11 gene	protein_coding	chr4	-	NM_029324	63607089	63622429	40	4 C1|4	75524	3.68	4.02	3.66	3.55	3.4	3.38
TC0500001762.mm.1	3.48	3.53	-1.035	down	0.550885	1700018F24Rik	NM_027069	RIKEN cDNA 1700018F24 gene	protein_coding	chr5	+	NM_027069	145042990	145045678	60	5 G2|5	69396	3.5	3.53	3.42	3.51	3.55	3.53
TC0X00001009.mm.1	3.35	3.42	-1.05	down	0.476304	1700018G05Rik	NR_045422	RIKEN cDNA 1700018G05 gene	ncRNA	chrX	+	NR_045422	102928220	102929151	50	X D|X	69388	3.27	3.42	3.36	3.47	3.48	3.3
TC1900000430.mm.1	4.1	4.07	1.021	up	0.700907	1700018L02Rik	NR_028360	RIKEN cDNA 1700018L02 gene	antisense	chr19	+	NR_028360	29047483	29048729	30	19|19	67329	4.02	4.16	4.12	4.15	4	4.05
TC0400000658.mm.1	2.84	2.77	1.05	up	0.498813	1700018M17Rik	ENSMUST00000052502	RIKEN cDNA 1700018M17 gene	pseudogene	chr4	+	ENSMUST00000052502	59549154	59549625	30		NA	2.7	2.99	2.84	2.73	2.85	2.74
TC0100002331.mm.1	3.89	3.81	1.057	up	0.623058	1700019A02Rik	NM_027070	RIKEN cDNA 1700019A02 gene	protein_coding	chr1	-	NM_027070	53158577	53187617	70	1 C1.1|1	69397	3.78	4.1	3.79	3.6	3.76	4.08
TC0800000008.mm.1	3.14	3.04	1.072	up	0.269632	1700019B03Rik	NM_029598	RIKEN cDNA 1700019B03 gene	protein_coding	chr8	+	NM_029598	3470862	3487181	90	8 A1.1|8	76406	3.04	3.27	3.12	3.05	3.03	3.04
TC0X00002323.mm.1	3.98	3.88	1.072	up	0.494348	1700019B21Rik	NR_045442	RIKEN cDNA 1700019B21 gene	ncRNA	chrX	-	NR_045442	62510539	62527011	37	X A6|X	75545	3.92	4.22	3.79	3.75	3.91	3.99
TC0100002330.mm.1	4.15	4.05	1.072	up	0.272536	1700019D03Rik	NM_144953	RIKEN cDNA 1700019D03 gene	protein_coding	chr1	-	NM_144953	52922324	52963260	80	1 C1.1|1	67080	4.14	4.22	4.08	4.04	4.12	3.99
TC0200000768.mm.1	4.57	4.5	1.05	up	0.381801	1700019E08Rik	NR_040497	RIKEN cDNA 1700019E08 gene	ncRNA	chr2	+	NR_040497	45696605	45698447	51	2|2	69405	4.63	4.54	4.53	4.52	4.46	4.51
TC0700001267.mm.1	3.52	3.47	1.035	up	0.623127	1700019G06Rik	ENSMUST00000032858	RIKEN cDNA 1700019G06 gene	unknown	chr7	+	ENSMUST00000032858	89510007	89511368	50		NA	3.49	3.6	3.46	3.52	3.38	3.52
TC0600002625.mm.1	4.6	4.55	1.035	up	0.570646	1700019G17Rik	NM_001145895	RIKEN cDNA 1700019G17 gene	protein_coding	chr6	-	NM_001145895	85899050	85904938	80	6 C3|6	75541	4.53	4.76	4.52	4.62	4.51	4.51
TC0600001812.mm.1	3.11	3.13	-1.014	down	0.903434	1700019G24Rik	NR_040255	RIKEN cDNA 1700019G24 gene	antisense	chr6	-	NR_040255	5963897	5977414	30	6|6	72249	2.9	3.48	2.95	3.21	3.06	3.12
TC0900000099.mm.1	3.69	3.55	1.102	up	0.139466	1700019J19Rik	uc009oei.1	RIKEN cDNA 1700019J19 gene	unknown	chr9	+	uc009oei.1	14090077	14116675	130	9 A1|9	76412	3.61	3.81	3.64	3.54	3.56	3.54
TC0200003312.mm.1	4.98	4.95	1.021	up	0.798029	1700019L03Rik	NM_025619	RIKEN cDNA 1700019L03 gene	protein_coding	chr2	-	NM_025619	32777381	32784428	118	2 B|2	227736	4.85	5.12	4.96	4.88	4.91	5.06
TC0800002219.mm.1	3.54	3.5	1.028	up	0.771869	1700019L22Rik	uc009lrx.1	RIKEN cDNA 1700019L22 gene	ncRNA	chr8	-	uc009lrx.1	50392710	50517642	50	8|8	75549	3.44	3.78	3.39	3.36	3.47	3.66
TC1200002169.mm.1	3.56	3.39	1.125	up	0.333919	1700019M22Rik	NM_027076	RIKEN cDNA 1700019M22 gene	pseudogene	chr12	-	NM_027076	96046610	96047222	30	12 E|12	69423	3.26	3.9	3.52	3.29	3.52	3.36
TC1900001724.mm.1	3.58	3.55	1.021	up	0.782057	1700019N19Rik	NM_026208	RIKEN cDNA 1700019N19 gene	protein_coding	chr19	-	NM_026208	58785803	58794461	90	19 D2|19	67507	3.55	3.66	3.52	3.5	3.54	3.62
TC0100000787.mm.1	3.33	3.26	1.05	up	0.42985	1700019O17Rik	NM_027966	RIKEN cDNA 1700019O17 gene	protein_coding	chr1	+	NM_027966	86426329	86428052	40	1 D|1	71863	3.3	3.4	3.28	3.23	3.22	3.33
TC0100003177.mm.1	3.82	3.91	-1.064	down	0.492195	1700019P21Rik	XR_106101	RIKEN cDNA 1700019P21 gene	ncRNA	chr1	-	XR_106101	138876263	138876950	16	1 F|1	75546	3.87	4.02	3.58	3.89	3.91	3.93
TC0200001980.mm.1	3.3	3.29	1.007	up	0.907764	1700020A23Rik	NM_001163483	RIKEN cDNA 1700020A23 gene	protein_coding	chr2	+	NM_001163483	130405259	130406074	37	2|2	75656	3.29	3.39	3.22	3.36	3.26	3.25
TC1900000972.mm.1	5.65	5.93	-1.214	down	0.148518	1700020D05Rik	NM_023781	RIKEN cDNA 1700020D05 gene	protein_coding	chr19	-	NM_023781	5502767	5503787	30	19 A|19	75555	5.67	5.71	5.57	5.77	5.68	6.34
TC1000002866.mm.1	3.42	3.19	1.173	up	0.035599	1700020G17Rik	NR_045979	RIKEN cDNA 1700020G17 gene	antisense	chr10	-	NR_045979	110801174	110896550	96	10|10	75630	3.38	3.5	3.37	3.16	3.11	3.3
TC0200001775.mm.1	11.06	11.17	-1.079	down	0.460206	1700020I14Rik	NR_015473	RIKEN cDNA 1700020I14 gene	ncRNA	chr2	+	NR_015473	119594296	119607568	80	2 E5|2	66602	11.38	10.88	10.92	11.07	11.26	11.19
TC1100001251.mm.1	4.48	4.46	1.014	up	0.869709	1700020L24Rik	NM_025492	RIKEN cDNA 1700020L24 gene	protein_coding	chr11	+	NM_025492	83437686	83441232	40	11|11 B5	66330	4.3	4.76	4.38	4.52	4.53	4.32
TC0900003262.mm.1	5.31	5.06	1.189	up	0.169685	1700020M21Rik	NR_040742	RIKEN cDNA 1700020M21 gene	ncRNA	chr9	-	NR_040742	120913774	120915252	30		76402	5.25	5.54	5.14	5.37	4.95	4.86
TC1000000169.mm.1	4.89	4.94	-1.035	down	0.579982	1700020N01Rik	NR_027968	RIKEN cDNA 1700020N01 gene	protein_coding	chr10	+	NR_027968	21593145	21622375	40	10 A3|10	67692	4.82	4.96	4.89	4.86	4.89	5.08
TC0X00000625.mm.1	3.7	3.44	1.197	up	0.129861	1700020N15Rik	NM_029316	RIKEN cDNA 1700020N15 gene	protein_coding	chrX	+	NM_029316	69945281	69945980	30	X A7.1|X	75509	3.59	3.98	3.52	3.44	3.26	3.62
TC0100002799.mm.1	4.17	4.04	1.094	up	0.165319	1700020N18Rik	NR_026924	RIKEN cDNA 1700020N18 gene	ncRNA	chr1	-	NR_026924	91403007	91406121	70	1 D|1	67086	4.13	4.31	4.08	4.05	4.06	4
TC1000000167.mm.1	4.23	4.17	1.042	up	0.739916	1700021A07Rik	ENSMUST00000042671	RIKEN cDNA 1700021A07 gene	ncRNA	chr10	+	ENSMUST00000042671	21419477	21425746	40		NA	4.05	4.62	4.02	4.24	4.15	4.13
TC1000002086.mm.1	6.11	6.05	1.042	up	0.644089	1700021F05Rik	NM_026411	RIKEN cDNA 1700021F05 gene	protein_coding	chr10	-	NM_026411	43525121	43540994	65	10 B2|10	67851	6.15	6.09	6.09	6.26	6.07	5.83
TC0200002689.mm.1	3.09	3.16	-1.05	down	0.53774	1700021F07Rik	NM_028158	RIKEN cDNA 1700021F07 gene	protein_coding	chr2	+	NM_028158	173522586	173528502	40	2 H4|2	72221	3.06	3.09	3.11	3.01	3.09	3.37
TC0500003161.mm.1	4.54	4.51	1.021	up	0.773644	1700021F13Rik	uc008zgx.1	RIKEN cDNA 1700021F13 gene	ncRNA	chr5	-	uc008zgx.1	119805301	119807992	60	5|5	76926	4.44	4.63	4.56	4.36	4.56	4.62
TC0400003358.mm.1	4.3	4.35	-1.035	down	0.662331	1700021J08Rik	ENSMUST00000138729	RIKEN cDNA 1700021J08 gene	antisense	chr4	-	ENSMUST00000138729	117001623	117003020	30		NA	4.08	4.43	4.38	4.29	4.37	4.38
TC1600001516.mm.1	6.5	6.51	-1.007	down	0.974801	1700021K19Rik	NM_001200038	RIKEN cDNA 1700021K19 gene	protein_coding	chr16	-	NM_001200038	32821702	32877766	357	16 B3|16	100502698	6.54	6.46	6.51	6.56	6.64	6.32
TC0600002101.mm.1	4.26	4.2	1.042	up	0.558482	1700021L22Rik	uc009bkd.1	RIKEN cDNA 1700021L22 gene	protein_coding	chr6	-	uc009bkd.1	38433038	38433783	30	6|6	72228	4.22	4.43	4.14	4.15	4.21	4.25
TC0400003499.mm.1	3.4	3.34	1.042	up	0.594551	1700021L23Rik	ENSMUST00000153719	RIKEN cDNA 1700021L23 gene	ncRNA	chr4	-	ENSMUST00000153719	124302837	124311461	30		NA	3.36	3.57	3.28	3.22	3.36	3.45
TC0400003739.mm.1	3.82	3.72	1.072	up	0.239543	1700021N21Rik	NR_045800	RIKEN cDNA 1700021N21 gene	antisense	chr4	-	NR_045800	134448765	134450223	40	4|4	69409	3.86	3.84	3.77	3.75	3.65	3.77
TC0500000444.mm.1	3.04	3.05	-1.007	down	0.88486	1700021O21Rik	ENSMUST00000114080	RIKEN cDNA 1700021O21 gene	unknown	chr5	+	ENSMUST00000114080	38735983	38747897	40		NA	2.99	3.13	2.99	2.89	3.02	3.25
TC1900000390.mm.1	3.26	3.44	-1.133	down	0.123681	1700021P04Rik	ENSMUST00000178667	RIKEN cDNA 1700021P04 gene	ncRNA	chr19	+	ENSMUST00000178667	24064793	24066460	30	19 B|19	75521	3.34	3.26	3.18	3.35	3.35	3.62
TC0500000220.mm.1	4.36	4.37	-1.007	down	0.872099	1700022A21Rik	NR_003953	glycerol-3-phosphate dehydrogenase 1-like pseudogene	pseudogene	chr5	+	NR_003953	24645453	24648860	40	5 A3|5	72252	4.42	4.32	4.34	4.29	4.42	4.41
TC1500000362.mm.1	3.69	3.69	1	none	1	1700022A22Rik	NR_045509	RIKEN cDNA 1700022A22 gene	ncRNA	chr15	+	NR_045509	46324321	46373902	99	15|15	71120	3.64	3.73	3.69	3.69	3.63	3.74
TC1600001804.mm.1	3.81	3.79	1.014	up	0.83424	1700022E09Rik	NR_040568	RIKEN cDNA 1700022E09 gene	ncRNA	chr16	-	NR_040568	59466872	59469238	30	16|16	75636	3.88	3.79	3.77	3.91	3.66	3.81
TC1000002247.mm.1	3.18	3.13	1.035	up	0.530683	1700022H01Rik	uc007fgf.1	RIKEN cDNA 1700022H01 gene	ncRNA	chr10	-	uc007fgf.1	61674378	61680511	40	10|10	75539	3.12	3.22	3.2	3.18	3.11	3.1
TC1200001408.mm.1	3.04	2.99	1.035	up	0.590216	1700022H16Rik	NR_045488	RIKEN cDNA 1700022H16 gene	ncRNA	chr12	-	NR_045488	9565236	9570585	40	12|12	69420	3.07	3.06	2.98	2.99	2.9	3.08
TC0400000427.mm.1	3.69	3.75	-1.042	down	0.506542	1700022I11Rik	NM_026088	RIKEN cDNA 1700022I11 gene	protein_coding	chr4	+	NM_026088	42969946	42983639	40	4 B1|4	67317	3.74	3.65	3.68	3.81	3.61	3.84
TC0500002497.mm.1	4.82	4.83	-1.007	down	0.84248	1700022K14Rik	ENSMUST00000131859	RIKEN cDNA 1700022K14 gene	unknown	chr5	-	ENSMUST00000131859	65760991	65764037	70		NA	4.8	4.9	4.75	4.78	4.83	4.89
TC1700000400.mm.1	4.95	4.96	-1.007	down	0.886905	1700022N22Rik	XR_105888	RIKEN cDNA 1700022N22 gene	ncRNA	chr17	+	XR_105888	25985797	25991823	40	17 A3.3|17	69431	5.05	4.95	4.85	4.94	5.06	4.89
TC1100001838.mm.1	5.77	5.57	1.149	up	0.153922	1700023C21Rik	NR_045909	RIKEN cDNA 1700023C21 gene	ncRNA	chr11	+	NR_045909	109845878	109850112	40	11 E1|11	73257	5.71	5.88	5.72	5.55	5.36	5.8
TC0500000736.mm.1	3.07	3.11	-1.028	down	0.668822	1700023E05Rik	NM_027970	RIKEN cDNA 1700023E05 gene	protein_coding	chr5	+	NM_027970	77016023	77061529	130	5|5	71868	2.97	3.13	3.1	3.05	3.02	3.26
TC1000002297.mm.1	4.54	4.09	1.366	up	0.00306871	1700023F02Rik	NR_038039	RIKEN cDNA 1700023F02 gene	ncRNA	chr10	-	NR_038039	66120609	66124129	44	10 B5.1|10	69433	4.56	4.5	4.56	4.21	3.89	4.16
TC1100003868.mm.1	3.17	3.08	1.064	up	0.336633	1700023F06Rik	NM_001254724	RIKEN cDNA 1700023F06 gene	protein_coding	chr11	-	NM_001254724	103198944	103208558	115	11 E1|11	69441	3.14	3.17	3.2	3	3.05	3.2
TC1300002354.mm.1	4.36	4.9	-1.454	down	0.00532604	1700023H06Rik	ENSMUST00000161006	RIKEN cDNA 1700023H06 gene	processed_transcript	chr13	-	ENSMUST00000161006	80883481	80885574	50		NA	4.44	4.45	4.2	4.78	4.76	5.17
TC0600000255.mm.1	4.3	4.4	-1.072	down	0.407172	1700023L04Rik	NR_040263	RIKEN cDNA 1700023L04 gene	ncRNA	chr6	+	NR_040263	29985329	29993776	30	6 A3.3|6	76419	4.25	4.35	4.3	4.33	4.25	4.61
TC1400000421.mm.1	5.54	4.89	1.569	up	0.00179186	1700024B05Rik	XR_141239	RIKEN cDNA 1700024B05 gene	protein_coding	chr14	+	XR_141239	41943995	42003821	60	14 B|14	100503856	5.77	5.44	5.42	4.94	4.69	5.04
TC1400001352.mm.1	4.22	4.21	1.007	up	0.906457	1700024B18Rik	NR_045479	RIKEN cDNA 1700024B18 gene	ncRNA	chr14	+	NR_045479	123987635	124015684	40	14|14	69393	4.22	4.29	4.16	4.3	4.18	4.16
TC1400001702.mm.1	4.42	4.41	1.007	up	0.939907	1700024G13Rik	NM_001034037	RIKEN cDNA 1700024G13 gene	protein_coding	chr14	-	NM_001034037	32376502	32388373	30	14 B|14	67085	4.27	4.57	4.43	4.28	4.32	4.64
TC1300002192.mm.1	3.86	3.8	1.042	up	0.475458	1700024I08Rik	uc007qxz.1	RIKEN cDNA 1700024I08 gene	ncRNA	chr13	-	uc007qxz.1	63675761	63734298	70	13|13	75522	3.77	3.97	3.85	3.8	3.72	3.87
TC1100002656.mm.1	3.3	3.24	1.042	up	0.539983	1700024J04Rik	ENSMUST00000093146	RIKEN cDNA 1700024J04 gene	pseudogene	chr11	-	ENSMUST00000093146	49586641	49588462	30		NA	3.19	3.45	3.27	3.21	3.17	3.34
TC0600002184.mm.1	3.82	3.85	-1.021	down	0.788449	1700024N05Rik	uc009bsg.1	RIKEN cDNA 1700024N05 gene	ncRNA	chr6	-	uc009bsg.1	43162454	43172316	40	6|6	75520	3.76	4.03	3.66	3.82	3.7	4.04
TC0800001950.mm.1	4.36	4.31	1.035	up	0.710473	1700024N20Rik	ENSMUST00000163731	RIKEN cDNA 1700024N20Rik gene	unknown	chr8	-	ENSMUST00000163731	27042377	27043042	30		NA	4.23	4.27	4.57	4.3	4.4	4.24
TC1300002513.mm.1	2.83	2.92	-1.064	down	0.339791	1700024P04Rik	NM_027064	RIKEN cDNA 1700024P04 gene	protein_coding	chr13	-	NM_027064	98984085	98984565	30	13 D1|13	69382	2.91	2.73	2.84	2.82	2.97	2.96
TC0400001090.mm.1	3.75	3.71	1.028	up	0.626564	1700024P16Rik	NM_001162980	RIKEN cDNA 1700024P16 gene	protein_coding	chr4	+	NM_001162980	104913456	105016863	246	4 C6|4	242594	3.73	3.78	3.73	3.68	3.71	3.74
TC1500001813.mm.1	3.99	3.95	1.028	up	0.707204	1700025B11Rik	NR_040310	RIKEN cDNA 1700025B11 gene	protein_coding	chr15	-	NR_040310	77558239	77561916	40	15 E1|15	76409	4.09	3.94	3.94	4.06	3.78	4.01
TC0200005142.mm.1	3.81	3.72	1.064	up	0.287101	1700025C18Rik	NR_033448	RIKEN cDNA 1700025C18 gene	protein_coding	chr2	-	NR_033448	165078693	165090750	30	2|2	72211	3.79	3.81	3.82	3.77	3.69	3.71
TC1100001866.mm.1	3.37	3.36	1.007	up	0.935017	1700025D23Rik	ENSMUST00000129365	RIKEN cDNA 1700025D23 gene	ncRNA	chr11	+	ENSMUST00000129365	114091406	114105436	81		NA	3.32	3.37	3.43	3.25	3.23	3.61
TC1900001126.mm.1	3.18	3.12	1.042	up	0.580528	1700025F22Rik	NM_027074	RIKEN cDNA 1700025F22 gene	protein_coding	chr19	-	NM_027074	11139664	11165320	80	19 A|19	69416	3.08	3.33	3.12	3.12	3.09	3.16
TC1000001465.mm.1	3.21	3.11	1.072	up	0.197365	1700025F24Rik	NR_040578	RIKEN cDNA 1700025F24 gene	ncRNA	chr10	+	NR_040578	119413245	119453314	132	10|10	67081	3.22	3.19	3.21	3.1	3.12	3.1
TC0100003258.mm.1	5.47	6.75	-2.428	down	3.41489e-05	1700025G04Rik	NM_197990	RIKEN cDNA 1700025G04 gene	protein_coding	chr1	-	NM_197990	151852403	152090320	210	1 G2|1	69399	5.43	5.53	5.45	7.06	6.54	6.65
TC1600000393.mm.1	4.37	4.23	1.102	up	0.178026	1700025H01Rik	XM_001480951	RIKEN cDNA 1700025H01 gene	ncRNA	chr16	+	XM_001480951	30194247	30200297	50	16 B2|16	75531	4.21	4.42	4.48	4.22	4.21	4.26
TC0700001744.mm.1	3.86	3.64	1.165	up	0.0769869	1700025J12Rik	uc009jnu.1	RIKEN cDNA 1700025J12 gene	ncRNA	chr7	+	uc009jnu.1	121589903	121591591	30	7|7	69407	3.91	3.81	3.85	3.44	3.73	3.75
TC1000001535.mm.1	3.24	3.23	1.007	up	0.893905	1700025K04Rik	uc007hhe.1	RIKEN cDNA 1700025K04 gene	ncRNA	chr10	+	uc007hhe.1	126371975	126375062	30	10|10	66334	3.18	3.3	3.24	3.39	3.15	3.14
TC1700002294.mm.1	4.18	3.95	1.173	up	0.0570303	1700025K24Rik	NR_045825	RIKEN cDNA 1700025K24 gene	ncRNA	chr17	-	NR_045825	54352583	54370074	80	17 C|17	69418	4.07	4.32	4.16	3.83	3.95	4.07
TC0700003033.mm.1	3.06	2.98	1.057	up	0.387625	1700025L06Rik	uc009gyl.1	RIKEN cDNA 1700025L06 gene	protein_coding	chr7	-	uc009gyl.1	46345769	46349054	30	7|7	66933	3.14	3	3.03	2.96	2.95	3.04
TC0500002590.mm.1	3.29	3.28	1.007	up	0.882628	1700025M24Rik	NR_040687	RIKEN cDNA 1700025M24 gene	ncRNA	chr5	-	NR_040687	73268512	73284184	90	5|5	72276	3.11	3.33	3.44	3.28	3.18	3.37
TC1000002578.mm.1	3.91	3.87	1.028	up	0.619326	1700025N21Rik	ENSMUST00000160997	RIKEN cDNA 1700025N21 gene	antisense	chr10	-	ENSMUST00000160997	83139150	83142038	30		NA	3.96	3.87	3.9	3.96	3.77	3.87
TC0600002113.mm.1	4.44	4.26	1.133	up	0.104982	1700025N23Rik	NR_040523	RIKEN cDNA 1700025N23 gene	antisense	chr6	-	NR_040523	39063877	39067586	63	6 B1|6	69986	4.5	4.32	4.5	4.13	4.35	4.3
TC0400002297.mm.1	4.46	4.14	1.248	up	0.0276774	1700025O08Rik	ENSMUST00000123729	RIKEN cDNA 1700025O08 gene	ncRNA	chr4	-	ENSMUST00000123729	22928167	22938435	30		NA	4.28	4.57	4.53	4.29	4.13	3.99
TC0700003643.mm.1	3.33	3.32	1.007	up	0.928124	1700026D08Rik	NM_029335	RIKEN cDNA 1700026D08 gene	protein_coding	chr7	-	NM_029335	83774101	83794880	120	7 D3|7	75556	3.32	3.31	3.35	3.29	3.34	3.33
TC0200002034.mm.1	3.82	3.79	1.021	up	0.801591	1700026D11Rik	NR_028286	RIKEN cDNA 1700026D11 gene	antisense	chr2	+	NR_028286	132490634	132524057	190	2 F2|2	70371	3.79	3.88	3.78	3.77	3.69	3.92
TC0800002417.mm.1	4.15	3.97	1.133	up	0.0900377	1700026F02Rik	NR_045487	RIKEN cDNA 1700026F02 gene	ncRNA	chr8	-	NR_045487	71006547	71027198	90	8|8	69419	4.12	4.27	4.05	3.92	4.03	3.97
TC1000000151.mm.1	4.02	3.88	1.102	up	0.216979	1700026H06Rik	uc007enp.1	RIKEN cDNA 1700026H06 gene	protein_coding	chr10	+	uc007enp.1	20170780	20172677	30		70376	3.94	4.11	4	4.02	3.75	3.88
TC1600001695.mm.1	3.17	3.1	1.05	up	0.474612	1700026J12Rik	XR_034525	RIKEN cDNA 1700026J12 gene	ncRNA	chr16	-	XR_034525	49210635	49255772	81	16 B5|16	73255	3.28	3.15	3.09	3.03	3.06	3.22
TC0600002224.mm.1	3.43	3.38	1.035	up	0.583225	1700026J14Rik	ENSMUST00000180937	RIKEN cDNA 1700026J14 gene	ncRNA	chr6	-	ENSMUST00000180937	48536582	48537474	40		NA	3.34	3.53	3.43	3.26	3.43	3.45
TC0200003235.mm.1	3.98	4.05	-1.05	down	0.423228	1700026L06Rik	NM_027283	RIKEN cDNA 1700026L06 gene	protein_coding	chr2	-	NM_027283	28692080	28699727	90	2 A3|2	69987	4.01	4.01	3.92	4	4	4.15
TC1500001854.mm.1	3.55	3.32	1.173	up	0.0154998	1700027A07Rik	ENSMUST00000150472	RIKEN cDNA 1700027A07 gene	antisense	chr15	-	ENSMUST00000150472	78911966	78913660	30		NA	3.57	3.53	3.56	3.37	3.29	3.31
TC0100000615.mm.1	4.05	4.12	-1.05	down	0.579148	1700027A15Rik	NR_038001	RIKEN cDNA 1700027A15 gene	antisense	chr1	+	NR_038001	73016036	73025508	50	1 C3|1	69449	4.12	4.12	3.92	4.12	3.96	4.27
TC0600003103.mm.1	4.18	3.99	1.141	up	0.304629	1700027F06Rik	uc009dqq.1	RIKEN cDNA 1700027F06 gene	ncRNA	chr6	-	uc009dqq.1	124363301	124364519	18	6 F2|6	72268	3.85	4.44	4.25	4.17	4.04	3.75
TC0500002468.mm.1	3.19	3.14	1.035	up	0.579221	1700027F09Rik	NR_040681	RIKEN cDNA 1700027F09 gene	ncRNA	chr5	-	NR_040681	64454813	64468969	88	5|5	69999	3.19	3.21	3.16	3.17	3.08	3.18
TC0300001921.mm.1	2.98	2.99	-1.007	down	0.977288	1700027H10Rik	NR_040594	RIKEN cDNA 1700027H10 gene	antisense	chr3	-	NR_040594	45416584	45439309	40	3|3	72274	2.87	3.04	3.04	3.16	2.8	3
TC0900002035.mm.1	3.46	3.31	1.11	up	0.103194	1700027I24Rik	NR_040741	RIKEN cDNA 1700027I24 gene	ncRNA	chr9	-	NR_040741	36668856	36693189	50	9|9	75567	3.41	3.43	3.53	3.35	3.31	3.28
TC1000000406.mm.1	3.83	3.77	1.042	up	0.604659	1700027J07Rik	NR_040581	RIKEN cDNA 1700027J07 gene	ncRNA	chr10	+	NR_040581	43746158	43765836	40	10 B2|10	69443	3.81	3.9	3.77	3.63	3.69	3.98
TC0700000503.mm.1	5.53	5.57	-1.028	down	0.735149	1700028B04Rik	NR_033605	NADH dehydrogenase (ubiquinone) 1 beta subcomplex 8 pseudogene	pseudogene	chr7	+	NR_033605	28492550	28497713	40	7 A3|7	70001	5.6	5.59	5.41	5.61	5.45	5.64
TC0500001176.mm.1	3.32	3.3	1.014	up	0.758515	1700028D13Rik	NR_045377	RIKEN cDNA 1700028D13 gene	ncRNA	chr5	+	NR_045377	112206673	112210002	129	5 F|5	75569	3.31	3.31	3.35	3.32	3.25	3.33
TC0500001878.mm.1	5.47	5.51	-1.028	down	0.610105	1700028E10Rik	NR_045699	RIKEN cDNA 1700028E10 gene	processed_transcript	chr5	+	NR_045699	151368675	151414083	96	5 G3|5	625175	5.46	5.43	5.52	5.48	5.49	5.56
TC1000000932.mm.1	3.69	3.63	1.042	up	0.570128	1700028I16Rik	NR_038042	RIKEN cDNA 1700028I16 gene	ncRNA	chr10	+	NR_038042	82812123	82824242	30	10 C1|10	70003	3.64	3.65	3.78	3.57	3.55	3.78
TC0700002955.mm.1	4.49	4.44	1.035	up	0.718641	1700028J19Rik	NR_029436	RIKEN cDNA 1700028J19 gene	protein_coding	chr7	-	NR_029436	44229929	44236122	70	7 B4|7	70004	4.63	4.45	4.38	4.44	4.24	4.64
TC0300002233.mm.1	2.94	2.84	1.072	up	0.269632	1700028M03Rik	NR_036591	RIKEN cDNA 1700028M03 gene	ncRNA	chr3	-	NR_036591	83555367	83574119	44	3 E3|3	69460	2.82	3.02	2.98	2.89	2.83	2.79
TC1900001267.mm.1	3.36	3.3	1.042	up	0.509746	1700028P14Rik	NM_026188	RIKEN cDNA 1700028P14 gene	protein_coding	chr19	-	NM_026188	23558760	23652812	60	19 B|19	67483	3.23	3.38	3.46	3.28	3.31	3.3
TC0200005267.mm.1	3.51	3.47	1.028	up	0.633682	1700028P15Rik	NR_040509	RIKEN cDNA 1700028P15 gene	processed_transcript	chr2	-	NR_040509	171956879	171962824	111	2|2	75655	3.54	3.51	3.48	3.52	3.43	3.47
TC0700001915.mm.1	4.78	4.73	1.035	up	0.533261	1700029B22Rik	NR_040531	RIKEN cDNA 1700029B22 gene	ncRNA	chr7	+	NR_040531	131146419	131150580	60	7|7	69495	4.76	4.73	4.85	4.77	4.71	4.71
TC0500000572.mm.1	3.31	3.04	1.206	up	0.0776853	1700029E06Rik	XR_104936	RIKEN cDNA 1700029E06 gene	ncRNA	chr5	+	XR_104936	58453039	58455292	30	5|5	72250	3.08	3.43	3.42	3.06	2.87	3.19
TC1300002475.mm.1	5.51	5.3	1.157	up	0.250141	1700029F12Rik	NM_001080777	RIKEN cDNA 1700029F12 gene	protein_coding	chr13	-	NM_001080777	97021864	97035254	65	13 D1|13	66479	5.64	5.42	5.47	5.28	4.99	5.64
TC0800001739.mm.1	4.04	4.16	-1.087	down	0.241276	1700029H14Rik	NM_001080781	RIKEN cDNA 1700029H14 gene	protein_coding	chr8	-	NM_001080781	13550722	13562461	126	8 A1.1|8	66501	4.01	4.14	3.96	4.31	4.05	4.13
TC0200001412.mm.1	4.31	4.4	-1.064	down	0.217116	1700029I15Rik	NM_183112	RIKEN cDNA 1700029I15 gene	protein_coding	chr2	+	NM_183112	92382918	92385708	40	2 E1|2	75641	4.31	4.28	4.33	4.39	4.43	4.39
TC1600002104.mm.1	4.61	4.44	1.125	up	0.115238	1700029J03Rik	NR_040494	RIKEN cDNA 1700029J03 gene	ncRNA	chr16	-	NR_040494	93391596	93461067	100	16|16	72264	4.71	4.64	4.47	4.4	4.4	4.52
TC0800002152.mm.1	3.57	3.5	1.05	up	0.467251	1700029J07Rik	NM_001033148	RIKEN cDNA 1700029J07 gene	protein_coding	chr8	-	NM_001033148	45953606	45975252	108	8 B1.1|8	69479	3.64	3.66	3.42	3.5	3.43	3.57
TC0100001512.mm.1	3.71	3.67	1.028	up	0.711823	1700029M03Rik	XR_104604	RIKEN cDNA 1700029M03 gene	ncRNA	chr1	+	XR_104604	164960894	164972667	50	1 H2.2|1	69476	3.73	3.88	3.53	3.55	3.72	3.74
TC0400001660.mm.1	3.24	3.1	1.102	up	0.14036	1700029M20Rik	NR_015613	RIKEN cDNA 1700029M20 gene	ncRNA	chr4	+	NR_015613	135626655	135630198	135	4 D3|4	73937	3.17	3.29	3.25	3.11	3	3.18
TC1300000512.mm.1	4.02	3.81	1.157	up	0.0241316	1700029N11Rik	NR_045489	RIKEN cDNA 1700029N11 gene	ncRNA	chr13	+	NR_045489	44439694	44459224	111	13|13	69491	4.03	4.06	3.96	3.82	3.79	3.81
TC1500000735.mm.1	4.56	4.09	1.385	up	0.00764285	1700029P11Rik	NM_025503	RIKEN cDNA 1700029P11 gene	protein_coding	chr15	+	NM_025503	81980540	81981563	30	15 E1|15	66346	4.65	4.43	4.59	3.85	4.18	4.25
TC1700000490.mm.1	2.94	2.84	1.072	up	0.44093	1700030A11Rik	NR_045457	RIKEN cDNA 1700030A11 gene	antisense	chr17	+	NR_045457	28905265	28906771	30	17|17	74179	2.94	3.14	2.73	2.89	2.81	2.83
TC1200001481.mm.1	4.19	4.16	1.021	up	0.72042	1700030C10Rik	NR_015521	RIKEN cDNA 1700030C10 gene	pseudogene	chr12	-	NR_015521	20804389	20815779	40	12 A1.2|12	69513	4.19	4.21	4.16	4.17	4.13	4.18
TC1100000244.mm.1	3.89	3.89	1	none	0.94836	1700030C12Rik	ENSMUST00000101462	RIKEN cDNA 1700030C12 gene	processed_transcript	chr11	+	ENSMUST00000101462	23497753	23499661	72		NA	3.87	4.04	3.75	3.95	3.81	3.92
TC0200004909.mm.1	2.98	2.85	1.094	up	0.140842	1700030C14Rik	ENSMUST00000139912	RIKEN cDNA 1700030C14 gene	antisense	chr2	-	ENSMUST00000139912	152652883	152654330	30		NA	2.95	3.04	2.95	2.83	2.78	2.93
TC0600002987.mm.1	4.39	4.32	1.05	up	0.558454	1700030F04Rik	NR_045731	RIKEN cDNA 1700030F04 gene	ncRNA	chr6	-	NR_045731	117679207	117752022	70	6 F1|6	72263	4.35	4.5	4.32	4.35	4.1	4.5
TC1500002229.mm.1	3.55	3.5	1.035	up	0.464537	1700030F18Rik	NM_028180	RIKEN cDNA 1700030F18 gene	protein_coding	chr15	-	NM_028180	99918348	99967075	110	15 F1|15	72277	3.57	3.55	3.54	3.44	3.52	3.53
TC0800003007.mm.1	4.61	4.58	1.021	up	0.720466	1700030J22Rik	NM_027103	RIKEN cDNA 1700030J22 gene	protein_coding	chr8	-	NM_027103	116969599	116978959	60	8 E1|8	69528	4.59	4.71	4.54	4.52	4.69	4.53
TC0800000824.mm.1	5.54	5.51	1.021	up	0.747004	1700030K09Rik	NM_028170	RIKEN cDNA 1700030K09 gene	protein_coding	chr8	+	NM_028170	72443880	72461001	150	8 B3.3|8	72254	5.64	5.56	5.41	5.48	5.57	5.47
TC0300003000.mm.1	3.92	3.82	1.072	up	0.275393	1700030L20Rik	NR_040592	RIKEN cDNA 1700030L20 gene	ncRNA	chr3	-	NR_040592	136435270	136449461	100	3|3	70055	3.93	3.95	3.88	3.77	3.75	3.94
TC1200001737.mm.1	4.32	4.13	1.141	up	0.0819217	1700030L22Rik	uc007nnq.1	RIKEN cDNA 1700030L22 gene	ncRNA	chr12	-	uc007nnq.1	53303313	53309846	30	12|12	75576	4.28	4.41	4.26	4.06	4.26	4.07
TC0800001463.mm.1	3.36	3.24	1.087	up	0.189754	1700030M09Rik	NR_045903	RIKEN cDNA 1700030M09 gene	ncRNA	chr8	+	NR_045903	121544382	121548342	74	8|8	72259	3.38	3.42	3.28	3.21	3.21	3.31
TC1900000875.mm.1	4.62	4.43	1.141	up	0.106309	1700030N03Rik	NR_045304	RIKEN cDNA 1700030N03 gene	ncRNA	chr19	-	NR_045304	3065711	3197782	130		70011	4.54	4.67	4.66	4.52	4.24	4.53
TC1000002914.mm.1	3.89	3.88	1.007	up	0.895965	1700030O20Rik	NR_045345	RIKEN cDNA 1700030O20 gene	ncRNA	chr10	-	NR_045345	116722828	116729189	40	10|10	72286	3.89	3.91	3.87	3.79	3.78	4.06
TC1700000749.mm.1	3.08	2.93	1.11	up	0.149153	1700031A10Rik	NR_045439	RIKEN cDNA 1700031A10 gene	antisense	chr17	+	NR_045439	36923792	36933432	30	17|17	73286	2.95	3.23	3.06	2.97	2.93	2.88
TC1400000995.mm.1	3.57	3.54	1.021	up	0.767503	1700031C06Rik	uc007unr.1	RIKEN cDNA 1700031C06 gene	unknown	chr14	+	uc007unr.1	70289399	70301284	50	14|14	73289	3.68	3.55	3.49	3.62	3.61	3.4
TC0X00002760.mm.1	3.49	3.41	1.057	up	0.343941	1700031F05Rik	NM_028496	RIKEN cDNA 1700031F05 gene	protein_coding	chrX	-	NM_028496	102859186	102867971	100	X D|X	73300	3.43	3.55	3.5	3.41	3.33	3.49
TC0600002680.mm.1	4.89	4.97	-1.057	down	0.521377	1700031F10Rik	ENSMUST00000151901	RIKEN cDNA 1700031F10 gene	antisense	chr6	-	ENSMUST00000151901	88222602	88225678	24		NA	4.75	4.98	4.95	5.05	4.78	5.08
TC0500002664.mm.1	3.34	3.33	1.007	up	0.952849	1700031L13Rik	XR_106292	RIKEN cDNA 1700031L13 gene	ncRNA	chr5	-	XR_106292	82122422	82124719	30	5|5	67327	3.22	3.67	3.14	3.11	3.11	3.77
TC1500000973.mm.1	3.86	3.7	1.117	up	0.130713	1700031M16Rik	NR_015496	RIKEN cDNA 1700031M16 gene	protein_coding	chr15	+	NR_015496	98398398	98416268	143	15 F1|15	73302	3.81	3.99	3.78	3.67	3.63	3.8
TC1200001733.mm.1	3.46	3.35	1.079	up	0.166506	1700031P21Rik	NR_045910	RIKEN cDNA 1700031P21 gene	ncRNA	chr12	-	NR_045910	52599977	52602370	70	12|12	73278	3.48	3.47	3.43	3.32	3.4	3.32
TC1800000808.mm.1	3.92	4.09	-1.125	down	0.302272	1700034B16Rik	ENSMUST00000180957	RIKEN cDNA 1700034B16 gene	ncRNA	chr18	+	ENSMUST00000180957	75781032	75782303	30		NA	3.95	3.97	3.85	4.12	3.78	4.36
TC1800000526.mm.1	4.1	4.02	1.057	up	0.469547	1700034E13Rik	NM_030097	RIKEN cDNA 1700034E13 gene	protein_coding	chr18	+	NM_030097	52646209	52663733	40	18 D1|18	78414	4.1	3.97	4.24	3.85	4.04	4.16
TC1100000297.mm.1	4.49	4.38	1.079	up	0.255688	1700034F02Rik	NM_001163521	RIKEN cDNA 1700034F02 gene	protein_coding	chr11	+	NM_001163521	29547950	29578367	159	11|11 A4	73324	4.45	4.55	4.46	4.45	4.28	4.42
TC0500003022.mm.1	4.3	4.24	1.042	up	0.468191	1700034G24Rik	NR_045396	RIKEN cDNA 1700034G24 gene	ncRNA	chr5	-	NR_045396	112582862	112590033	97	5 F|5	67325	4.24	4.42	4.25	4.21	4.19	4.31
TC0100003820.mm.1	5.03	4.78	1.189	up	0.0243119	1700034H15Rik	NR_030669	RIKEN cDNA 1700034H15 gene	antisense	chr1	-	NR_030669	191886144	191907527	162	1 H6|1	98736	5.17	4.96	4.97	4.77	4.76	4.82
TC0300001906.mm.1	5.04	5.07	-1.021	down	0.858772	1700034I23Rik	NR_045380	FUN14 domain containing 2 pseudogene	protein_coding	chr3	-	NR_045380	40900199	40902543	49	3 B|3	73297	4.94	5.32	4.87	5.03	4.93	5.25
TC1200001419.mm.1	2.99	2.99	1	none	0.958865	1700034J04Rik	XR_141108	RIKEN cDNA 1700034J04 gene	protein_coding	chr12	-	XR_141108	11221461	11222210	30	12 A1.1|12	73304	2.74	3.21	3.03	3.02	2.97	2.97
TC0600003443.mm.1	3.55	3.58	-1.021	down	0.824216	1700034J05Rik	NM_001164236	RIKEN cDNA 1700034J05 gene	protein_coding	chr6	-	NM_001164236	146950329	146954422	40	6 G3|6	73344	3.65	3.53	3.48	3.43	3.58	3.72
TC0900002851.mm.1	3.38	3.07	1.24	up	0.0153932	1700034K08Rik	NR_040756	RIKEN cDNA 1700034K08 gene	ncRNA	chr9	-	NR_040756	92979916	93005733	55	9|9	78349	3.32	3.37	3.45	2.96	3.03	3.23
TC0600000445.mm.1	4.75	4.32	1.347	up	0.00881868	1700034O15Rik	NM_029671	RIKEN cDNA 1700034O15 gene	protein_coding	chr6	+	NM_029671	41684431	41685717	30	6|6 B2	76606	4.77	4.93	4.54	4.25	4.28	4.44
TC0100000043.mm.1	3.56	3.5	1.042	up	0.451633	1700034P13Rik	NR_040462	RIKEN cDNA 1700034P13 gene	antisense	chr1	+	NR_040462	9747648	9791922	199	1|1	73331	3.54	3.63	3.52	3.44	3.49	3.57
TC0900000768.mm.1	3.84	3.76	1.057	up	0.398359	1700036A12Rik	XR_105277	RIKEN cDNA 1700036A12 gene	ncRNA	chr9	+	XR_105277	60743120	60770275	60	9 B|9	100040447	3.8	3.76	3.96	3.74	3.74	3.81
TC0300000665.mm.1	3.52	3.45	1.05	up	0.352151	1700036G14Rik	NR_040542	RIKEN cDNA 1700036G14 gene	antisense	chr3	+	NR_040542	85317519	85332027	28	3|3	73283	3.53	3.48	3.55	3.49	3.44	3.41
TC0X00000601.mm.1	2.83	2.94	-1.079	down	0.353685	1700036O09Rik	ENSMUST00000136834	RIKEN cDNA 1700036O09 gene	ncRNA	chrX	+	ENSMUST00000136834	67458196	67459203	30		NA	2.77	2.91	2.82	2.79	2.89	3.15
TC0400003796.mm.1	3.6	3.64	-1.028	down	0.655687	1700037C06Rik	ENSMUST00000132824	RIKEN cDNA 1700037C06 gene	ncRNA	chr4	-	ENSMUST00000132824	137114063	137118320	60		NA	3.5	3.63	3.66	3.61	3.52	3.8
TC1600001108.mm.1	3.93	3.9	1.021	up	0.709037	1700037C18Rik	NM_028484	RIKEN cDNA 1700037C18 gene	protein_coding	chr16	-	NM_028484	3895179	3908689	164	16 A1|16	73261	3.85	3.98	3.96	3.93	3.87	3.9
TC1300002334.mm.1	3.24	3.11	1.094	up	0.230374	1700037F03Rik	uc007rft.1	RIKEN cDNA 1700037F03 gene	protein_coding	chr13	-	uc007rft.1	75700162	75707172	30	13|13	67316	3.28	3.25	3.18	3.12	2.96	3.25
TC0100003070.mm.1	3.49	3.45	1.028	up	0.755035	1700037F24Rik	ENSMUST00000181254	RIKEN cDNA 1700037F24 gene	ncRNA	chr1	-	ENSMUST00000181254	132201069	132203803	30		NA	3.27	3.6	3.6	3.42	3.28	3.64
TC0200004649.mm.1	6.97	6.8	1.125	up	0.0626081	1700037H04Rik	NM_026091	RIKEN cDNA 1700037H04 gene	protein_coding	chr2	-	NM_026091	131146315	131160081	110	2|2 F3	67326	6.99	7.02	6.9	6.8	6.74	6.85
TC0900000129.mm.1	3.75	3.63	1.087	up	0.251212	1700037J18Rik	uc009ogl.1	RIKEN cDNA 1700037J18 gene	protein_coding	chr9	+	uc009ogl.1	16599380	16599802	30	9|9	73276	3.62	3.88	3.75	3.57	3.69	3.64
TC1700001201.mm.1	3.29	3.11	1.133	up	0.230527	1700038P13Rik	uc008dqd.1	RIKEN cDNA 1700038P13 gene	unknown	chr17	+	uc008dqd.1	79714585	79716436	30	17|17	73265	3.33	3.13	3.41	3.01	3.37	2.96
TC0700000838.mm.1	3.71	3.73	-1.014	down	0.837026	1700039E15Rik	NM_001033176	RIKEN cDNA 1700039E15 gene	protein_coding	chr7	+	NM_001033176	45277513	45288998	206	7 B4|7	76713	3.66	3.79	3.69	3.68	3.75	3.76
TC1900001567.mm.1	3.41	3.5	-1.064	down	0.555151	1700039E22Rik	NR_045315	RIKEN cDNA 1700039E22 gene	antisense	chr19	-	NR_045315	44828493	44835938	30	19|19	73322	3.24	3.75	3.24	3.45	3.45	3.61
TC1400000819.mm.1	2.69	2.67	1.014	up	0.83214	1700039M10Rik	XR_105612	RIKEN cDNA 1700039M10 gene	ncRNA	chr14	+	XR_105612	57571614	57572368	30	14|14	67518	2.68	2.64	2.74	2.63	2.72	2.66
TC0200002685.mm.1	3.36	3.17	1.141	up	0.138608	1700039O17Rik	uc008ods.1	RIKEN cDNA 1700039O17 gene	protein_coding	chr2	+	uc008ods.1	173291255	173291596	30	2|2	68208	3.21	3.39	3.49	3.07	3.07	3.36
TC0300002442.mm.1	3.11	3.07	1.028	up	0.647382	1700040D17Rik	XR_104789	RIKEN cDNA 1700040D17 gene	ncRNA	chr3	-	XR_104789	94392971	94412945	84	3 F2.1|3	76602	3.07	3.21	3.06	3	3.02	3.19
TC0Y00000040.mm.1	8.06	6.86	2.297	up	0.0112406	1700040F15Rik	uc009vft.1	RIKEN cDNA 1700040F15 gene	protein_coding	chrY	+	uc009vft.1	15155239	15203691	118	Y A1|Y	73329	8.27	7.96	7.95	7.02	6.02	7.55
TC0Y00000056.mm.1	8.15	7.24	1.879	up	0.0129527	1700040F15Rik	uc029xsg.1	RIKEN cDNA 1700040F15 gene	protein_coding	chrY	+	uc029xsg.1	20698467	20725870	40	Y A1|Y	73329	8.33	7.97	8.16	7.4	6.59	7.74
TC0Y00000165.mm.1	8.38	7.13	2.378	up	0.013841	1700040F15Rik	XM_003689074	RIKEN cDNA 1700040F15 gene	protein_coding	chrY	+	XM_003689074	60241392	60297384	189	Y A1|Y	73329	8.6	8.27	8.26	7.3	6.2	7.88
TC0Y00000300.mm.1	8.07	6.73	2.532	up	0.00924437	1700040F15Rik	uc029xuf.1	RIKEN cDNA 1700040F15 gene	protein_coding	chrY	-	uc029xuf.1	30682554	30738371	160	Y A1|Y	73329	8.32	7.83	8.05	6.92	5.83	7.44
TC0Y00000336.mm.1	7.8	6.59	2.313	up	0.0146964	1700040F15Rik	uc009vfx.1	RIKEN cDNA 1700040F15 gene	protein_coding	chrY	-	uc009vfx.1	42533933	42582268	133	Y A1|Y	73329	8.04	7.71	7.65	6.75	5.69	7.33
TC0Y00000339.mm.1	8.22	7.04	2.266	up	0.014184	1700040F15Rik	uc029xyb.1	RIKEN cDNA 1700040F15 gene	protein_coding	chrY	-	uc029xyb.1	43117378	43173209	128	Y A1|Y	73329	8.54	8.06	8.05	7.14	6.21	7.76
TC1500001540.mm.1	3.02	2.91	1.079	up	0.388787	1700040F17Rik	XR_141269	RIKEN cDNA 1700040F17 gene	antisense	chr15	-	XR_141269	55436115	55439020	30	15 D1|15	73334	2.87	3.28	2.91	2.97	2.91	2.84
TC1000002330.mm.1	3.33	3.42	-1.064	down	0.384396	1700040L02Rik	NM_028491	RIKEN cDNA 1700040L02 gene	protein_coding	chr10	-	NM_028491	68430953	68541896	80	10|10 B5.1	73287	3.37	3.44	3.18	3.37	3.41	3.47
TC0500001397.mm.1	4.58	4.51	1.05	up	0.421881	1700040P09Rik	uc008zlk.1	RIKEN cDNA 1700040P09 gene	protein_coding	chr5	+	uc008zlk.1	122513935	122519599	40	5|5	73268	4.55	4.59	4.59	4.55	4.42	4.56
TC1500000650.mm.1	5.48	5.31	1.125	up	0.137344	1700041B01Rik	uc007wrh.1	RIKEN cDNA 1700041B01 gene	unknown	chr15	+	uc007wrh.1	78670631	78676114	53	15|15	78623	5.39	5.65	5.39	5.35	5.26	5.33
TC0900000698.mm.1	3.93	4.09	-1.117	down	0.258914	1700041C23Rik	NR_033784	RIKEN cDNA 1700041C23 gene	ncRNA	chr9	+	NR_033784	57175268	57186313	61	9 B|9	67319	3.68	3.99	4.12	3.95	4.12	4.21
TC0800000287.mm.1	3.97	3.85	1.087	up	0.159828	1700041G16Rik	ENSMUST00000068068	RIKEN cDNA 1700041G16 gene	antisense	chr8	+	ENSMUST00000068068	22805766	22809537	40		NA	3.95	4.01	3.96	3.78	3.88	3.9
TC0400001443.mm.1	3.42	3.7	-1.214	down	0.130643	1700041M05Rik	ENSMUST00000130055	RIKEN cDNA 1700041M05 gene	ncRNA	chr4	+	ENSMUST00000130055	125228597	125242052	30		NA	3.46	3.29	3.5	3.33	3.81	3.96
TC1600001931.mm.1	3.18	3.18	1	none	1	1700041M19Rik	NR_040573	RIKEN cDNA 1700041M19 gene	ncRNA	chr16	-	NR_040573	77004228	77010881	45	16|16	76601	3.09	3.14	3.3	3.32	3.08	3.13
TC0X00003234.mm.1	5.07	4.65	1.338	up	0.00528145	1700042B14Rik	NM_001081671	RIKEN cDNA 1700042B14 gene	protein_coding	chrX	-	NM_001081671	155124917	155147849	50	X F3|X	73347	4.94	5.17	5.11	4.64	4.52	4.8
TC0400001248.mm.1	3.72	3.75	-1.021	down	0.733506	1700042G07Rik	NM_001099295	RIKEN cDNA 1700042G07 gene	protein_coding	chr4	+	NM_001099295	116173372	116174297	30	4 D1|4	67323	3.65	3.75	3.77	3.74	3.75	3.76
TC0400002721.mm.1	3.31	3.28	1.021	up	0.652523	1700042G15Rik	NR_038178	RIKEN cDNA 1700042G15 gene	ncRNA	chr4	-	NR_038178	57356528	57364301	120	4 B3|4	73349	3.29	3.34	3.3	3.27	3.29	3.27
TC1100000137.mm.1	3.6	3.5	1.072	up	0.304573	1700042O10Rik	NR_045178	RIKEN cDNA 1700042O10 gene	antisense	chr11	+	NR_045178	11868123	11885321	70	11|11	73321	3.54	3.61	3.64	3.47	3.39	3.63
TC1400001283.mm.1	4.89	4.8	1.064	up	0.287268	1700044C05Rik	NR_045624	RIKEN cDNA 1700044C05 gene	ncRNA	chr14	+	NR_045624	118365878	118398165	70	14|14	73306	4.89	4.98	4.81	4.83	4.72	4.84
TC1800000501.mm.1	3.57	3.23	1.266	up	0.0523389	1700044K03Rik	NR_033785	RIKEN cDNA 1700044K03 gene	ncRNA	chr18	+	NR_033785	49523289	49524441	30	18|18	67321	3.73	3.29	3.68	3.16	3.11	3.42
TC0400004069.mm.1	3.65	3.57	1.057	up	0.471742	1700045H11Rik	NR_040649	RIKEN cDNA 1700045H11 gene	antisense	chr4	-	NR_040649	150828225	150854975	61	4|4	73348	3.66	3.61	3.67	3.73	3.43	3.56
TC0400000398.mm.1	5.01	4.67	1.266	up	0.0178007	1700045I11Rik	ENSMUST00000179965	RIKEN cDNA 1700045I11 gene	protein_coding	chr4	+	ENSMUST00000179965	42170845	42171335	30		NA	5.08	5.12	4.84	4.82	4.55	4.63
TC0400000415.mm.1	4.71	4.54	1.125	up	0.258531	1700045I11Rik	ENSMUST00000178177	RIKEN cDNA 1700045I11 gene	protein_coding	chr4	+	ENSMUST00000178177	42668010	42668494	29		NA	4.92	4.74	4.46	4.5	4.45	4.68
TC4_JH584293_random00000006.mm.1	4.72	4.45	1.206	up	0.0594474	1700045I11Rik	ENSMUST00000180361	RIKEN cDNA 1700045I11 gene	protein_coding	chr4_JH584293_random	-	ENSMUST00000180361	4403	4798	30		NA	4.64	4.96	4.55	4.46	4.37	4.51
TC4_JH584294_random00000002.mm.1	4.72	4.45	1.206	up	0.0594474	1700045I11Rik	ENSMUST00000180205	RIKEN cDNA 1700045I11 gene	protein_coding	chr4_JH584294_random	+	ENSMUST00000180205	15852	16247	30		NA	4.64	4.96	4.55	4.46	4.37	4.51
TC1100002237.mm.1	4.51	4.43	1.057	up	0.402338	1700046C09Rik	NR_045918	RIKEN cDNA 1700046C09 gene	ncRNA	chr11	-	NR_045918	14554090	14600305	70	11 A2|11	73307	4.58	4.54	4.4	4.43	4.4	4.47
TC0800000335.mm.1	3.63	3.53	1.072	up	0.255174	1700047A11Rik	ENSMUST00000144750	RIKEN cDNA 1700047A11 gene	antisense	chr8	+	ENSMUST00000144750	26082609	26111080	70		NA	3.62	3.67	3.59	3.45	3.58	3.56
TSUnmapped00000074.mm.1	3.45	3.44	1.007	up	0.910458	1700047A11Rik	NR_110583	RIKEN cDNA 1700047A11 gene	antisense			NR_110583	NA	NA	30	8 A2|8	76604	3.3	3.58	3.48	3.27	3.48	3.57
TC1400001880.mm.1	7.76	7.35	1.329	up	0.00258936	1700047E10Rik	NR_073363	RIKEN cDNA 1700047E10 gene	ncRNA	chr14	-	NR_073363	44191607	44213237	30		74328	7.72	7.67	7.9	7.38	7.29	7.39
TC0400001132.mm.1	3.58	3.51	1.05	up	0.464259	1700047F07Rik	ENSMUST00000140321	RIKEN cDNA 1700047F07 gene	ncRNA	chr4	+	ENSMUST00000140321	107689644	107758985	111		NA	3.53	3.65	3.55	3.47	3.47	3.6
TC1500000095.mm.1	4.25	4.2	1.035	up	0.719051	1700047G03Rik	NR_040447	RIKEN cDNA 1700047G03 gene	ncRNA	chr15	+	NR_040447	11964343	11970405	86	15|15	73339	4.1	4.41	4.23	4.32	4.04	4.25
TC0800001154.mm.1	6.44	5.96	1.395	up	0.0296681	1700047G07Rik	uc009mzl.1	RIKEN cDNA 1700047G07 gene	protein_coding	chr8	+	uc009mzl.1	96512340	96513604	30	8|8	73323	6.43	6.63	6.26	6.15	5.59	6.15
TC1200000459.mm.1	10.6	10.52	1.057	up	0.395657	1700047I17Rik2	NM_001100116	RIKEN cDNA 1700047I17 gene 2	protein_coding	chr12	+	NM_001100116	55124469	55143481	90	12 C1|12	100101807	10.76	10.53	10.52	10.49	10.52	10.55
TC1200000461.mm.1	12.27	12.2	1.05	up	0.469072	1700047I17Rik2	NM_001100116	RIKEN cDNA 1700047I17 gene 2	protein_coding	chr12	+	NM_001100116	55199533	55217168	70	12 C1|12	100101807	12.39	12.2	12.21	12.15	12.19	12.26
TC1100000687.mm.1	4.59	4.36	1.173	up	0.155057	1700047K16Rik	ENSMUST00000145068	RIKEN cDNA 1700047K16 gene	processed_transcript	chr11	+	ENSMUST00000145068	58322988	58324439	30		NA	4.46	4.9	4.4	4.34	4.31	4.44
TC0500001114.mm.1	3.35	3.15	1.149	up	0.188073	1700047L14Rik	NR_040691	RIKEN cDNA 1700047L14 gene	antisense	chr5	+	NR_040691	108763842	108768918	40	5|5	73295	3.08	3.48	3.5	3.08	3.05	3.32
TC0100001744.mm.1	3.87	3.81	1.042	up	0.53196	1700047M11Rik	NR_015458	RIKEN cDNA 1700047M11 gene	ncRNA	chr1	+	NR_015458	182288019	182303742	117	1 H5|1	67330	3.81	3.97	3.83	3.76	3.74	3.93
TC0500001469.mm.1	4.31	4.11	1.149	up	0.0662523	1700048F04Rik	uc008zru.1	RIKEN cDNA 1700048F04 gene	ncRNA	chr5	+	uc008zru.1	125928739	125952630	30	5|5	73396	4.26	4.42	4.26	3.99	4.21	4.13
TC1600002089.mm.1	3.73	3.55	1.133	up	0.0558511	1700048M11Rik	NR_045300	RIKEN cDNA 1700048M11 gene	antisense	chr16	-	NR_045300	92308716	92312466	30	16|16	100503166	3.63	3.79	3.78	3.51	3.59	3.54
TC0900001632.mm.1	4.19	4.1	1.064	up	0.220876	1700048O20Rik	NR_033553	RIKEN cDNA 1700048O20 gene	protein_coding	chr9	+	NR_033553	121937275	121947016	64	9|9	69430	4.22	4.15	4.21	4.1	4.08	4.11
TC0600001750.mm.1	3.83	3.78	1.035	up	0.537397	1700049E15Rik	NR_033636	RIKEN cDNA 1700049E15 gene	ncRNA	chr6	+	NR_033636	147690241	147702374	74	6 G3|6	100039727	3.76	3.91	3.82	3.72	3.85	3.76
TC1400000420.mm.1	5.84	5.42	1.338	up	0.0404588	1700049E17Rik1	XR_001846	RIKEN cDNA 1700049E17 gene, gene 1	protein_coding	chr14	+	XR_001846	41924949	41933037	62	14 B|14	666214	6.07	5.86	5.59	5.27	5.26	5.72
TC1400000418.mm.1	5.26	4.76	1.414	up	0.0194794	1700049E17Rik2	XR_033330	tandem duplication of RIKEN cDNA 1700049E17 gene, gene 2	protein_coding	chr14	+	XR_033330	41570696	41580369	95	14 B|14	100041722	5.42	5.35	5.02	4.83	4.46	5
TC0600001152.mm.1	3.13	3.01	1.087	up	0.172361	1700049E22Rik	NR_040525	RIKEN cDNA 1700049E22 gene	ncRNA	chr6	+	NR_040525	100527387	100533551	79	6 D3|6	73395	3.16	3.09	3.14	3.01	2.95	3.08
TC0700002680.mm.1	7.11	7.29	-1.133	down	0.15154	1700049G17Rik	NM_028538	RIKEN cDNA 1700049G17 gene	protein_coding	chr7	-	NM_028538	27907392	27929460	136	7 A3|7	73430	7.29	6.94	7.09	7.3	7.38	7.18
TC1700001700.mm.1	3.47	3.39	1.057	up	0.56722	1700049J03Rik	ENSMUST00000011196	RIKEN cDNA 1700049J03 gene	antisense	chr17	-	ENSMUST00000011196	26554254	26561496	30		NA	3.28	3.63	3.49	3.3	3.28	3.59
TC1000002363.mm.1	4.4	4.19	1.157	up	0.201914	1700049L16Rik	NR_003644	hematological and neurological expressed 1-like pseudogene	pseudogene	chr10	-	NR_003644	71979885	71980694	30	10 B5.3|10	108950	4.21	4.74	4.26	4.11	4.31	4.15
TC1100000986.mm.1	3.39	3.25	1.102	up	0.290449	1700051A21Rik	NR_045922	RIKEN cDNA 1700051A21 gene	processed_transcript	chr11	+	NR_045922	72266126	72269534	70	11 B4|11	73366	3.24	3.37	3.57	3.18	3.14	3.44
TC0800000990.mm.1	4.43	4.34	1.064	up	0.296085	1700051O22RIK	ENSMUST00000180883		other	chr8	+	ENSMUST00000180883	85432686	85433315	30		NA	4.45	4.48	4.36	4.3	4.28	4.43
TC0300000319.mm.1	2.95	2.81	1.102	up	0.188251	1700052H01Rik	uc008pcg.1	RIKEN cDNA 1700052H01 gene	unknown	chr3	+	uc008pcg.1	41354131	41388473	50	3|3	73462	2.94	3	2.91	2.63	2.91	2.88
TC1200002008.mm.1	4.15	3.81	1.266	up	0.103358	1700052I22Rik	NR_033786	RIKEN cDNA 1700052I22 gene	ncRNA	chr12	-	NR_033786	80923432	80924447	30	12 C3|12	67340	4.12	4.53	3.8	3.92	3.69	3.83
TC1100003906.mm.1	5.3	5.38	-1.057	down	0.304497	1700052K11Rik	NR_027956	RIKEN cDNA 1700052K11 gene	antisense	chr11	-	NR_027956	105179020	105181433	30	11 E1|11	73431	5.27	5.3	5.34	5.36	5.38	5.41
TC1000000027.mm.1	5.57	5.63	-1.042	down	0.487444	1700052N19Rik	NM_024261	RIKEN cDNA 1700052N19 gene	protein_coding	chr10	+	NM_024261	4429297	4455141	170	10 A1|10	73419	5.63	5.5	5.58	5.62	5.59	5.67
TC1900000746.mm.1	3.89	3.87	1.014	up	0.841734	1700054A03Rik	NR_045320	RIKEN cDNA 1700054A03 gene	ncRNA	chr19	+	NR_045320	53076246	53084393	70	19 D2|19	78457	3.8	3.98	3.88	3.87	3.89	3.85
TC0100002815.mm.1	3.31	3.12	1.141	up	0.0724888	1700054K02Rik	ENSMUST00000181755	RIKEN cDNA 1700054K02 gene	antisense	chr1	-	ENSMUST00000181755	92572374	92572749	30		NA	3.4	3.34	3.18	3.06	3.1	3.19
TC0600001228.mm.1	3.61	3.44	1.125	up	0.0696635	1700054K19Rik	NR_027865	RIKEN cDNA 1700054K19 gene	ncRNA	chr6	+	NR_027865	112210708	112212519	30	6 E3|6	67336	3.59	3.64	3.59	3.52	3.37	3.43
TC0200001733.mm.1	5.06	5.02	1.028	up	0.618863	1700054M17Rik	NR_045919	RIKEN cDNA 1700054M17 gene	antisense	chr2	+	NR_045919	118303434	118308166	40	2 E5|2	73358	4.96	5.13	5.1	5.08	5	4.98
TC1400001598.mm.1	4.22	4.01	1.157	up	0.244775	1700054O19Rik	XR_106491	RIKEN cDNA 1700054O19 gene	protein_coding	chr14	-	XR_106491	25706406	25707273	30	14 A3|14	74272	4.34	4.09	4.24	4.03	3.67	4.33
TC0900002487.mm.1	2.87	2.7	1.125	up	0.193813	1700055C04Rik	NR_040726	RIKEN cDNA 1700055C04 gene	processed_transcript	chr9	-	NR_040726	64038465	64041465	30	9|9	73397	2.83	3.08	2.71	2.66	2.58	2.85
TC0400000483.mm.1	3.52	3.66	-1.102	down	0.265242	1700055D18Rik	XR_035225	RIKEN cDNA 1700055D18 gene	antisense	chr4	+	XR_035225	45012822	45014399	30	4 B1|4	73405	3.59	3.4	3.57	3.54	3.57	3.86
TC1900000020.mm.1	4.66	4.64	1.014	up	0.743924	1700055N04Rik	NM_028545	RIKEN cDNA 1700055N04 gene	protein_coding	chr19	+	NM_028545	3958706	3970438	122	19 A|19	73458	4.59	4.72	4.68	4.66	4.67	4.58
TC0100003731.mm.1	3.02	3.04	-1.014	down	0.865904	1700056E22Rik	NM_028516	RIKEN cDNA 1700056E22 gene	protein_coding	chr1	-	NM_028516	184033032	184033998	30	1 H5|1	73363	3	3.16	2.91	3.1	2.95	3.07
TC1600000204.mm.1	5.38	5.49	-1.079	down	0.50794	1700056N10Rik	ENSMUST00000141875	RIKEN cDNA 1700056N10 gene	ncRNA	chr16	+	ENSMUST00000141875	17047520	17049111	30		NA	5.5	5.13	5.51	5.35	5.75	5.36
TC0900001172.mm.1	4.31	4.27	1.028	up	0.730701	1700057G04Rik	NM_001033184	RIKEN cDNA 1700057G04 gene	protein_coding	chr9	+	NM_001033184	92309377	92357876	135	9 E3.3|9	78459	4.16	4.46	4.31	4.18	4.29	4.35
TC0400003502.mm.1	4	3.98	1.014	up	0.722023	1700057H15Rik	NR_040774	RIKEN cDNA 1700057H15 gene	ncRNA	chr4	-	NR_040774	124414416	124485959	109	4 D2.2|4	78460	3.98	4.05	3.98	3.98	3.98	3.97
TC0200003516.mm.1	3.99	3.93	1.042	up	0.649769	1700057H21Rik	ENSMUST00000152467	RIKEN cDNA 1700057H21 gene	ncRNA	chr2	-	ENSMUST00000152467	51420984	51438785	70		NA	4.01	4.19	3.77	3.88	3.84	4.07
TC0700000295.mm.1	3.97	3.68	1.223	up	0.0144939	1700058P15Rik	ENSMUST00000159981	RIKEN cDNA 1700058P15 gene	antisense	chr7	+	ENSMUST00000159981	19258492	19259739	30		NA	3.88	3.92	4.12	3.71	3.65	3.69
TC0600003396.mm.1	3.87	3.67	1.149	up	0.0683615	1700060C16Rik	NR_045732	RIKEN cDNA 1700060C16 gene	ncRNA	chr6	-	NR_045732	143593353	143651288	50	6|6	73425	3.73	3.98	3.89	3.71	3.67	3.64
TC0200002424.mm.1	4.17	4	1.125	up	0.153753	1700060C20Rik	NR_036606	RIKEN cDNA 1700060C20 gene	antisense	chr2	+	NR_036606	158192008	158195742	30	2 H1|2	73399	4.12	4.05	4.33	4.07	3.88	4.05
TC0400002672.mm.1	3.71	3.66	1.035	up	0.707231	1700060J05Rik	ENSMUST00000138377	RIKEN cDNA 1700060J05 gene	antisense	chr4	-	ENSMUST00000138377	53562983	53564789	30		NA	3.97	3.67	3.49	3.65	3.54	3.78
TC0600001419.mm.1	2.65	2.6	1.035	up	0.739653	1700060L04Rik	uc009dqr.1	RIKEN cDNA 1700060L04 gene	ncRNA	chr6	+	uc009dqr.1	124372039	124374805	30	6 F2|6	73378	2.85	2.62	2.47	2.65	2.44	2.72
TC1200001739.mm.1	3.91	3.73	1.133	up	0.143839	1700060O08Rik	XR_105511	RIKEN cDNA 1700060O08 gene	antisense	chr12	-	XR_105511	54061708	54079394	40	12|12	67335	3.75	4.01	3.96	3.83	3.57	3.78
TC0900001478.mm.1	4.16	4.1	1.042	up	0.449695	1700061E17Rik	XR_105321	RIKEN cDNA 1700061E17 gene	antisense	chr9	+	XR_105321	110986201	110987804	50		100038395	4.11	4.13	4.24	4.15	4.05	4.09
TC1300000473.mm.1	4.69	4.54	1.11	up	0.124042	1700061E18Rik	ENSMUST00000154159	RIKEN cDNA 1700061E18 gene	antisense	chr13	+	ENSMUST00000154159	41800431	41802488	40		NA	4.71	4.75	4.61	4.46	4.5	4.65
TC0200000072.mm.1	4.26	4.27	-1.007	down	0.953376	1700061F12Rik	NR_038180	RIKEN cDNA 1700061F12 gene	ncRNA	chr2	+	NR_038180	9189515	9197534	50	2|2	73438	4.26	4.29	4.23	4.1	4.22	4.48
TC1700001019.mm.1	3.36	3.32	1.028	up	0.663591	1700061G19Rik	NM_030141	RIKEN cDNA 1700061G19 gene	protein_coding	chr17	+	NM_030141	56875477	56888904	172	17 D|17	78625	3.28	3.46	3.34	3.34	3.3	3.33
TC1800001534.mm.1	3.17	3.16	1.007	up	0.908939	1700061H18Rik	ENSMUST00000139488	RIKEN cDNA 1700061H18 gene	antisense	chr18	-	ENSMUST00000139488	69943320	69969609	40		NA	3.24	3.2	3.06	3.13	3.12	3.22
TC0300002818.mm.1	3.32	3.33	-1.007	down	0.934538	1700061I17Rik	NR_038029	RIKEN cDNA 1700061I17 gene	ncRNA	chr3	-	NR_038029	117060522	117077765	90	3 G1|3	433646	3.39	3.32	3.26	3.38	3.28	3.33
TC1100000237.mm.1	4.49	4.45	1.028	up	0.755118	1700061J23Rik	ENSMUST00000141678	RIKEN cDNA 1700061J23 gene	ncRNA	chr11	+	ENSMUST00000141678	23152131	23168722	80		NA	4.29	4.74	4.44	4.42	4.42	4.51
TC0800002183.mm.1	4.36	4.1	1.197	up	0.0639618	1700061N14Rik	uc009lrk.1	RIKEN cDNA 1700061N14 gene	protein_coding	chr8	-	uc009lrk.1	47811724	47818221	30	8|8	73432	4.44	4.22	4.42	4.28	4.11	3.91
TC1700001715.mm.1	3.28	3.25	1.021	up	0.663854	1700062I23Rik	ENSMUST00000143605	RIKEN cDNA 1700062I23 gene	unknown	chr17	-	ENSMUST00000143605	27099172	27101441	60		NA	3.31	3.25	3.29	3.23	3.22	3.3
TC0100002851.mm.1	4.07	4.08	-1.007	down	0.962097	1700063A18Rik	NR_040467	RIKEN cDNA 1700063A18 gene	ncRNA	chr1	-	NR_040467	95990659	96021758	28	1|1	73454	3.73	4.5	3.98	4.03	3.91	4.3
TC0900000463.mm.1	5.25	5.04	1.157	up	0.0672197	1700063D05Rik	NR_040392	RIKEN cDNA 1700063D05 gene	ncRNA	chr9	+	NR_040392	41206155	41217848	148	9|9	78500	5.24	5.25	5.27	5.02	4.89	5.21
TC0600001381.mm.1	3.37	3.45	-1.057	down	0.35163	1700063H04Rik	XR_140778	RIKEN cDNA 1700063H04 gene	ncRNA	chr6	+	XR_140778	122391379	122392687	30	6 F1|6	74269	3.38	3.39	3.35	3.48	3.47	3.39
TC0500002739.mm.1	3.21	3.19	1.014	up	0.826192	1700063O14Rik	NR_045383	RIKEN cDNA 1700063O14 gene	ncRNA	chr5	-	NR_045383	91766242	91767300	30	5 E2|5	73452	3.16	3.24	3.23	3.22	3.19	3.17
TC1100000913.mm.1	5.04	4.84	1.149	up	0.0412324	1700064E03Rik	ENSMUST00000129924	RIKEN cDNA 1700064E03 gene	protein_coding	chr11	+	ENSMUST00000129924	69398531	69402830	77		NA	4.97	5.01	5.15	4.87	4.82	4.83
TC0300001698.mm.1	3.29	3.28	1.007	up	0.889749	1700064H15Rik	ENSMUST00000119133	RIKEN cDNA 1700064H15 gene	protein_coding	chr3	-	ENSMUST00000119133	19610368	19628677	30		NA	3.36	3.17	3.34	3.37	3.18	3.28
TC1000001462.mm.1	4.01	3.76	1.189	up	0.0192466	1700064J06Rik	NR_045348	RIKEN cDNA 1700064J06 gene	ncRNA	chr10	+	NR_045348	119092905	119103107	35	10|10	73400	3.97	4.01	4.06	3.79	3.65	3.84
TC1200002211.mm.1	3.44	3.46	-1.014	down	0.892365	1700064M15Rik	NR_045288	RIKEN cDNA 1700064M15 gene	ncRNA	chr12	-	NR_045288	99626053	99627974	30	12|12	73457	3.3	3.72	3.3	3.5	3.29	3.59
TC0900002871.mm.1	3.38	3.31	1.05	up	0.415686	1700065D16Rik	NM_001271569	RIKEN cDNA 1700065D16 gene	antisense	chr9	-	NM_001271569	95855418	95858320	70	9 E3.3|9	73410	3.4	3.35	3.39	3.3	3.25	3.39
TC1500002331.mm.1	4.46	4.31	1.11	up	0.10504	1700065I16Rik	NR_040315	gasdermin pseudogene	pseudogene	chr15	+	NR_040315	63817188	63819540	46	15|15	78462	4.46	4.37	4.55	4.32	4.33	4.28
TC0600000347.mm.1	4.19	4.05	1.102	up	0.144329	1700065J11Rik	NR_040526	RIKEN cDNA 1700065J11 gene	ncRNA	chr6	+	NR_040526	35330846	35336831	34	6 B1|6	73409	4.27	4.18	4.12	4.14	3.95	4.05
TC0100001866.mm.1	3.23	3.09	1.102	up	0.112343	1700065J18Rik	NR_040468	RIKEN cDNA 1700065J18 gene	ncRNA	chr1	+	NR_040468	192841675	192843113	53	1|1	73455	3.2	3.25	3.25	3.18	3.08	3
TC0600002508.mm.1	3.68	3.52	1.117	up	0.17281	1700065L07Rik	NR_108032	RIKEN cDNA 1700065L07 gene	ncRNA	chr6	-	NR_108032	73436965	73471021	50	6|6	73408	3.54	3.88	3.63	3.58	3.5	3.49
TC1800001320.mm.1	3.46	3.58	-1.087	down	0.279818	1700065O20Rik	NR_045386	RIKEN cDNA 1700065O20 gene	ncRNA	chr18	-	NR_045386	49803332	49817956	50	18|18	76609	3.59	3.32	3.48	3.58	3.65	3.5
TC0100002244.mm.1	3.52	3.42	1.072	up	0.222939	1700066B17Rik	NR_040465	RIKEN cDNA 1700066B17 gene	ncRNA	chr1	-	NR_040465	39839200	39847330	120	1|1	73426	3.53	3.56	3.48	3.43	3.35	3.48
TC1800000316.mm.1	3.41	3.4	1.007	up	0.905716	1700066B19Rik	NM_001033168	RIKEN cDNA 1700066B19 gene	protein_coding	chr18	+	NM_001033168	35703225	35730869	70	18 B2|18	73449	3.45	3.42	3.36	3.48	3.31	3.41
TC1600000911.mm.1	11.46	10.84	1.537	up	0.0044085	1700066C05Rik	XM_001473318	RIKEN cDNA 1700066C05 gene	ncRNA	chr16	+	XM_001473318	79999382	80000544	26	16 C3.3|16	78654	11.37	11.38	11.62	10.78	10.61	11.14
TC1300000708.mm.1	3.99	3.93	1.042	up	0.524471	1700066J03Rik	ENSMUST00000181908	RIKEN cDNA 1700066J03 gene	ncRNA	chr13	+	ENSMUST00000181908	58146949	58149698	70		NA	3.99	4.07	3.91	3.95	3.85	4
TC0100000420.mm.1	6.5	6.55	-1.035	down	0.584673	1700066M21Rik	NM_028546	RIKEN cDNA 1700066M21 gene	protein_coding	chr1	+	NM_028546	57377620	57385423	30	1|1 C1	73467	6.6	6.41	6.48	6.43	6.54	6.69
TC0500002705.mm.1	3.91	3.96	-1.035	down	0.667087	1700066N21Rik	NR_045924	RIKEN cDNA 1700066N21 gene	antisense	chr5	-	NR_045924	87908588	87979351	70	5|5	73471	3.95	3.86	3.93	4.05	3.74	4.1
TC1100000906.mm.1	5.43	5.1	1.257	up	0.0245257	1700067G03Rik	ENSMUST00000132834	RIKEN cDNA 1700067G03 gene	protein_coding	chr11	+	ENSMUST00000132834	69294151	69295477	30		NA	5.35	5.66	5.29	5.13	5.17	5
TC0100000853.mm.1	3.9	3.73	1.125	up	0.126683	1700067G17Rik	NR_040471	RIKEN cDNA 1700067G17 gene	ncRNA	chr1	+	NR_040471	89016113	89022393	41	1|1	73475	3.87	3.98	3.85	3.67	3.64	3.89
TC0800000942.mm.1	4.08	4.04	1.028	up	0.651838	1700067K01Rik	NM_183097	RIKEN cDNA 1700067K01 gene	protein_coding	chr8	+	NM_183097	84001502	84004770	110	8 C3|8	73453	3.99	4.14	4.1	4.05	4.02	4.05
TC1700000930.mm.1	3.17	3.1	1.05	up	0.477514	1700067P10Rik	NM_026625	RIKEN cDNA 1700067P10 gene	protein_coding	chr17	+	NM_026625	48089632	48090920	30	17 C|17	68224	3.18	3.21	3.12	3.27	2.99	3.03
TC0700001745.mm.1	4.15	3.91	1.181	up	0.080656	1700069B07Rik	ENSMUST00000065310	RIKEN cDNA 1700069B07 gene	antisense	chr7	+	ENSMUST00000065310	121707189	121708011	30		NA	3.96	4.1	4.38	3.89	3.93	3.91
TC0500003045.mm.1	3.32	3.35	-1.021	down	0.732237	1700069L16Rik	NR_033216	RIKEN cDNA 1700069L16 gene	protein_coding	chr5	-	NR_033216	113692422	113724772	70	5 F|5	381707	3.29	3.31	3.36	3.39	3.29	3.36
TC0600002997.mm.1	3.66	3.62	1.028	up	0.696677	1700069P05Rik	NR_040527	RIKEN cDNA 1700069P05 gene	ncRNA	chr6	-	NR_040527	118246695	118248454	30	6 F1|6	73531	3.73	3.54	3.72	3.47	3.56	3.82
TC0500000678.mm.1	2.89	3.01	-1.087	down	0.347326	1700071G01Rik	ENSMUST00000146728	RIKEN cDNA 1700071G01 gene	antisense	chr5	+	ENSMUST00000146728	73157014	73157880	30		NA	2.78	3.05	2.85	2.95	2.88	3.21
TC1100003356.mm.1	4.9	4.83	1.05	up	0.546823	1700071K01Rik	NM_001033765	RIKEN cDNA 1700071K01 gene	pseudogene	chr11	-	NM_001033765	81572502	81573539	48	11 B5|11	237880	4.86	4.83	5	4.95	4.87	4.68
TC1700002130.mm.1	4.56	4.21	1.275	up	0.00664532	1700071M16Rik	NR_045444	RIKEN cDNA 1700071M16 gene	antisense	chr17	-	NR_045444	43588290	43593330	178	17|17	73504	4.49	4.54	4.64	4.29	4.08	4.26
TC0900000732.mm.1	4.23	4.09	1.102	up	0.0930068	1700072B07Rik	NR_040727	RIKEN cDNA 1700072B07 gene	ncRNA	chr9	+	NR_040727	58370504	58374183	40	9|9	73529	4.19	4.28	4.22	4.1	4.05	4.11
TC0100002304.mm.1	3.57	3.69	-1.087	down	0.414284	1700072G22Rik	uc007axl.1	RIKEN cDNA 1700072G22 gene	ncRNA	chr1	-	uc007axl.1	51457053	51458931	50	1|1	73496	3.64	3.63	3.45	3.9	3.44	3.72
TC1100001718.mm.1	3.14	3.09	1.035	up	0.51601	1700072I22Rik	uc007lvm.1	RIKEN cDNA 1700072I22 gene	ncRNA	chr11	+	uc007lvm.1	103638945	103649010	32	11|11	78629	3.12	3.13	3.18	3.03	3.03	3.2
TC0600001351.mm.1	4.47	4.37	1.072	up	0.204187	1700072O05Rik	NR_045733	RIKEN cDNA 1700072O05 gene	ncRNA	chr6	+	NR_045733	120554796	120574204	40	6 F1|6	73505	4.41	4.5	4.51	4.37	4.36	4.38
TC0600001718.mm.1	3.58	3.56	1.014	up	0.825295	1700073E17Rik	NR_003625	ribosomal protein L7 pseudogene	pseudogene	chr6	+	NR_003625	145387596	145402179	84	6 G3|6	381827	3.47	3.59	3.69	3.57	3.51	3.61
TC1300001352.mm.1	3.71	3.81	-1.072	down	0.381088	1700074H08Rik	NR_045296	RIKEN cDNA 1700074H08 gene	ncRNA	chr13	+	NR_045296	119680042	119681582	30	13|13	73480	3.63	3.7	3.8	3.66	4.01	3.77
TC0600002147.mm.1	3.44	3.32	1.087	up	0.258513	1700074P13Rik	NM_028550	RIKEN cDNA 1700074P13 gene	protein_coding	chr6	-	NM_028550	40920437	40940557	100	6 B1|6	73481	3.37	3.58	3.36	3.25	3.3	3.41
TC0900002989.mm.1	3.89	3.85	1.028	up	0.727756	1700080E11Rik	NM_028562	RIKEN cDNA 1700080E11 gene	protein_coding	chr9	-	NM_028562	105143344	105145082	40	9 F1|9	73532	3.95	4.03	3.7	3.68	3.82	4.04
TC0400001492.mm.1	3.81	3.7	1.079	up	0.246966	1700080G11Rik	ENSMUST00000156401	RIKEN cDNA 1700080G11 gene	ncRNA	chr4	+	ENSMUST00000156401	127522389	127533007	126		NA	3.7	3.92	3.81	3.7	3.7	3.71
TC0200002857.mm.1	3.21	3.08	1.094	up	0.236496	1700080N15Rik	NR_040500	RIKEN cDNA 1700080N15 gene	antisense	chr2	-	NR_040500	4132063	4141156	50	2 A1|2	73489	3.17	3.38	3.08	3.13	2.98	3.12
TC0X00002205.mm.1	2.89	2.9	-1.007	down	0.890222	1700080O16Rik	NM_028851	RIKEN cDNA 1700080O16 gene	protein_coding	chrX	-	NM_028851	51968695	51972772	74	X A5|X	74279	2.86	2.98	2.83	2.83	2.84	3.04
TC0500001475.mm.1	4.86	4.6	1.197	up	0.0756159	1700081B01Rik	uc008zrv.1	RIKEN cDNA 1700081B01 gene	ncRNA	chr5	+	uc008zrv.1	126706899	126735923	60	5|5	73500	4.75	4.91	4.92	4.6	4.39	4.82
TC0500001320.mm.1	3.46	3.31	1.11	up	0.152785	1700081H04Rik	NR_040693	RIKEN cDNA 1700081H04 gene	ncRNA	chr5	+	NR_040693	119108234	119114543	40	5|5	73477	3.54	3.5	3.35	3.23	3.26	3.44
TC1200000454.mm.1	4.13	3.96	1.125	up	0.126159	1700081N11Rik	uc007nny.1	RIKEN cDNA 1700081N11 gene	protein_coding	chr12	+	uc007nny.1	54862991	54863664	30	12|12	73528	4.06	4.08	4.24	3.83	3.96	4.08
TC0800001189.mm.1	4.11	4.04	1.05	up	0.396236	1700082M22Rik	ENSMUST00000067136	RIKEN cDNA 1700082M22 gene	antisense	chr8	+	ENSMUST00000067136	104641807	104658587	50		NA	4.15	4.13	4.06	4.09	3.92	4.1
TC1200001896.mm.1	4	4.08	-1.057	down	0.378282	1700083H02Rik	uc007nut.1	RIKEN cDNA 1700083H02 gene	ncRNA	chr12	-	uc007nut.1	71383154	71384208	30	12 C3|12	67348	4.02	4.09	3.9	4.06	4.15	4.04
TC0100001563.mm.1	3.7	3.75	-1.035	down	0.743426	1700084C01Rik	NM_001033185	RIKEN cDNA 1700084C01 gene	protein_coding	chr1	+	NM_001033185	169928648	169934653	60	1 H3|1	78465	3.62	3.84	3.65	3.8	3.51	3.93
TC0900000187.mm.1	4.99	4.98	1.007	up	0.906295	1700084C06Rik	ENSMUST00000135674	RIKEN cDNA 1700084C06 gene	antisense	chr9	+	ENSMUST00000135674	21091755	21128393	30		NA	4.94	5.07	4.97	5.19	4.87	4.88
TC0200003266.mm.1	3.62	3.66	-1.028	down	0.69477	1700084E18Rik	NR_028299	RIKEN cDNA 1700084E18 gene	antisense	chr2	-	NR_028299	30237197	30238223	33	2 B|2	67350	3.54	3.61	3.72	3.66	3.62	3.69
TC1300002282.mm.1	3.27	3.16	1.079	up	0.218768	1700084F23Rik	NR_045965	RIKEN cDNA 1700084F23 gene	ncRNA	chr13	-	NR_045965	70004050	70028362	131	13|13	74280	3.18	3.35	3.27	3.14	3.21	3.12
TC1500001335.mm.1	3.72	3.57	1.11	up	0.383972	1700084J12Rik	NR_033608	ribosomal protein L7-like 1 pseudogene	pseudogene	chr15	-	NR_033608	33404972	33405976	30	15 B3.1|15	73486	3.87	3.43	3.85	3.82	3.5	3.38
TC0X00002614.mm.1	3.24	3.12	1.087	up	0.544197	1700084M14Rik	XR_001621	RIKEN cDNA 1700084M14 gene	protein_coding	chrX	-	XR_001621	91575208	91575911	30	X C1|X	73487	3.02	3.69	3.02	3.21	2.9	3.24
TC1200002037.mm.1	3.21	2.98	1.173	up	0.0477458	1700085C21Rik	NR_046045	RIKEN cDNA 1700085C21 gene	antisense	chr12	-	NR_046045	82932520	82939155	30	12|12	74283	3.1	3.31	3.23	2.97	2.88	3.1
TC1100002979.mm.1	3.44	3.43	1.007	up	0.90716	1700086D15Rik	ENSMUST00000020855	RIKEN cDNA 1700086D15 gene	protein_coding	chr11	-	ENSMUST00000020855	65151910	65159891	30		NA	3.41	3.28	3.63	3.5	3.45	3.33
TC1200000660.mm.1	3.45	3.42	1.021	up	0.712317	1700086L19Rik	NR_030733	RIKEN cDNA 1700086L19 gene	ncRNA	chr12	+	NR_030733	74284276	74295950	50	12 C3|12	74284	3.46	3.56	3.34	3.33	3.53	3.39
TC1800001228.mm.1	4.87	4.83	1.028	up	0.644029	1700086O06Rik	NR_015475	RIKEN cDNA 1700086O06 gene	ncRNA	chr18	-	NR_015475	38238405	38250565	90	18 B3|18	73516	4.76	4.96	4.9	4.84	4.82	4.84
TC0400003583.mm.1	3.48	3.39	1.064	up	0.47161	1700086P04Rik	XR_106277	RIKEN cDNA 1700086P04 gene	ncRNA	chr4	-	XR_106277	129049970	129057983	40	4|4	67349	3.36	3.69	3.38	3.3	3.49	3.38
TC1400001660.mm.1	3.59	3.54	1.035	up	0.73855	1700087M22Rik	ENSMUST00000128554	RIKEN cDNA 1700087M22 gene	antisense	chr14	-	ENSMUST00000128554	30770681	30778004	23		NA	3.32	3.52	3.94	3.56	3.4	3.65
TC1500001862.mm.1	5.28	5.31	-1.021	down	0.724914	1700088E04Rik	NM_138581	RIKEN cDNA 1700088E04 gene	protein_coding	chr15	-	NM_138581	79134655	79141251	110	15 E1|15 37.7 cM	27660	5.17	5.31	5.36	5.32	5.3	5.31
TC1400001816.mm.1	6.82	6.2	1.537	up	0.0124385	1700091H14Rik	NR_073362	RIKEN cDNA 1700091H14 gene	pseudogene	chr14	-	NR_073362	42081528	42095277	90	14 B|14	73553	6.77	6.98	6.71	6.17	5.85	6.59
TC0800000867.mm.1	4.23	4.13	1.072	up	0.310136	1700092C02Rik	NR_045467	RIKEN cDNA 1700092C02 gene	ncRNA	chr8	+	NR_045467	77610860	77768970	345	8|8	67357	4.17	4.35	4.17	4.14	4.06	4.2
TC1400002307.mm.1	4.18	4.24	-1.042	down	0.713898	1700092C10Rik	NR_045931	RIKEN cDNA 1700092C10 gene	antisense	chr14	-	NR_045931	69164774	69171857	40	14|14	73554	4.22	4.43	3.88	4.06	4.19	4.47
TC0200000351.mm.1	4.98	4.79	1.141	up	0.0418548	1700092C17Rik	ENSMUST00000135792	RIKEN cDNA 1700092C17 gene	ncRNA	chr2	+	ENSMUST00000135792	22755984	22763425	70		NA	5.03	4.91	4.99	4.81	4.74	4.81
TC1300001680.mm.1	3.73	3.66	1.05	up	0.412352	1700092E19Rik	NR_045933	RIKEN cDNA 1700092E19 gene	ncRNA	chr13	-	NR_045933	26283159	26312416	70	13|13	73576	3.76	3.75	3.67	3.57	3.68	3.72
TC1100001867.mm.1	4.39	4.21	1.133	up	0.0914995	1700092K14Rik	NR_045930	RIKEN cDNA 1700092K14 gene	processed_transcript	chr11	+	NR_045930	114198258	114199199	30	11 E2|11	73536	4.31	4.56	4.31	4.25	4.16	4.21
TC1900000153.mm.1	4.48	4.39	1.064	up	0.258738	1700092M07Rik	NM_001177347	RIKEN cDNA 1700092M07 gene	protein_coding	chr19	+	NM_001177347	8740718	8741225	30	19 A|19	74307	4.5	4.47	4.46	4.44	4.35	4.37
TC1600001077.mm.1	5.14	5.12	1.014	up	0.819319	1700093J21Rik	XR_141303	RIKEN cDNA 1700093J21 gene	antisense	chr16	+	XR_141303	96082676	96089070	30	16 C4|16	74296	5.05	5.21	5.17	5.06	5.2	5.11
TC1100002366.mm.1	3.95	3.93	1.014	up	0.858637	1700093K21Rik	NM_001110133	RIKEN cDNA 1700093K21 gene	protein_coding	chr11	-	NM_001110133	23516203	23521155	89	11|11 A3.3	67358	3.97	3.95	3.93	3.81	3.92	4.07
TC0500000693.mm.1	4.77	4.64	1.094	up	0.438975	1700094C10Rik	ENSMUST00000129275	RIKEN cDNA 1700094C10 gene	protein_coding	chr5	+	ENSMUST00000129275	74014200	74029806	40		NA	4.78	4.97	4.57	4.74	4.33	4.85
TC1000000740.mm.1	4.31	4.09	1.165	up	0.0618386	1700094J05Rik	NR_040580	RIKEN cDNA 1700094J05 gene	antisense	chr10	+	NR_040580	76389015	76401507	60	10|10	67523	4.14	4.35	4.43	4.09	4.02	4.15
TC0600000629.mm.1	3.2	3.12	1.057	up	0.320906	1700094M24Rik	NR_046049	RIKEN cDNA 1700094M24 gene	ncRNA	chr6	+	NR_046049	52492451	52500085	49	6 B3|6	74304	3.15	3.21	3.24	3.15	3.04	3.16
TC1800001689.mm.1	3.79	3.62	1.125	up	0.0509071	1700095A13Rik	XR_105959	RIKEN cDNA 1700095A13 gene	ncRNA	chr18	-	XR_105959	83075450	83107841	40	18|18	76995	3.8	3.79	3.79	3.67	3.63	3.56
TC0400003975.mm.1	5.16	4.66	1.414	up	0.00279792	1700095A21Rik	NR_045468	RIKEN cDNA 1700095A21 gene	antisense	chr4	-	NR_045468	146518862	146547391	61		67524	5.19	5.25	5.04	4.7	4.48	4.81
TC0500001187.mm.1	3.39	3.3	1.064	up	0.466936	1700095B10Rik	NR_040675	RIKEN cDNA 1700095B10 gene	antisense	chr5	+	NR_040675	112792657	112801705	90	5|5	67360	3.36	3.6	3.2	3.34	3.29	3.27
TC0700001610.mm.1	3.64	3.52	1.087	up	0.206081	1700095J03Rik	XR_105148	RIKEN cDNA 1700095J03 gene	processed_transcript	chr7	+	XR_105148	109341481	109444895	39	7 E3|7	74293	3.59	3.68	3.64	3.47	3.44	3.64
TC0600000262.mm.1	3.1	3.01	1.064	up	0.373449	1700095J07Rik	ENSMUST00000128017	RIKEN cDNA 1700095J07 gene	ncRNA	chr6	+	ENSMUST00000128017	30304605	30331779	69		NA	2.99	3.19	3.11	3.02	2.94	3.08
TC0400003820.mm.1	5.15	5.13	1.014	up	0.842454	1700095J12Rik	ENSMUST00000124620	RIKEN cDNA 1700095J12 gene	antisense	chr4	-	ENSMUST00000124620	138137595	138138518	30		NA	5.02	5.11	5.33	5.26	5	5.13
TC0700000020.mm.1	5.22	5.15	1.05	up	0.428724	1700095K22Rik	uc009ewr.1	RIKEN cDNA 1700095K22 gene	protein_coding	chr7	+	uc009ewr.1	3981095	3982885	30		68228	5.18	5.36	5.13	5.14	5.16	5.15
TC1100001825.mm.1	4.85	4.46	1.31	up	0.01401	1700096J18Rik	NR_027883	RIKEN cDNA 1700096J18 gene	ncRNA	chr11	+	NR_027883	109346867	109353651	45	11 E1|11	67927	4.87	5.03	4.64	4.49	4.55	4.34
TC0500000236.mm.1	5.09	5.08	1.007	up	0.975623	1700096K18Rik	NR_027388	RIKEN cDNA 1700096K18 gene	ncRNA	chr5	+	NR_027388	25530013	25531466	30	5|5	73571	5.07	5.09	5.1	4.95	5.01	5.29
TC0800002647.mm.1	3.09	2.76	1.257	up	0.0296938	1700096P03Rik	uc009mqu.1	RIKEN cDNA 1700096P03 gene	ncRNA	chr8	-	uc009mqu.1	87636024	87642184	30	8|8	73557	2.84	3.24	3.18	2.73	2.83	2.73
TC1700001806.mm.1	3.88	3.91	-1.021	down	0.791507	1700097N02Rik	NR_045287	RIKEN cDNA 1700097N02 gene	antisense	chr17	-	NR_045287	30612752	30626965	70	17 A3.3|17	67522	3.87	4	3.77	3.8	4.01	3.91
TC1300001156.mm.1	6.09	6.58	-1.404	down	0.00685053	1700099I09Rik	XR_105583	RIKEN cDNA 1700099I09 gene	antisense	chr13	+	XR_105583	102760255	102761896	43	13|13	76624	5.99	6.32	5.95	6.75	6.43	6.57
TC1400002699.mm.1	4.65	4.55	1.072	up	0.229762	1700100I10Rik	uc007uyf.1	RIKEN cDNA 1700100I10 gene	ncRNA	chr14	-	uc007uyf.1	114940227	114945961	80	14|14	74982	4.61	4.67	4.67	4.58	4.48	4.59
TC1300000863.mm.1	3.42	3.37	1.035	up	0.511513	1700100L14Rik	NR_045934	RIKEN cDNA 1700100L14 gene	antisense	chr13	+	NR_045934	70573241	70576111	40	13|13	73584	3.44	3.36	3.47	3.33	3.31	3.46
TC0200003241.mm.1	3.97	3.84	1.094	up	0.150905	1700101E01Rik	NM_001085514	RIKEN cDNA 1700101E01 gene	protein_coding	chr2	-	NM_001085514	28955373	29055066	80	2 A3|2	329375	3.94	4.05	3.91	3.8	3.84	3.88
TC0200002630.mm.1	3.17	3.11	1.042	up	0.559516	1700101G07Rik	XR_104762	RIKEN cDNA 1700101G07 gene	unknown	chr2	+	XR_104762	169582081	169583233	30	2 H3|2	619302	3.13	3.37	3.02	3.06	3.07	3.19
TC0600003239.mm.1	4.67	5.31	-1.558	down	0.0298763	1700101I11Rik	NR_045270	RIKEN cDNA 1700101I11 gene	processed_transcript	chr6	-	NR_045270	129532094	129533284	30	6|6	100504641	4.78	4.79	4.44	5.81	4.84	5.29
TC0100002155.mm.1	4.61	4.52	1.064	up	0.340193	1700101I19Rik	ENSMUST00000062557	RIKEN cDNA 1700101I19 gene	antisense	chr1	-	ENSMUST00000062557	34579224	34579613	30		NA	4.62	4.67	4.53	4.61	4.51	4.44
TC1200001384.mm.1	4.49	4.6	-1.079	down	0.476216	1700101O22Rik	NR_045045	RIKEN cDNA 1700101O22 gene	ncRNA	chr12	-	NR_045045	7372039	7380382	40	12 A1.1|12	73575	4.49	4.58	4.41	4.35	4.56	4.89
TC1700000015.mm.1	3.91	3.76	1.11	up	0.211968	1700102H20Rik	NR_045302	RIKEN cDNA 1700102H20 gene	ncRNA	chr17	+	NR_045302	3557824	3559863	30	17 A1|17	68230	3.71	4.04	3.97	3.81	3.72	3.76
TC0700004378.mm.1	3.84	3.88	-1.028	down	0.558744	1700102J08Rik	uc009jzq.1	RIKEN cDNA 1700102J08 gene	unknown	chr7	-	uc009jzq.1	129917323	130060179	80	7 F3|7	74290	3.86	3.77	3.88	3.84	3.9	3.91
TC0900001404.mm.1	3.68	3.68	1	none	0.968832	1700102P08Rik	NM_053216	RIKEN cDNA 1700102P08 gene	protein_coding	chr9	+	NM_053216	108392834	108397770	32	9 F2|9	112418	3.47	4.05	3.53	3.53	3.72	3.78
TC0800002010.mm.1	2.69	2.71	-1.014	down	0.815475	1700104B16Rik	XR_140879	RIKEN cDNA 1700104B16 gene	ncRNA	chr8	-	XR_140879	33730538	33731814	17	8 A3|8	100504592	2.76	2.67	2.65	2.62	2.78	2.74
TC1200000444.mm.1	4.4	4.18	1.165	up	0.115764	1700104L18Rik	NR_108033	RIKEN cDNA 1700104L18 gene	ncRNA	chr12	+	NR_108033	54233615	54242320	30	12|12	73592	4.36	4.26	4.58	4.37	4.11	4.06
TC1900000136.mm.1	4.46	4.52	-1.042	down	0.510752	1700105P06Rik	NR_045703	RIKEN cDNA 1700105P06 gene	antisense	chr19	+	NR_045703	7382537	7383561	40	19 A|19	654802	4.42	4.56	4.41	4.46	4.55	4.55
TC1100001372.mm.1	3.41	3.46	-1.035	down	0.589218	1700106J16Rik	NM_028859	RIKEN cDNA 1700106J16 gene	protein_coding	chr11	+	NM_028859	88294043	88295261	30	11 C|11	74297	3.35	3.42	3.46	3.36	3.49	3.52
TC1400001074.mm.1	3.39	3.35	1.028	up	0.658638	1700108F19Rik	NR_015485	RIKEN cDNA 1700108F19 gene	processed_transcript	chr14	+	NR_015485	76663204	76687108	150	14 D3|14	73272	3.33	3.45	3.38	3.26	3.32	3.46
TC1400002749.mm.1	3	2.97	1.021	up	0.861345	1700108J01Rik	NR_015532	RIKEN cDNA 1700108J01 gene	antisense	chr14	-	NR_015532	122229905	122233718	30	14 E5|14	68245	3.03	3.34	2.63	2.87	2.87	3.16
TC0200002144.mm.1	2.9	2.74	1.117	up	0.0923324	1700108N11Rik	ENSMUST00000153051	RIKEN cDNA 1700108N11 gene	antisense	chr2	+	ENSMUST00000153051	144331459	144332639	30		NA	2.86	2.92	2.92	2.65	2.82	2.76
TC1400002184.mm.1	3.54	3.5	1.028	up	0.662223	1700109G14Rik	NR_033788	RIKEN cDNA 1700109G14 gene	antisense	chr14	-	NR_033788	61292028	61305352	52	14|14	67355	3.56	3.66	3.41	3.5	3.42	3.58
TC1100003415.mm.1	3.55	3.3	1.189	up	0.0324677	1700109G15Rik	NR_046197	RIKEN cDNA 1700109G15 gene	ncRNA	chr11	-	NR_046197	84716976	84720492	40	11|11	78471	3.46	3.51	3.67	3.33	3.37	3.21
TC0500000013.mm.1	6.65	6.82	-1.125	down	0.238108	1700109H08Rik	NM_029843	RIKEN cDNA 1700109H08 gene	protein_coding	chr5	+	NM_029843	3571566	3584356	140	5 A1|5	77036	6.75	6.4	6.8	6.8	6.95	6.7
TC1400000403.mm.1	3.54	3.61	-1.05	down	0.464804	1700109I08Rik	NR_045936	RIKEN cDNA 1700109I08 gene	ncRNA	chr14	+	NR_045936	39655566	39685293	60	14|14	73591	3.43	3.6	3.59	3.63	3.53	3.66
TC1500000620.mm.1	4.37	4.2	1.125	up	0.0927561	1700109K24Rik	NR_108037	RIKEN cDNA 1700109K24 gene	ncRNA	chr15	+	NR_108037	77084394	77096314	70	15|15	74303	4.45	4.42	4.25	4.23	4.12	4.25
TC1700000102.mm.1	4.91	5.01	-1.072	down	0.376915	1700110C19Rik	NR_045461	RIKEN cDNA 1700110C19 gene	ncRNA	chr17	+	NR_045461	10324596	10329316	54	17 A1|17	76634	5.02	4.85	4.86	4.91	5.21	4.92
TC1400000005.mm.1	5.52	4.99	1.444	up	0.000868086	1700110I01Rik	NR_038059	RIKEN cDNA 1700110I01 gene	ncRNA	chr14	+	NR_038059	3262340	3305831	100	14 A1|14	73549	5.55	5.48	5.52	5.13	4.84	5.01
TC1400001515.mm.1	4.78	4.19	1.505	up	0.00407936	1700110I01Rik	uc007shx.1	RIKEN cDNA 1700110I01 gene	ncRNA	chr14	-	uc007shx.1	19503516	19504895	30	14 A1|14	73549	4.64	5.09	4.61	4.17	4.12	4.29
TC0900000453.mm.1	4.84	4.63	1.157	up	0.190528	1700110K17Rik	NR_040728	RIKEN cDNA 1700110K17 gene	processed_transcript	chr9	+	NR_040728	40323426	40343564	60	9|9	73558	4.86	4.86	4.8	4.51	4.43	4.96
TC0600000355.mm.1	3.88	3.91	-1.021	down	0.724371	1700111E14Rik	XR_104983	RIKEN cDNA 1700111E14 gene	antisense	chr6	+	XR_104983	36937048	36985777	50	6|6	73585	3.81	3.76	4.06	3.87	3.94	3.93
TC0X00002382.mm.1	4.31	4.17	1.102	up	0.107193	1700111N16Rik	NR_033213	RIKEN cDNA 1700111N16 gene	antisense	chrX	-	NR_033213	69929259	70143588	90	X|X	74305	4.3	4.36	4.28	4.11	4.21	4.2
TC0300001768.mm.1	3.39	3.31	1.057	up	0.335586	1700112D23Rik	ENSMUST00000167704	RIKEN cDNA 1700112D23 gene	antisense	chr3	-	ENSMUST00000167704	28702667	28781108	64		NA	3.32	3.44	3.41	3.32	3.26	3.35
TC1400000207.mm.1	7.17	7.51	-1.266	down	0.104393	1700112E06Rik	NM_028275	RIKEN cDNA 1700112E06 gene	protein_coding	chr14	+	NM_028275	22019712	23056088	153	14|14 B	76633	7.13	7.17	7.2	7.39	7.94	7.19
TC0100003734.mm.1	5.05	4.93	1.087	up	0.150999	1700112H15Rik	NR_040472	RIKEN cDNA 1700112H15 gene	ncRNA	chr1	-	NR_040472	184527841	184557691	60	1 H5|1	73590	4.99	5.13	5.03	4.92	4.94	4.92
TC0500002643.mm.1	3.87	3.64	1.173	up	0.207447	1700112J05Rik	NR_077218	RIKEN cDNA 1700112J05 gene	ncRNA	chr5	-	NR_077218	77006442	77018863	60	5 C3|5	68246	3.67	4.25	3.69	3.55	3.65	3.73
TC0700003441.mm.1	3.45	3.39	1.042	up	0.4627	1700112J16Rik	ENSMUST00000181631	RIKEN cDNA 1700112J16 gene	ncRNA	chr7	-	ENSMUST00000181631	67204082	67222536	70		NA	3.45	3.46	3.45	3.31	3.46	3.41
TC0400003571.mm.1	3.41	3.38	1.021	up	0.842492	1700112K13Rik	ENSMUST00000141892	RIKEN cDNA 1700112K13 gene	ncRNA	chr4	-	ENSMUST00000141892	127810638	127812173	30		NA	3.38	3.31	3.53	3.23	3.35	3.57
TC0500000694.mm.1	3.91	3.8	1.079	up	0.505623	1700112M01Rik	XR_140713	RIKEN cDNA 1700112M01 gene	unknown	chr5	+	XR_140713	74032269	74040006	30	5|5	71184	3.61	4.14	3.97	3.71	3.71	3.98
TC1300000870.mm.1	4.15	4.06	1.064	up	0.447863	1700112M02Rik	uc007rdc.1	RIKEN cDNA 1700112M02 gene	protein_coding	chr13	+	uc007rdc.1	71487607	71612709	40	13|13	73583	4.08	4.31	4.07	3.89	4.15	4.15
TC0300002301.mm.1	5.24	5.05	1.141	up	0.0525817	1700113A16Rik	NR_045997	RIKEN cDNA 1700113A16 gene	antisense	chr3	-	NR_045997	88167338	88177785	90	3|3	76642	5.16	5.34	5.23	5.08	4.99	5.08
TC1000001059.mm.1	4.42	4.26	1.117	up	0.0700054	1700113H08Rik	NM_029685	RIKEN cDNA 1700113H08 gene	protein_coding	chr10	+	NM_029685	87058046	87230599	70	10|10 C2	76640	4.4	4.38	4.48	4.26	4.27	4.26
TC1600000723.mm.1	3.98	3.49	1.404	up	0.0110437	1700116B05Rik	ENSMUST00000173461	RIKEN cDNA 1700116B05 gene	ncRNA	chr16	+	ENSMUST00000173461	50783409	50784090	30		NA	4.22	4.05	3.68	3.39	3.54	3.55
TC1700002710.mm.1	4.11	3.99	1.087	up	0.155318	1700116H05Rik	uc008dvj.1	RIKEN cDNA 1700116H05 gene	ncRNA	chr17	-	uc008dvj.1	88296018	88307789	120	17|17	73622	4.06	4.14	4.14	4.02	3.9	4.04
TC1600001539.mm.1	4.64	4.47	1.125	up	0.215492	1700119H24Rik	NR_040536	RIKEN cDNA 1700119H24 gene	antisense	chr16	-	NR_040536	34935855	34939329	30	16|16	76649	4.52	4.75	4.66	4.47	4.24	4.69
TC1300001030.mm.1	3.59	3.4	1.141	up	0.173485	1700119I11Rik	ENSMUST00000122270	RIKEN cDNA 1700119I11 gene	antisense	chr13	+	ENSMUST00000122270	91861432	91862042	30		NA	3.62	3.76	3.38	3.38	3.26	3.55
TC1000002278.mm.1	3.43	3.41	1.014	up	0.820472	1700120B22Rik	XM_001472786	RIKEN cDNA 1700120B22 gene	antisense	chr10	-	XM_001472786	63243068	63244453	30	10 B4|10	641387	3.43	3.41	3.44	3.42	3.29	3.51
TC1500001010.mm.1	3.52	3.42	1.072	up	0.238768	1700120C14Rik	NR_045627	RIKEN cDNA 1700120C14 gene	processed_transcript	chr15	+	NR_045627	99249149	99262042	140	15|15	73600	3.46	3.57	3.53	3.41	3.4	3.46
TC0800002646.mm.1	3.75	3.44	1.24	up	0.0199854	1700120C18Rik	ENSMUST00000182952	RIKEN cDNA 1700120C18 gene	ncRNA	chr8	-	ENSMUST00000182952	87500049	87501231	30		NA	3.79	3.76	3.69	3.41	3.3	3.62
TC1800001589.mm.1	3.22	3.16	1.042	up	0.537031	1700120E14Rik	NR_045368	RIKEN cDNA 1700120E14 gene	antisense	chr18	-	NR_045368	74495678	74531140	70	18|18	73606	3.19	3.2	3.26	3.24	3.19	3.06
TC0700004447.mm.1	4.28	4.06	1.165	up	0.0892719	1700120G07Rik	NR_046050	RIKEN cDNA 1700120G07 gene	ncRNA	chr7	-	NR_046050	135184917	135196002	93	7|7	74314	4.1	4.47	4.26	4.05	4.13	4
TC0400002231.mm.1	3.65	3.19	1.376	up	0.0527191	1700120G11Rik	ENSMUST00000150273	RIKEN cDNA 1700120G11 gene	ncRNA	chr4	-	ENSMUST00000150273	14219496	14237450	30		NA	3.72	3.28	3.96	3.49	3.05	3.03
TC0700004333.mm.1	3.33	3.29	1.028	up	0.6304	1700120K04Rik	NR_027915	RIKEN cDNA 1700120K04 gene	antisense	chr7	-	NR_027915	127603903	127604445	30	7 F3|7	68232	3.37	3.39	3.23	3.35	3.2	3.31
TC0400003491.mm.1	4.04	3.94	1.072	up	0.248273	1700121C08Rik	ENSMUST00000137546	RIKEN cDNA 1700121C08 gene	antisense	chr4	-	ENSMUST00000137546	123833622	123861362	80		NA	3.98	4.11	4.04	3.93	3.85	4.03
TC0800002733.mm.1	3.67	3.62	1.035	up	0.550726	1700121C10Rik	uc009mwy.1	RIKEN cDNA 1700121C10 gene	protein_coding	chr8	-	uc009mwy.1	94794171	94802500	30	8 C5|8	67364	3.67	3.78	3.57	3.56	3.58	3.71
TC0X00001051.mm.1	6.36	6.1	1.197	up	0.0724599	1700121L16Rik	NR_045453	RIKEN cDNA 1700121L16 gene	ncRNA	chrX	+	NR_045453	104816776	104842455	30	X|X	76643	6.37	6.54	6.16	6.1	5.97	6.23
TC1200002324.mm.1	3.14	3.14	1	none	0.970145	1700121N20Rik	NR_036593	RIKEN cDNA 1700121N20 gene	ncRNA	chr12	-	NR_036593	106442607	106447666	70	12 F1|12	76639	3.13	3.15	3.13	3.15	3.02	3.25
TC1900000534.mm.1	4.38	4.09	1.223	up	0.0230748	1700122C19Rik	uc008hip.1	RIKEN cDNA 1700122C19 gene	ncRNA	chr19	+	uc008hip.1	37464892	37471960	70	19|19	78640	4.19	4.5	4.45	4.06	4.07	4.13
TC0800000964.mm.1	3.08	3.15	-1.05	down	0.458158	1700122E12Rik	XR_106144	RIKEN cDNA 1700122E12 gene	processed_transcript	chr8	+	XR_106144	84847188	84848415	50	8|8	73619	3.05	3.17	3.03	3.2	3.09	3.15
TC1700000068.mm.1	4.18	4.09	1.064	up	0.431164	1700122H20Rik	uc008ahx.1	RIKEN cDNA 1700122H20 gene	ncRNA	chr17	+	uc008ahx.1	6895760	6901761	40	17 A1|17	73617	4.11	4.3	4.12	4.25	4.04	3.98
TC1700002221.mm.1	2.89	2.85	1.028	up	0.665728	1700122O11Rik	NM_029689	RIKEN cDNA 1700122O11 gene	protein_coding	chr17	-	NM_029689	48036745	48038293	30	17 C|17	76651	2.76	3.03	2.88	2.86	2.77	2.91
TC1900000105.mm.1	3.76	3.66	1.072	up	0.340378	1700123I01Rik	NM_001165919	RIKEN cDNA 1700123I01 gene	protein_coding	chr19	+	NM_001165919	6184322	6224225	153	19 A|19	622554	3.69	3.89	3.69	3.64	3.58	3.76
TC0700004268.mm.1	3.91	3.83	1.057	up	0.420306	1700123J17Rik	uc009jqv.1	RIKEN cDNA 1700123J17 gene	ncRNA	chr7	-	uc009jqv.1	126224247	126248238	70	7|7	76728	3.87	4.04	3.83	3.87	3.73	3.9
TC0500003480.mm.1	4.42	4.18	1.181	up	0.039599	1700123K08Rik	NM_029693	RIKEN cDNA 1700123K08 gene	protein_coding	chr5	-	NM_029693	138561840	138564694	70	5 G2|5	76658	4.41	4.55	4.29	4.17	4.12	4.25
TC0600002792.mm.1	2.45	2.48	-1.021	down	0.743525	1700123L14Rik	NR_003643	nucleoporin 50 pseudogene	protein_coding	chr6	-	NR_003643	96164497	96166243	29	6 D3|6	78482	2.55	2.47	2.34	2.42	2.48	2.55
TC0400000098.mm.1	4.32	4.45	-1.094	down	0.186939	1700123M08Rik	NR_040577	RIKEN cDNA 1700123M08 gene	processed_transcript	chr4	+	NR_040577	11966565	11995025	157	4 A1|4	100503636	4.28	4.32	4.37	4.59	4.37	4.4
TC0400002194.mm.1	3.66	3.5	1.117	up	0.190211	1700123O12Rik	NR_045185	RIKEN cDNA 1700123O12 gene	ncRNA	chr4	-	NR_045185	10479962	10797811	162	4 A1|4	73624	3.58	3.84	3.56	3.44	3.44	3.63
TC1400000757.mm.1	8.12	8.09	1.021	up	0.715883	1700123O20Rik	NM_021437	RIKEN cDNA 1700123O20 gene	protein_coding	chr14	+	NM_021437	54686171	54690742	50	14 C3|14	58248	8.07	8.22	8.08	8.08	8.22	7.96
TC1600000056.mm.1	2.94	2.87	1.05	up	0.564688	1700123O21Rik	NR_045799	RIKEN cDNA 1700123O21 gene	ncRNA	chr16	+	NR_045799	5975587	5998496	40	16 2.71 cM	68238	2.79	3.12	2.9	2.83	2.95	2.84
TC0600002581.mm.1	4.87	4.77	1.072	up	0.489867	1700124L16Rik	NR_105027	RIKEN cDNA 1700124L16 gene	antisense	chr6	-	NR_105027	83761756	83762532	30	6 C3|6	67934	4.73	4.9	4.97	4.85	4.53	4.94
TC0400003515.mm.1	3.98	4.02	-1.028	down	0.856237	1700125G02Rik	NR_040651	RIKEN cDNA 1700125G02 gene	antisense	chr4	-	NR_040651	124890888	124894782	30	4|4	73628	3.61	4.41	3.93	3.97	3.93	4.16
TC0300000158.mm.1	3.3	3.17	1.094	up	0.256991	1700125G22Rik	NR_040548	RIKEN cDNA 1700125G22 gene	ncRNA	chr3	+	NR_040548	27153921	27157019	60	3|3	76657	3.32	3.41	3.17	3.28	3	3.22
TC0800000701.mm.1	3.33	3.31	1.014	up	0.855995	1700125H03Rik	NR_038181	RIKEN cDNA 1700125H03 gene	antisense	chr8	+	NR_038181	68368434	68375728	80	8|8	73609	3.32	3.34	3.32	3.29	3.34	3.31
TC1100001288.mm.1	4.09	4.02	1.05	up	0.407346	1700125H20Rik	NM_028589	RIKEN cDNA 1700125H20 gene	protein_coding	chr11	+	NM_028589	85170404	85181154	80	11|11 B5	73634	4.19	4.03	4.05	4.01	4.02	4.03
TC0500002506.mm.1	3.2	2.98	1.165	up	0.0472421	1700126H18Rik	NR_040695	RIKEN cDNA 1700126H18 gene	antisense	chr5	-	NR_040695	66166607	66191335	30	5|5	73639	3.08	3.18	3.34	3	2.96	2.99
TC1400002672.mm.1	4.73	4.6	1.094	up	0.145332	1700128A07Rik	NR_045938	RIKEN cDNA 1700128A07 gene	ncRNA	chr14	-	NR_045938	106417187	106486525	80	14|14	73631	4.65	4.81	4.73	4.57	4.59	4.64
TC0800000095.mm.1	2.91	3.1	-1.141	down	0.0816574	1700128E19Rik	ENSMUST00000134409	RIKEN cDNA 1700128E19 gene	ncRNA	chr8	+	ENSMUST00000134409	11713264	11722620	30		NA	3.01	2.93	2.78	3.1	3.18	3.01
TC0900000063.mm.1	3.01	3.02	-1.007	down	0.945187	1700128F08Rik	NR_033618	U1-snRNP binding protein homolog pseudogene	protein_coding	chr9	+	NR_033618	8221889	8241987	30	9 A1|9	76669	2.99	3.07	2.98	2.89	3.01	3.16
TC1400002158.mm.1	3.45	3.34	1.079	up	0.260129	1700129C05Rik	NM_026461	RIKEN cDNA 1700129C05 gene	protein_coding	chr14	-	NM_026461	59133040	59142893	80	14 C3|14	67932	3.37	3.58	3.4	3.35	3.3	3.38
TC0100000974.mm.1	3.98	3.68	1.231	up	0.0380292	1810006J02Rik	NR_040439	RIKEN cDNA 1810006J02 gene	ncRNA	chr1	+	NR_040439	98131467	98144655	30	1|1	69030	4.01	3.98	3.95	3.73	3.45	3.87
TC1200001700.mm.1	3.94	3.86	1.057	up	0.466827	1810007C17Rik	NR_045472	RIKEN cDNA 1810007C17 gene	ncRNA	chr12	-	NR_045472	49476993	49480862	30	12|12	69054	4.04	3.76	4.03	3.95	3.85	3.79
TC1900000837.mm.1	4.15	4.01	1.102	up	0.356818	1810007D17Rik	NR_038136	RIKEN cDNA 1810007D17 gene	ncRNA	chr19	+	NR_038136	58606329	58629753	30	19|19	69055	4.08	4.35	4.02	3.78	4.06	4.2
TC0800003167.mm.1	3.2	3.18	1.014	up	0.848684	1810008B01Rik	ENSMUST00000162325	RIKEN cDNA 1810008B01 gene	antisense	chr8	-	ENSMUST00000162325	124305132	124306507	30		NA	3.19	3.25	3.16	3.25	3.23	3.07
TC0700000987.mm.1	4.07	3.92	1.11	up	0.137325	1810008I18Rik	NR_045301	RIKEN cDNA 1810008I18 gene	ncRNA	chr7	+	NR_045301	65802983	65808264	106	7|7	100503969	3.99	4.19	4.04	3.95	3.82	3.99
TC0600000418.mm.1	3.13	3.06	1.05	up	0.473755	1810009J06Rik	NM_023707	RIKEN cDNA 1810009J06 gene	protein_coding	chr6	+	NM_023707	40964754	40968427	50	6 B1|6	73626	3.16	3.18	3.04	2.95	3.09	3.14
TSUnmapped00000063.mm.1	2.79	3.15	-1.283	down	0.0720992	1810009N02Rik	NM_026939	RIKEN cDNA 1810009N02 gene	protein_coding			NM_026939	NA	NA	30		69099	2.51	3.03	2.83	3.05	2.97	3.43
TC1500001052.mm.1	5.71	5.59	1.087	up	0.227621	1810009N23Rik	ENSMUST00000160960	RIKEN cDNA 1810009N23 gene	unknown	chr15	+	ENSMUST00000160960	100695773	100704896	60		NA	5.58	5.69	5.86	5.59	5.61	5.56
TC0700004613.mm.1	4.29	4.31	-1.014	down	0.828965	1810010D01Rik	NR_033626	RIKEN cDNA 1810010D01 gene	ncRNA	chr7	-	NR_033626	145205696	145210068	60	7 F5|7	100040049	4.17	4.3	4.41	4.36	4.27	4.31
TC1100001789.mm.1	5.37	5.44	-1.05	down	0.464858	1810010H24Rik	NM_001163473	RIKEN cDNA 1810010H24 gene	antisense	chr11	+	NM_001163473	107028118	107030443	50	11 E1|11	69066	5.35	5.45	5.32	5.4	5.52	5.39
TC0200000315.mm.1	3.91	3.92	-1.007	down	0.943663	1810010K12Rik	ENSMUST00000070378	RIKEN cDNA 1810010K12 gene	processed_transcript	chr2	+	ENSMUST00000070378	19451828	19454995	40		NA	3.77	4.02	3.95	3.88	3.92	3.96
TC1400000350.mm.1	8.79	8.16	1.548	up	0.000290475	1810011H11Rik	NM_001163616	RIKEN cDNA 1810011H11 gene	protein_coding	chr14	+	NM_001163616	32785963	32817968	47	14 B|14	69069	8.83	8.73	8.81	8.12	8.32	8.05
TC0800001891.mm.1	3.64	3.6	1.028	up	0.707504	1810011O10Rik	NM_026931	RIKEN cDNA 1810011O10 gene	protein_coding	chr8	-	NM_026931	24437615	24438946	30	8 A2|8	69068	3.75	3.67	3.51	3.78	3.49	3.53
TC0200000441.mm.1	4.47	4.32	1.11	up	0.0919961	1810012K08Rik	ENSMUST00000155199	RIKEN cDNA 1810012K08 gene	ncRNA	chr2	+	ENSMUST00000155199	26138546	26139543	30		NA	4.44	4.43	4.55	4.36	4.29	4.32
TC0800000275.mm.1	4.12	4.05	1.05	up	0.393536	1810012K16Rik	NR_045473	RIKEN cDNA 1810012K16 gene	ncRNA	chr8	+	NR_045473	22398484	22399715	88	8 A2|8	69108	4.16	4.11	4.09	4.08	4.01	4.07
TC0300001579.mm.1	3.94	3.88	1.042	up	0.462026	1810013D15Rik	ENSMUST00000029827	RIKEN cDNA 1810013D15 gene	antisense	chr3	+	ENSMUST00000029827	157925269	157927147	40		NA	3.96	3.9	3.95	3.84	3.89	3.91
TC1600000097.mm.1	12.59	13	-1.329	down	0.0531911	1810013L24Rik	NM_001081400	RIKEN cDNA 1810013L24 gene	protein_coding	chr16	+	NM_001081400	8830100	8858924	80	16|16 A3	69053	12.68	12.41	12.67	12.97	12.67	13.37
TC1600000099.mm.1	12.68	13.01	-1.257	down	0.217438	1810013L24Rik	uc007ydb.1	RIKEN cDNA 1810013L24 gene	protein_coding	chr16	+	uc007ydb.1	8847717	8852342	73	16|16 A3	69053	12.72	12.53	12.79	12.77	12.65	13.62
TC1000001050.mm.1	5.91	5.74	1.125	up	0.116557	1810014B01Rik	NR_015572	RIKEN cDNA 1810014B01 gene	ncRNA	chr10	+	NR_015572	86685465	86694806	100	10|10	66263	5.83	5.98	5.91	5.66	5.68	5.88
TC1900000840.mm.1	3.86	3.64	1.165	up	0.034389	1810018F18Rik	NR_038140	RIKEN cDNA 1810018F18 gene	pseudogene	chr19	+	NR_038140	58698917	58701323	34	19 D3|19	69166	3.9	3.82	3.87	3.76	3.58	3.59
TC0800001242.mm.1	2.81	2.77	1.028	up	0.588095	1810019D21Rik	NR_040344	RIKEN cDNA 1810019D21 gene	processed_transcript	chr8	+	NR_040344	106135056	106138723	140	8 D3|8	69771	2.85	2.81	2.78	2.75	2.72	2.84
TC0700002354.mm.1	3.13	3.21	-1.057	down	0.390134	1810019N24Rik	ENSMUST00000181128	RIKEN cDNA 1810019N24 gene	ncRNA	chr7	-	ENSMUST00000181128	12948592	12961768	40		NA	3.07	3.16	3.17	3.31	3.13	3.19
TC0600002659.mm.1	3.59	3.58	1.007	up	0.934933	1810020O05Rik	NR_045482	Riken cDNA 1810020O05 gene	ncRNA	chr6	-	NR_045482	87675593	87690847	50	6 D1|6	613264	3.61	3.6	3.55	3.62	3.49	3.63
TC1500002035.mm.1	4.94	4.87	1.05	up	0.420152	1810021B22Rik	NR_040417	RIKEN cDNA 1810021B22 gene	processed_transcript	chr15	-	NR_040417	89069530	89075854	96	15|15	69120	4.84	4.98	5	4.88	4.91	4.82
TC0300001100.mm.1	13.16	12.9	1.197	up	0.280729	1810022K09Rik	ENSMUST00000170669	RIKEN cDNA 1810022K09 gene	protein_coding	chr3	+	ENSMUST00000170669	106034662	106035056	30	3 A1|3	69126	12.95	13.41	13.13	12.91	12.47	13.33
TC0300001666.mm.1	9.75	9.72	1.021	up	0.8201	1810022K09Rik	NM_001099674	RIKEN cDNA 1810022K09 gene	protein_coding	chr3	-	NM_001099674	14606289	14611256	67	3 A1|3	69126	9.75	9.76	9.75	9.62	9.5	10.04
TC0200004549.mm.1	3.6	3.48	1.087	up	0.308941	1810024B03Rik	NM_198630	RIKEN cDNA 1810024B03 gene	protein_coding	chr2	-	NM_198630	127186355	127208280	42	2 F1|2	329509	3.54	3.6	3.65	3.58	3.29	3.58
TC0900000202.mm.1	6.58	6.69	-1.079	down	0.482627	1810026J23Rik	NM_178619	RIKEN cDNA 1810026J23 gene	protein_coding	chr9	+	NM_178619	21592722	21595970	30	9 A3|9	69773	6.54	6.4	6.8	6.87	6.73	6.46
TC0X00001858.mm.1	9.1	9.26	-1.117	down	0.303862	1810030O07Rik	NM_175141	RIKEN cDNA 1810030O07 gene	protein_coding	chrX	-	NM_175141	12654879	12673668	115	X A1.1|X	69155	9.29	8.92	9.08	9.4	9.41	8.98
TC1100001940.mm.1	5.09	4.92	1.125	up	0.141988	1810032O08Rik	NR_027819	RIKEN cDNA 1810032O08 gene	protein_coding	chr11	+	NR_027819	116671660	116675799	177	11 E2|11	66293	5.09	4.96	5.21	4.99	4.98	4.79
TC1300000779.mm.1	5.92	6.1	-1.133	down	0.0542862	1810034E14Rik	NR_045798	RIKEN cDNA 1810034E14 gene	antisense	chr13	+	NR_045798	64248700	64275613	94	13|13	66503	5.95	5.83	5.97	6.11	6.14	6.05
TC0300001252.mm.1	5.96	6.02	-1.042	down	0.524996	1810037I17Rik	NM_024461	RIKEN cDNA 1810037I17 gene	protein_coding	chr3	+	NM_024461	122924362	122926194	47	3 G1|3	67704	5.87	5.98	6.04	5.99	5.97	6.1
TC1400002743.mm.1	4.16	4.21	-1.035	down	0.649248	1810041H14Rik	uc007van.1	RIKEN cDNA 1810041H14 gene	antisense	chr14	-	uc007van.1	121876814	121879632	75	14|14	78312	4.16	4.3	4.02	4.16	4.1	4.38
TC1500001987.mm.1	4.23	4.24	-1.007	down	0.949016	1810041L15Rik	NM_001163145	RIKEN cDNA 1810041L15 gene	protein_coding	chr15	-	NM_001163145	84379203	84447097	110	15 E2|15	72301	4.21	4.35	4.13	4.24	4.11	4.36
TC1000000774.mm.1	5.29	5.08	1.157	up	0.0251716	1810043G02Rik	NM_026431	RIKEN cDNA 1810043G02 gene	protein_coding	chr10	+	NM_026431	77978524	77986905	222	10 C1|10 39.72 cM	67884	5.26	5.31	5.31	5.14	5.07	5.04
TC1100002018.mm.1	7.21	7.04	1.125	up	0.135691	1810043H04Rik	NM_001110242	RIKEN cDNA 1810043H04 gene	protein_coding	chr11	+	NM_001110242	120098928	120100704	50	11 E2|11	208501	7.3	7.07	7.25	7.1	7.1	6.93
TC0600001086.mm.1	3.17	3.13	1.028	up	0.654241	1810044D09Rik	NR_038153	RIKEN cDNA 1810044D09 gene	ncRNA	chr6	+	NR_038153	91440600	91441755	40	6|6	69798	3.25	3.07	3.2	3.19	3.06	3.15
TC0900002288.mm.1	3.31	3.19	1.087	up	0.245898	1810046K07Rik	NM_027217	RIKEN cDNA 1810046K07 gene	protein_coding	chr9	-	NM_027217	51289686	51328917	70	9|9 B	69809	3.46	3.31	3.17	3.22	3.12	3.23
TC0700003419.mm.1	2.84	2.78	1.042	up	0.574498	1810049I09Rik	uc009hgn.1	RIKEN cDNA 1810049I09 gene	ncRNA	chr7	-	uc009hgn.1	65212817	65213677	30	7|7	75601	2.94	2.69	2.88	2.86	2.65	2.82
TC1500001226.mm.1	6.71	6.68	1.021	up	0.766691	1810049J17Rik	ENSMUST00000180521	RIKEN cDNA 1810049J17 gene	protein_coding	chr15	-	ENSMUST00000180521	12321438	12321899	30		NA	6.63	6.62	6.88	6.64	6.66	6.74
TC1600002103.mm.1	3.62	3.54	1.057	up	0.308478	1810053B23Rik	NR_040486	RIKEN cDNA 1810053B23 gene	processed_transcript	chr16	-	NR_040486	93343630	93359543	158	16|16	69857	3.59	3.65	3.63	3.5	3.56	3.57
TC1900000015.mm.1	6.32	6.4	-1.057	down	0.471927	1810055G02Rik	NM_028077	RIKEN cDNA 1810055G02 gene	protein_coding	chr19	+	NM_028077	3708333	3717881	62	19 A|19	72056	6.23	6.32	6.42	6.47	6.24	6.49
TC0600000346.mm.1	8.31	8.32	-1.007	down	0.913771	1810058I24Rik	NR_015608	RIKEN cDNA 1810058I24 gene	ncRNA	chr6	+	NR_015608	35252654	35263496	90	6 B1|6	67705	8.36	8.24	8.32	8.44	8.22	8.29
TC0400003812.mm.1	2.87	2.9	-1.021	down	0.73416	1810058N05Rik	ENSMUST00000135358	RIKEN cDNA 1810058N05 gene	unknown	chr4	-	ENSMUST00000135358	137696979	137706606	30		NA	2.79	2.91	2.9	2.84	2.85	3
TC0200003029.mm.1	4.06	3.93	1.094	up	0.200252	1810059C17Rik	ENSMUST00000125173	RIKEN cDNA 1810059C17 gene	processed_transcript	chr2	-	ENSMUST00000125173	18054193	18056613	30		NA	3.97	4.19	4.02	3.99	3.94	3.87
TC0500003746.mm.1	4.67	4.55	1.087	up	0.207266	1810059H22Rik	ENSMUST00000130154	RIKEN cDNA 1810059H22 gene	unknown	chr5	-	ENSMUST00000130154	148953748	148970122	190		NA	4.64	4.76	4.61	4.51	4.49	4.65
TC0300000268.mm.1	3.94	3.82	1.087	up	0.240371	1810062G17Rik	NM_028183	RIKEN cDNA 1810062G17 gene	protein_coding	chr3	+	NM_028183	36475937	36482299	30	3 B|3	72282	3.98	3.98	3.86	3.93	3.7	3.84
TC1400000167.mm.1	4.7	4.57	1.094	up	0.136397	1810062O18Rik	NR_033571	RIKEN cDNA 1810062O18 gene	antisense	chr14	+	NR_033571	20546079	20570687	185	14 A2|14	75602	4.65	4.8	4.65	4.58	4.56	4.56
TC1100000741.mm.1	5.34	5.22	1.087	up	0.428653	1810063I02Rik	ENSMUST00000130205	RIKEN cDNA 1810063I02 gene	ncRNA	chr11	+	ENSMUST00000130205	59921499	59921889	30		NA	5.27	5.5	5.26	5.5	5	5.17
TC0900001902.mm.1	3.25	3.27	-1.014	down	0.86006	1810064F22Rik	NR_027981	RIKEN cDNA 1810064F22 gene	antisense	chr9	-	NR_027981	22206786	22213860	40	9 A3|9	69862	3.29	3.24	3.22	3.12	3.31	3.37
TC1100000690.mm.1	3.23	3.06	1.125	up	0.100077	1810065E05Rik	NM_027239	RIKEN cDNA 1810065E05 gene	protein_coding	chr11	+	NM_027239	58421111	58426024	64	11 B1.3|11	69864	3.22	3.3	3.18	3.14	2.93	3.12
TC0100003738.mm.1	3.68	3.64	1.028	up	0.695679	1-Mar	NM_001081361	mitochondrial amidoxime reducing component 1	protein_coding	chr1	-	NM_001081361	184786767	184811313	90	1|1	66112	3.58	3.87	3.59	3.54	3.67	3.7
TC0800000679.mm.1	6.84	6.46	1.301	up	0.0208378	1-Mar	NM_001166372	membrane-associated ring finger (C3HC4) 1	protein_coding	chr8	+	NM_001166372	65617900	66471637	210	8 B3.1-B3.2|8	72925	6.92	6.78	6.83	6.31	6.74	6.32
TSUnmapped00000008.mm.1	2.89	2.89	1	none	1	1-Mar	NM_001290273	mitochondrial amidoxime reducing component 1	protein_coding			NM_001290273	NA	NA	30	1|1	66112	2.92	2.95	2.81	2.73	2.8	3.15
TC0700004318.mm.1	3.9	3.95	-1.035	down	0.518837	1-Sep	NM_017461	septin 1	protein_coding	chr7	-	NM_017461	127214442	127218498	190	7|7 F4	54204	3.82	3.96	3.91	3.9	3.97	3.98
TC1100002804.mm.1	5.23	5.21	1.014	up	0.870704	2010001A14Rik	ENSMUST00000132378	RIKEN cDNA 2010001A14 gene	processed_transcript	chr11	-	ENSMUST00000132378	57795496	57801470	84		NA	5.15	5.31	5.22	5.21	5.07	5.35
TC1000002031.mm.1	4.23	4.1	1.094	up	0.4541	2010001E11Rik	NM_001163503	RIKEN cDNA 2010001E11 gene	protein_coding	chr10	-	NM_001163503	39920382	39926923	40	10 B1|10	72045	4.18	4.31	4.19	4.01	3.83	4.46
TC1300000540.mm.1	6.53	6.47	1.042	up	0.65561	2010001K21Rik	ENSMUST00000060680	RIKEN cDNA 2010001K21 gene	pseudogene	chr13	+	ENSMUST00000060680	47010673	47011195	30		NA	6.35	6.53	6.7	6.53	6.55	6.34
TC1900001423.mm.1	3.08	3.27	-1.141	down	0.11618	2010002M12Rik	NM_053217	RIKEN cDNA 2010002M12 gene	protein_coding	chr19	-	NM_053217	34617049	34640743	40	19 C1|19	112419	3.14	3.09	3.01	3.47	3.23	3.12
TC1900000924.mm.1	3.83	3.78	1.035	up	0.543565	2010003K11Rik	NM_027237	RIKEN cDNA 2010003K11 gene	protein_coding	chr19	-	NM_027237	4496788	4498583	30	19 A|19	69861	3.9	3.75	3.85	3.79	3.75	3.81
TC1600000511.mm.1	4.18	4.74	-1.474	down	0.00569725	2010005H15Rik	NM_029733	RIKEN cDNA 2010005H15 gene	protein_coding	chr16	+	NM_029733	36221562	36257427	68	16 B3|16	76770	4.19	4.26	4.09	4.62	4.54	5.05
TC0900000618.mm.1	4.76	4.86	-1.072	down	0.325739	2010007H06Rik	ENSMUST00000050829	RIKEN cDNA 2010007H06 gene	antisense	chr9	+	ENSMUST00000050829	51280295	51284210	30		NA	4.71	4.81	4.76	4.71	4.92	4.94
TC0200005029.mm.1	4.1	3.77	1.257	up	0.00478144	2010009K17Rik	NR_040609	RIKEN cDNA 2010009K17 gene	antisense	chr2	-	NR_040609	158070364	158091797	40	2|2	72340	4.14	4.14	4.03	3.68	3.8	3.83
TC1800001599.mm.1	5.35	5.26	1.064	up	0.396807	2010010A06Rik	NR_045393	RIKEN cDNA 2010010A06 gene	pseudogene	chr18	-	NR_045393	75288660	75297329	40	18|18	100503117	5.25	5.44	5.35	5.35	5.15	5.29
TC1900000708.mm.1	6.07	6.1	-1.021	down	0.683303	2010012O05Rik	NM_025563	RIKEN cDNA 2010012O05 gene	protein_coding	chr19	+	NM_025563	46689906	46703382	64	19|19 D1	66439	5.96	6.19	6.05	6.1	6.09	6.12
TC1100000922.mm.1	5.77	6.32	-1.464	down	0.011473	2010012P19Rik	XR_106197	RIKEN cDNA 2010012P19 gene	ncRNA	chr11	+	XR_106197	69682138	69691141	70	11|11	100503827	5.98	5.39	5.94	6.31	6.24	6.42
TC0600001715.mm.1	4.06	3.9	1.117	up	0.292095	2010013B24Rik	ENSMUST00000126922	RIKEN cDNA 2010013B24 gene	ncRNA	chr6	+	ENSMUST00000126922	145303152	145308951	30		NA	3.86	4.07	4.26	3.85	3.72	4.13
TC0400002073.mm.1	3.88	3.77	1.079	up	0.16898	2010015L04Rik	NM_001166029	RIKEN cDNA 2010015L04 gene	protein_coding	chr4	+	NM_001166029	155409190	155447944	312	4 E2|4	544678	3.88	3.89	3.88	3.76	3.7	3.84
TC1100003493.mm.1	3.6	3.58	1.014	up	0.838001	2010015M23Rik	ENSMUST00000181900	RIKEN cDNA 2010015M23 gene	ncRNA	chr11	-	ENSMUST00000181900	88039578	88047561	40		NA	3.57	3.57	3.66	3.65	3.52	3.58
TC0300002687.mm.1	5.61	7.01	-2.639	down	4.15482e-05	2010016I18Rik	NR_033207	RIKEN cDNA 2010016I18 gene	processed_transcript	chr3	-	NR_033207	106481986	106485913	50	3 F2.3|3	69206	5.53	5.74	5.56	7.19	7.19	6.66
TC1700002671.mm.1	3.31	3.13	1.133	up	0.184035	2010106C02Rik	NR_045435	RIKEN cDNA 2010106C02 gene	antisense	chr17	-	NR_045435	86285167	86287178	30	17|17	72104	3.2	3.52	3.22	3.26	2.94	3.18
TC0X00001127.mm.1	3.05	3.04	1.007	up	0.881224	2010106E10Rik	NM_001168590	RIKEN cDNA 2010106E10 gene	protein_coding	chrX	+	NM_001168590	112495274	112558343	96	X E1|X	67715	3	3.24	2.92	2.99	2.98	3.14
TC1200002421.mm.1	13.05	13.13	-1.057	down	0.399425	2010107E04Rik	NM_027360	RIKEN cDNA 2010107E04 gene	protein_coding	chr12	-	NM_027360	111961375	111966977	29	12 F1|12	70257	13.11	12.88	13.15	13.12	13.19	13.09
TC0600002058.mm.1	3.44	3.45	-1.007	down	0.901626	2010107G12Rik	NM_001025573	RIKEN cDNA 2010107G12 gene	protein_coding	chr6	-	NM_001025573	34945278	34979054	170	6 B1|6	243753	3.42	3.52	3.38	3.48	3.41	3.46
TC1000002252.mm.1	4.48	4.3	1.133	up	0.0902274	2010107G23Rik	NM_027251	RIKEN cDNA 2010107G23 gene	protein_coding	chr10	-	NM_027251	62107655	62143920	187	10 B4|10	69894	4.42	4.55	4.47	4.28	4.19	4.43
TC0500000895.mm.1	4.12	4.19	-1.05	down	0.472028	2010109A12Rik	NM_029363	RIKEN cDNA 2010109A12 gene	protein_coding	chr5	+	NM_029363	93206518	93213475	40	5 E2|5	75610	4.28	3.98	4.09	4.16	4.2	4.21
TC1500001725.mm.1	3.65	3.55	1.072	up	0.310136	2010109I03Rik	NM_025929	RIKEN cDNA 2010109I03 gene	protein_coding	chr15	-	NM_025929	74876987	74897021	60	15 D3|15	67038	3.71	3.71	3.52	3.59	3.58	3.48
TC0800001306.mm.1	5.92	5.46	1.376	up	0.0335393	2010109N18Rik	uc009njr.1	RIKEN cDNA 2010109N18 gene	protein_coding	chr8	+	uc009njr.1	109986052	109986756	30	8|8	66550	5.9	5.86	5.99	5.36	5.15	5.86
TC1800000294.mm.1	3.68	3.63	1.035	up	0.546674	2010110K18Rik	ENSMUST00000181453	RIKEN cDNA 2010110K18 gene	ncRNA	chr18	+	ENSMUST00000181453	34751809	34758685	119	18|18	100503082	3.58	3.71	3.76	3.62	3.54	3.72
TC1300000763.mm.1	7.55	8.13	-1.495	down	0.000294426	2010111I01Rik	NM_028079	RIKEN cDNA 2010111I01 gene	protein_coding	chr13	+	NM_028079	62964893	63326096	340	13 B3|13	72061	7.63	7.51	7.5	8.2	8.17	8.01
TSUnmapped00000045.mm.1	7.59	8.39	-1.741	down	0.000138565	2010111I01Rik	NM_001289926	RIKEN cDNA 2010111I01 gene	protein_coding			NM_001289926	NA	NA	30	13 B3|13	72061	7.66	7.51	7.59	8.42	8.55	8.2
TSUnmapped00000049.mm.1	7.07	7.5	-1.347	down	0.0184676	2010111I01Rik	NM_001289924	RIKEN cDNA 2010111I01 gene	protein_coding			NM_001289924	NA	NA	30	13 B3|13	72061	7.22	6.8	7.2	7.38	7.67	7.45
TSUnmapped00000083.mm.1	8.82	9.46	-1.558	down	0.000165945	2010111I01Rik	NR_110520	RIKEN cDNA 2010111I01 gene	protein_coding			NR_110520	NA	NA	30	13 B3|13	72061	8.88	8.88	8.69	9.46	9.52	9.39
TSUnmapped00000084.mm.1	4.41	4.58	-1.125	down	0.371204	2010111I01Rik	NR_110521	RIKEN cDNA 2010111I01 gene	protein_coding			NR_110521	NA	NA	30	13 B3|13	72061	4.24	4.77	4.21	4.74	4.34	4.65
TC1300000689.mm.1	4.5	4.2	1.231	up	0.0768708	2010203P06Rik	uc007qsu.1	RIKEN cDNA 2010203P06 gene	ncRNA	chr13	+	uc007qsu.1	56595534	56599371	40	13|13	66547	4.41	4.79	4.3	4.05	4.27	4.29
TC0X00001773.mm.1	4.15	4.17	-1.014	down	0.828236	2010204K13Rik	NR_027924	RIKEN cDNA 2010204K13 gene	processed_transcript	chrX	-	NR_027924	7411817	7445143	98	X A1.1|X	68355	4.11	4.21	4.13	4.04	4.21	4.26
TC0100002207.mm.1	3.65	3.67	-1.014	down	0.83425	2010300C02Rik	NM_028096	RIKEN cDNA 2010300C02 gene	protein_coding	chr1	-	NM_028096	37611676	37720085	135	1 B|1	72097	3.62	3.64	3.69	3.74	3.62	3.64
TC1100003621.mm.1	4.52	4.51	1.007	up	0.876506	2010300F17Rik	XR_106401	RIKEN cDNA 2010300F17 gene	ncRNA	chr11	-	XR_106401	96712980	96747436	72	11|11	69884	4.46	4.63	4.48	4.49	4.48	4.56
TC0X00001869.mm.1	3.76	3.93	-1.125	down	0.0958609	2010308F09Rik	NR_045429	RIKEN cDNA 2010308F09 gene	ncRNA	chrX	-	NR_045429	13234641	13247733	40	X|X	72122	3.88	3.71	3.7	4.01	3.86	3.93
TC0600000460.mm.1	4.57	4.51	1.042	up	0.548877	2010310C07Rik	NR_045169	RIKEN cDNA 2010310C07 gene	antisense	chr6	+	NR_045169	42370671	42381213	62	6|6	72131	4.58	4.66	4.48	4.66	4.38	4.49
TC0900003317.mm.1	8.25	8.23	1.014	up	0.866929	2010315B03Rik	NM_001243117	RIKEN cDNA 2010315B03 gene	protein_coding	chr9	-	NM_001243117	124291804	124312694	110	9|9	630836	8.53	8.07	8.16	8.11	8.29	8.29
TC0800000768.mm.1	5.47	5.58	-1.079	down	0.439816	2010320M18Rik	NR_029440	RIKEN cDNA 2010320M18 gene	ncRNA	chr8	+	NR_029440	70776862	70777606	30	8|8	72093	5.56	5.47	5.37	5.61	5.3	5.84
TC1800000390.mm.1	5.44	5.09	1.275	up	0.00457385	2010320O07Rik	ENSMUST00000160935	RIKEN cDNA 2010320O07 gene	processed_transcript	chr18	+	ENSMUST00000160935	38209772	38229145	30		NA	5.55	5.43	5.34	5.14	5.09	5.03
TC0700002719.mm.1	5.19	5.09	1.072	up	0.256719	2200002D01Rik	NM_028179	RIKEN cDNA 2200002D01 gene	protein_coding	chr7	-	NM_028179	29246561	29248467	80	7 A3|7	72275	5.17	5.28	5.13	5.04	5.15	5.09
TC0700000571.mm.1	4.06	3.77	1.223	up	0.0277349	2200002J24Rik	NM_026961	RIKEN cDNA 2200002J24 gene	protein_coding	chr7	+	NM_026961	30698926	30700534	50	7 B1|7	69147	3.97	4.17	4.04	3.88	3.59	3.83
TC1100001124.mm.1	3.76	3.78	-1.014	down	0.800736	2210008F06Rik	ENSMUST00000180805	RIKEN cDNA 2210008F06 gene	ncRNA	chr11	+	ENSMUST00000180805	77489854	77491412	30		NA	3.76	3.7	3.83	3.8	3.8	3.75
TC0600002150.mm.1	3.37	3.42	-1.035	down	0.557244	2210010C04Rik	NM_023333	RIKEN cDNA 2210010C04 gene	protein_coding	chr6	-	NM_023333	41030268	41035510	70	6 B1|6	67373	3.4	3.44	3.26	3.36	3.37	3.54
TC0X00001564.mm.1	8.16	7.95	1.157	up	0.0441587	2210013O21Rik	NM_027327	RIKEN cDNA 2210013O21 gene	protein_coding	chrX	+	NM_027327	153723554	153741322	99	X F3|X	70123	8.24	8.03	8.22	7.96	7.91	7.98
TC1100000077.mm.1	5.12	5.05	1.05	up	0.518916	2210015D19Rik	NR_015577	RIKEN cDNA 2210015D19 gene	ncRNA	chr11	+	NR_015577	5761712	5784869	193	11 A1|11	76508	5.12	5.12	5.11	5.21	5.02	4.93
TC1300002098.mm.1	9	9.56	-1.474	down	0.0100844	2210016F16Rik	NM_027335	RIKEN cDNA 2210016F16 gene	protein_coding	chr13	-	NM_027335	58380046	58385225	40	13 B2|13	70153	9.14	8.84	9.02	9.79	9.68	9.22
TC0500001241.mm.1	8.01	7.83	1.133	up	0.0607334	2210016L21Rik	NM_028211	RIKEN cDNA 2210016L21 gene	protein_coding	chr5	+	NM_028211	114942158	114949783	120	5 F|5	72357	7.99	7.96	8.07	7.87	7.74	7.87
TC0600000017.mm.1	4.38	4.33	1.035	up	0.796897	2210017G18Rik	ENSMUST00000181830	RIKEN cDNA 2210017G18 gene	protein_coding	chr6	+	ENSMUST00000181830	4919626	4920828	30		NA	4.43	4.05	4.66	4.05	4.65	4.28
TC0700003783.mm.1	9.58	9.72	-1.102	down	0.174433	2210018M11Rik	NM_172280	RIKEN cDNA 2210018M11 gene	protein_coding	chr7	-	NM_172280	98588936	98656569	280	7 E2|7	233545	9.64	9.42	9.68	9.67	9.77	9.73
TC0500003622.mm.1	3.35	3.34	1.007	up	0.921116	2210019I11Rik	NR_038157	RIKEN cDNA 2210019I11 gene	antisense	chr5	-	NR_038157	147228596	147271521	80	5|5	70147	3.22	3.52	3.3	3.35	3.31	3.35
TC1300001817.mm.1	3.75	3.66	1.064	up	0.309061	2210022D18Rik	uc007qct.1	RIKEN cDNA 2210022D18 gene	protein_coding	chr13	-	uc007qct.1	37449400	37451157	30		70145	3.68	3.77	3.8	3.57	3.71	3.7
TC1200000645.mm.1	3.92	3.88	1.028	up	0.762937	2210039B01Rik	NR_044985	RIKEN cDNA 2210039B01 gene	ncRNA	chr12	+	NR_044985	73548483	73551986	40	12 C3|12	73644	3.83	4.1	3.84	4	3.66	3.99
TC1900000207.mm.1	2.92	2.96	-1.028	down	0.582106	2210404E10Rik	uc008gqq.1	RIKEN cDNA 2210404E10 gene	ncRNA	chr19	+	uc008gqq.1	10684793	10685475	30	19 A|19	72305	2.96	2.92	2.87	2.92	2.95	3.01
TC1700001561.mm.1	7.51	7.63	-1.087	down	0.236015	2210404O09Rik	NM_001256493	RIKEN cDNA 2210404O09 gene	protein_coding	chr17	-	NM_001256493	21879570	21909926	90	17 A3.2|17	70081	7.63	7.38	7.52	7.62	7.67	7.59
TC1100002829.mm.1	3.14	3.13	1.007	up	0.839275	2210407C18Rik	NM_144544	RIKEN cDNA 2210407C18 gene	protein_coding	chr11	-	NM_144544	58608204	58616075	90	11 B1.3|11	78354	3.2	3.09	3.14	3.11	3.07	3.2
TC0600000289.mm.1	6.47	6.34	1.094	up	0.292515	2210408F21Rik	NR_040257	RIKEN cDNA 2210408F21 gene	processed_transcript	chr6	+	NR_040257	31219939	31342095	374	6 A3.3|6	73652	6.56	6.36	6.48	6.25	6.54	6.23
TC1300000934.mm.1	5.41	5.32	1.064	up	0.485259	2210408I21Rik	NM_001081353	RIKEN cDNA 2210408I21 gene	protein_coding	chr13	+	NM_001081353	77135536	77613679	220	13 C1|13	72371	5.54	5.21	5.47	5.27	5.45	5.25
TC1800001379.mm.1	4.12	3.98	1.102	up	0.291095	2210409D07Rik	NR_045360	RIKEN cDNA 2210409D07 gene	ncRNA	chr18	-	NR_045360	57632079	57638585	30	18 D3|18	70157	4.27	4.17	3.92	4.05	3.81	4.08
TC0100003678.mm.1	4.58	4.42	1.117	up	0.293515	2210411M09Rik	ENSMUST00000128545	RIKEN cDNA 2210411M09 gene	antisense	chr1	-	ENSMUST00000128545	180952064	180958149	30		NA	4.31	4.85	4.59	4.42	4.51	4.34
TC0400000014.mm.1	3.57	3.36	1.157	up	0.0652582	2210414B05Rik	NR_040643	RIKEN cDNA 2210414B05 gene	ncRNA	chr4	+	NR_040643	3656506	3663108	40	4|4	70143	3.69	3.53	3.49	3.28	3.33	3.48
TC0500001827.mm.1	2.88	2.92	-1.028	down	0.731362	2210417A02Rik	NR_028285	RIKEN cDNA 2210417A02 gene	ncRNA	chr5	+	NR_028285	148741840	148743139	30	5 G3|5	70138	2.77	2.9	2.97	2.71	2.94	3.12
TC0200002735.mm.1	9.67	10.01	-1.266	down	0.036657	2210418O10Rik	ENSMUST00000099009	RIKEN cDNA 2210418O10 gene	protein_coding	chr2	+	ENSMUST00000099009	176226569	176261852	110		NA	9.91	9.44	9.66	10.08	10.05	9.89
TC1800001683.mm.1	4.35	4.17	1.133	up	0.043537	2210420H20Rik	NR_045389	RIKEN cDNA 2210420H20 gene	ncRNA	chr18	-	NR_045389	82754505	82759039	40	18|18	76961	4.32	4.37	4.35	4.14	4.14	4.22
TC1700000695.mm.1	3.8	3.72	1.057	up	0.482161	2300002M23Rik	NM_175148	RIKEN cDNA 2300002M23 gene	protein_coding	chr17	+	NM_175148	35567450	35568952	40	17 B1|17	69542	3.84	3.92	3.63	3.79	3.71	3.67
TC1100003741.mm.1	3.06	2.99	1.05	up	0.501691	2300003K06Rik	NM_001195383	RIKEN cDNA 2300003K06 gene	protein_coding	chr11	-	NM_001195383	99836802	99838066	30	11|11	100502865	3.15	3.01	3.01	2.91	2.93	3.13
TC1500001716.mm.1	3.05	3.11	-1.042	down	0.468729	2300005B03Rik	NM_001081961	RIKEN cDNA 2300005B03 gene	protein_coding	chr15	-	NM_001081961	74742767	74746687	40	15 D3|15	69462	3.06	2.99	3.1	3.1	3.1	3.12
TC0900002477.mm.1	8.24	8.03	1.157	up	0.238894	2300009A05Rik	NM_027090	RIKEN cDNA 2300009A05 gene	protein_coding	chr9	-	NM_027090	63394447	63399244	40	9|9 D	69478	8.19	8.09	8.43	7.96	7.8	8.34
TC0600003227.mm.1	5.04	5.09	-1.035	down	0.592894	2310001H17Rik	NR_040265	RIKEN cDNA 2310001H17 gene	ncRNA	chr6	-	NR_040265	129203248	129238482	270	6 F3|6	76432	5.07	5.05	5.01	5.01	5.15	5.1
TC0200002487.mm.1	2.97	2.92	1.035	up	0.585024	2310001K24Rik	NR_028122	RIKEN cDNA 2310001K24 gene	antisense	chr2	+	NR_028122	163472545	163473003	30	2 H3|2	69517	3.04	2.92	2.96	3.06	2.76	2.93
TC1200000739.mm.1	3.61	3.52	1.064	up	0.441137	2310002D06Rik	NR_045490	RIKEN cDNA 2310002D06 gene	ncRNA	chr12	+	NR_045490	80507206	80517954	30	12 C3|12	69522	3.75	3.49	3.58	3.51	3.42	3.64
TC1200001999.mm.1	3.43	3.4	1.021	up	0.682643	2310002D06Rik	ENSMUST00000181852	RIKEN cDNA 2310002D06 gene	ncRNA	chr12	-	ENSMUST00000181852	80509951	80518916	88	12 C3|12	69522	3.46	3.44	3.4	3.41	3.32	3.47
TC0700002952.mm.1	3.57	3.46	1.079	up	0.306604	2310002F09Rik	NR_077063	RIKEN cDNA 2310002F09 gene	processed_transcript	chr7	-	NR_077063	43695209	43797945	120	7|7	100504720	3.49	3.71	3.51	3.44	3.36	3.58
TC0400002867.mm.1	3.63	3.37	1.197	up	0.0590668	2310002L09Rik	NM_027104	RIKEN cDNA 2310002L09 gene	protein_coding	chr4	-	NM_027104	73939371	73950846	70	4 C3|4	71886	3.56	3.67	3.65	3.28	3.23	3.6
TC1100004203.mm.1	6.01	5.92	1.064	up	0.302543	2310003H01Rik	NM_027980	RIKEN cDNA 2310003H01 gene	protein_coding	chr11	-	NM_027980	120369055	120378764	226	11 E2|11	71885	5.96	6.09	5.97	5.97	5.93	5.85
TC0500000804.mm.1	3.4	3.42	-1.014	down	0.881432	2310003L06Rik	XM_144408	RIKEN cDNA 2310003L06 gene	protein_coding	chr5	+	XM_144408	87969459	87979371	60	5 E1|5	74248	3.32	3.64	3.25	3.5	3.26	3.51
TC0200004954.mm.1	3.9	3.78	1.087	up	0.352912	2310005A03Rik	NR_040634	RIKEN cDNA 2310005A03 gene	ncRNA	chr2	-	NR_040634	155097789	155100081	30	2|2	100504268	4.04	3.84	3.81	3.77	3.97	3.59
TC1300002502.mm.1	3.76	3.77	-1.007	down	0.929284	2310005E17Rik	NR_045498	RIKEN cDNA 2310005E17 gene	ncRNA	chr13	-	NR_045498	98424109	98435065	30	13 D1|13	70090	3.84	3.88	3.56	3.68	3.79	3.84
TC1600001755.mm.1	3.18	3.08	1.072	up	0.284705	2310005G13Rik	NM_183281	RIKEN cDNA 2310005G13 gene	protein_coding	chr16	-	NM_183281	57036967	57071352	90	16 C1.1|16	69457	3.25	3.17	3.11	3.05	3.17	3.02
TC0100002830.mm.1	3.62	3.51	1.079	up	0.227209	2310007B03Rik	NM_001159940	RIKEN cDNA 2310007B03 gene	protein_coding	chr1	-	NM_001159940	93151349	93160948	80	1 D|1	71874	3.54	3.69	3.63	3.45	3.54	3.55
TC1100001782.mm.1	3.6	3.59	1.007	up	0.928124	2310007L24Rik	NM_029345	RIKEN cDNA 2310007L24 gene	protein_coding	chr11	+	NM_029345	106365474	106377114	90	11 E1|11	75573	3.63	3.58	3.58	3.58	3.58	3.61
TC0800001946.mm.1	3.35	3.05	1.231	up	0.0156229	2310008N11Rik	NR_045904	RIKEN cDNA 2310008N11 gene	ncRNA	chr8	-	NR_045904	26814595	26824423	30	8|8	72316	3.2	3.49	3.37	3.02	3.11	3.01
TC0900000988.mm.1	6.68	6.46	1.165	up	0.068137	2310009A05Rik	NR_040377	RIKEN cDNA 2310009A05 gene	processed_transcript	chr9	+	NR_040377	73039718	73043452	50	9|9	66364	6.5	6.74	6.8	6.52	6.41	6.46
TC0100003176.mm.1	6.86	6.81	1.035	up	0.586177	2310009B15Rik	NM_001081226	RIKEN cDNA 2310009B15 gene	protein_coding	chr1	-	NM_001081226	138851979	138856854	80	1 F|1	69549	6.88	6.84	6.85	6.88	6.85	6.7
TC0X00000328.mm.1	3.42	3.51	-1.064	down	0.365123	2310010G23Rik	ENSMUST00000154993	RIKEN cDNA 2310010G23 gene	ncRNA	chrX	+	ENSMUST00000154993	36814771	36817200	30	X|X	69591	3.39	3.51	3.37	3.39	3.52	3.63
TC0X00002049.mm.1	3.58	3.8	-1.165	down	0.119698	2310010G23Rik	XR_106314	RIKEN cDNA 2310010G23 gene	ncRNA	chrX	-	XR_106314	36814768	36817200	30	X|X	69591	3.72	3.5	3.51	4.04	3.75	3.62
TC0700003722.mm.1	4.51	4.41	1.072	up	0.217696	2310010J17Rik	NR_046006	RIKEN cDNA 2310010J17 gene	ncRNA	chr7	-	NR_046006	90124062	90130022	100	7 E1|7	78329	4.51	4.44	4.58	4.39	4.42	4.41
TC1000002495.mm.1	7.96	8.01	-1.035	down	0.7178	2310011J03Rik	NM_025521	RIKEN cDNA 2310011J03 gene	protein_coding	chr10	-	NM_025521	80318254	80320548	30	10 C1|10	66374	7.87	7.99	8.01	8.18	8.12	7.72
TC0700004122.mm.1	3.92	3.82	1.072	up	0.257582	2310014F06Rik	XR_105151	RIKEN cDNA 2310014F06 gene	processed_transcript	chr7	-	XR_105151	112599416	112680081	118	7 E3|7	69625	3.92	3.86	3.97	3.78	3.86	3.83
TC0700000152.mm.1	5.21	5.1	1.079	up	0.606324	2310014L17Rik	NM_029809	RIKEN cDNA 2310014L17 gene	protein_coding	chr7	+	NM_029809	12927416	12931072	41	7 A1|7	381845	4.98	5.72	4.94	5.15	5.04	5.12
TC1200001989.mm.1	5.31	5.19	1.087	up	0.14083	2310015A10Rik	NR_033514	RIKEN cDNA 2310015A10 gene	ncRNA	chr12	-	NR_033514	80120546	80132844	107	12|12	69548	5.3	5.31	5.31	5.21	5.17	5.19
TC1000000673.mm.1	3.74	3.66	1.057	up	0.546241	2310015B20Rik	NR_038041	RIKEN cDNA 2310015B20 gene	protein_coding	chr10	+	NR_038041	70204667	70219711	30	10 B5.3|10	69563	3.51	3.71	3.99	3.63	3.69	3.65
TC1600001229.mm.1	3.64	3.59	1.035	up	0.586786	2310015D24Rik	NR_037997	RIKEN cDNA 2310015D24 gene	ncRNA	chr16	-	NR_037997	13514131	13520419	60	16 A1|16	70100	3.53	3.76	3.64	3.69	3.53	3.55
TC1200001585.mm.1	2.76	2.72	1.028	up	0.635384	2310016D03Rik	NR_045491	RIKEN cDNA 2310016D03 gene	ncRNA	chr12	-	NR_045491	30410559	30467358	30	12|12	69566	2.83	2.79	2.67	2.82	2.65	2.69
TC0100000479.mm.1	6.02	5.8	1.165	up	0.142821	2310016D23Rik	ENSMUST00000130082	RIKEN cDNA 2310016D23 gene	ncRNA	chr1	+	ENSMUST00000130082	60778843	60803790	40		NA	6.03	6.22	5.8	5.65	5.92	5.84
TC0700000812.mm.1	4.1	4.04	1.042	up	0.542356	2310016G11Rik	XR_140822	RIKEN cDNA 2310016G11 gene	protein_coding	chr7	+	XR_140822	44676854	44678235	30	7 B3|7	69578	3.97	4.21	4.11	4.08	4.01	4.03
TC1300002515.mm.1	3.93	3.72	1.157	up	0.0617494	2310020H05Rik	NR_045495	RIKEN cDNA 2310020H05 gene	ncRNA	chr13	-	NR_045495	99076528	99087976	81	13 D1|13	69603	3.9	4.07	3.82	3.77	3.65	3.75
TC0700000463.mm.1	7.39	7.71	-1.248	down	0.0461894	2310022A10Rik	NM_001122767	RIKEN cDNA 2310022A10 gene	protein_coding	chr7	+	NM_001122767	27553290	27583194	160	7 A3|7	66367	7.39	7.37	7.41	7.97	7.71	7.45
TC0800003172.mm.1	5.7	5.79	-1.064	down	0.281315	2310022B05Rik	NM_175149	RIKEN cDNA 2310022B05 gene	protein_coding	chr8	-	NM_175149	124635756	124663369	40	8 E2|8	69551	5.72	5.63	5.74	5.88	5.79	5.71
TC1800001136.mm.1	3.31	3.28	1.021	up	0.728199	2310026I22Rik	XR_141359	RIKEN cDNA 2310026I22 gene	ncRNA	chr18	-	XR_141359	32915826	32964334	60	18|18	69593	3.27	3.39	3.27	3.15	3.29	3.39
TC0400001719.mm.1	4.84	4.53	1.24	up	0.0398482	2310026L22Rik	ENSMUST00000146658	RIKEN cDNA 2310026L22 gene	ncRNA	chr4	+	ENSMUST00000146658	138215714	138216189	30		NA	5.01	4.66	4.84	4.55	4.38	4.67
TC0100003238.mm.1	3.4	3.12	1.214	up	0.0222709	2310030A07Rik	NR_040603	RIKEN cDNA 2310030A07 gene	antisense	chr1	-	NR_040603	150320681	150346771	40	1|1	75584	3.25	3.51	3.45	3.2	3.12	3.03
TC0900002276.mm.1	3.81	3.7	1.079	up	0.265905	2310030G06Rik	NM_025865	RIKEN cDNA 2310030G06 gene	protein_coding	chr9	-	NM_025865	50739691	50746521	50	9 A5.3|9	66952	3.83	3.87	3.72	3.58	3.71	3.8
TC1100002605.mm.1	4.1	4.1	1	none	0.941607	2310031A07Rik	ENSMUST00000181212	RIKEN cDNA 2310031A07 gene	ncRNA	chr11	-	ENSMUST00000181212	46440362	46448185	40		NA	4.04	4.06	4.21	4.05	4.05	4.19
TC1100000718.mm.1	8.95	8.88	1.05	up	0.41459	2310033P09Rik	NM_024210	RIKEN cDNA 2310033P09 gene	protein_coding	chr11	+	NM_024210	59208321	59210738	80	11|11 B2	67862	8.88	8.98	9	8.83	8.8	9
TC1600000964.mm.1	4.29	4.17	1.087	up	0.343911	2310034C09Rik	NM_054100	RIKEN cDNA 2310034C09 gene	protein_coding	chr16	+	NM_054100	88758847	88759792	46	16 C3.3|16	117172	4.28	4.49	4.1	4.16	4.1	4.26
TC1900001601.mm.1	4.56	4.66	-1.072	down	0.357731	2310034G01Rik	NR_040418	RIKEN cDNA 2310034G01 gene	pseudogene	chr19	-	NR_040418	46348201	46348988	30	19 C3|19	75579	4.57	4.71	4.39	4.66	4.56	4.77
TC0500000974.mm.1	3.81	3.94	-1.094	down	0.188986	2310034O05Rik	NR_040679	RIKEN cDNA 2310034O05 gene	ncRNA	chr5	+	NR_040679	100210692	100218049	40	5|5	69571	3.79	3.77	3.87	3.87	3.87	4.09
TC0100001008.mm.1	9.6	9.8	-1.149	down	0.170041	2310035C23Rik	NM_029349	RIKEN cDNA 2310035C23 gene	protein_coding	chr1	+	NM_029349	105663861	105755131	360	1 D|1	227446	9.83	9.4	9.57	9.67	9.8	9.92
TC0800000976.mm.1	13.79	13.7	1.064	up	0.312738	2310036O22Rik	NM_026760	RIKEN cDNA 2310036O22 gene	protein_coding	chr8	+	NM_026760	85026823	85030286	30	8 C3|8	68544	13.7	13.81	13.85	13.75	13.67	13.68
TC1700000902.mm.1	5.95	5.85	1.072	up	0.504949	2310039H08Rik	NM_025966	RIKEN cDNA 2310039H08 gene	protein_coding	chr17	+	NM_025966	46772635	46773407	30	17 C|17	67101	5.8	5.82	6.22	5.8	5.78	5.98
TC1000001159.mm.1	4.23	4.19	1.028	up	0.720299	2310039L15Rik	NR_045337	RIKEN cDNA 2310039L15 gene	ncRNA	chr10	+	NR_045337	95336276	95363676	80	10 C2|10	69629	4.19	4.3	4.21	4.15	4.04	4.39
TC0500000731.mm.1	5.09	4.94	1.11	up	0.288981	2310040G07Rik	XR_140718	RIKEN cDNA 2310040G07 gene	antisense	chr5	+	XR_140718	76928368	76947758	50	5 C3.3|5	70284	4.88	5.34	5.05	4.86	4.87	5.08
TC0600002637.mm.1	4.9	4.72	1.133	up	0.0578615	2310040G24Rik	NR_040292	RIKEN cDNA 2310040G24 gene	ncRNA	chr6	-	NR_040292	86483376	86497804	183	6 D1|6	381792	4.82	4.97	4.92	4.72	4.77	4.68
TC1600001358.mm.1	3.92	3.76	1.117	up	0.127236	2310042E22Rik	NM_025634	RIKEN cDNA 2310042E22 gene	protein_coding	chr16	-	NM_025634	21152659	21153944	20	16 B1|16	66561	3.9	3.94	3.91	3.82	3.62	3.85
TC1400002145.mm.1	3.32	3.26	1.042	up	0.562535	2310043D23Rik	ENSMUST00000149702	RIKEN cDNA 2310043D23 gene	protein_coding	chr14	-	ENSMUST00000149702	57506744	57510835	30		NA	3.25	3.47	3.23	3.32	3.23	3.23
TC0100003637.mm.1	3.71	3.6	1.079	up	0.244375	2310043L19Rik	NR_037994	RIKEN cDNA 2310043L19 gene	ncRNA	chr1	-	NR_037994	177641542	177642943	30	1|1	75589	3.75	3.77	3.62	3.68	3.51	3.62
TC1600002109.mm.1	5.09	4.94	1.11	up	0.177996	2310043M15Rik	ENSMUST00000180967	RIKEN cDNA 2310043M15 gene	ncRNA	chr16	-	ENSMUST00000180967	93792150	93794888	30		NA	5.05	5.11	5.11	4.77	5.11	4.93
TC1500001414.mm.1	3.49	3.43	1.042	up	0.590205	2310043O21Rik	NR_045757	RIKEN cDNA 2310043O21 gene	ncRNA	chr15	-	NR_045757	38549344	38594934	30	15|15	69679	3.34	3.69	3.44	3.46	3.38	3.45
TC0700001199.mm.1	3.7	3.57	1.094	up	0.21256	2310044K18Rik	ENSMUST00000125131	RIKEN cDNA 2310044K18 gene	antisense	chr7	+	ENSMUST00000125131	83659575	83660963	30		NA	3.65	3.6	3.86	3.51	3.6	3.61
TC0800003226.mm.1	7.25	7.37	-1.087	down	0.325968	2310045N01Rik	NM_001145552	RIKEN cDNA 2310045N01 gene	protein_coding	chr8	+	NM_001145552	70139460	70147319	140	8 B3.3|8	72368	7.37	7.11	7.27	7.53	7.33	7.24
TC0500001843.mm.1	3.68	3.55	1.094	up	0.167107	2310047D07Rik	XR_104959	RIKEN cDNA 2310047D07 gene	ncRNA	chr5	+	XR_104959	149233868	149237987	70	5 G3|5	69657	3.57	3.76	3.7	3.49	3.56	3.59
TC1100000893.mm.1	6.06	6.15	-1.064	down	0.559652	2310047M10Rik	NM_028005	RIKEN cDNA 2310047M10 gene	protein_coding	chr11	+	NM_028005	69059717	69061578	30	11 B3|11	71923	6.11	5.75	6.32	6.12	6.09	6.24
TC0300002414.mm.1	3.28	3.39	-1.079	down	0.190829	2310050C09Rik	NM_025621	RIKEN cDNA 2310050C09 gene	protein_coding	chr3	-	NM_025621	92868359	92870205	21	3 F1|3	66533	3.29	3.3	3.26	3.32	3.45	3.41
TC1000001930.mm.1	3.94	3.8	1.102	up	0.372821	2310057J18Rik	NM_026336	RIKEN cDNA 2310057J18 gene	protein_coding	chr10	-	NM_026336	28972288	28986306	100	10 A4|10	67719	3.8	4.22	3.79	3.74	3.71	3.96
TC0700004397.mm.1	7.66	7.5	1.117	up	0.2503	2310057M21Rik	NM_026655	RIKEN cDNA 2310057M21 gene	protein_coding	chr7	-	NM_026655	131342718	131362706	80	7 F3|7	68277	7.86	7.44	7.69	7.41	7.45	7.65
TC1600002013.mm.1	3.09	3	1.064	up	0.617866	2310057N15Rik	NM_027170	RIKEN cDNA 2310057N15 gene	protein_coding	chr16	-	NM_027170	88773181	88774206	30	16 C3.3|16	69696	2.96	3.42	2.88	2.82	2.98	3.2
TC1100002839.mm.1	6.38	6.93	-1.464	down	0.00791241	2310058D17Rik	XR_106232	RIKEN cDNA 2310058D17 gene	processed_transcript	chr11	-	XR_106232	58965748	58978050	50	11|11	75694	6.53	6.16	6.44	6.87	6.72	7.19
TC1700001985.mm.1	6.47	6.56	-1.064	down	0.264968	2310061I04Rik	NM_001033630	RIKEN cDNA 2310061I04 gene	protein_coding	chr17	-	NM_001033630	35892677	35897431	203	17 B1|17	69662	6.46	6.45	6.5	6.52	6.54	6.62
TC1600001745.mm.1	6.57	6.55	1.014	up	0.863366	2310061J03Rik	NR_027965	RIKEN cDNA 2310061J03 gene	ncRNA	chr16	-	NR_027965	55973268	55974617	30	16 C1.1|16	66391	6.62	6.57	6.52	6.4	6.61	6.65
TC1600002011.mm.1	3.69	3.59	1.072	up	0.323345	2310061N02Rik	NM_027155	RIKEN cDNA 2310061N02 gene	protein_coding	chr16	-	NM_027155	88707171	88707962	30	16 C3.3|16	69661	3.67	3.71	3.68	3.42	3.66	3.68
TC1100002999.mm.1	2.85	2.9	-1.035	down	0.534315	2310065F04Rik	NR_038055	RIKEN cDNA 2310065F04 gene	ncRNA	chr11	-	NR_038055	67112461	67120080	80	11 B3|11	74184	2.87	2.87	2.82	2.9	2.88	2.92
TC1100001905.mm.1	6.69	6.64	1.035	up	0.587455	2310067B10Rik	NM_028014	RIKEN cDNA 2310067B10 gene	protein_coding	chr11	+	NM_028014	115765433	115799366	441	11 E2|11	71947	6.72	6.66	6.7	6.73	6.73	6.45
TC0400002936.mm.1	3.24	3.19	1.035	up	0.534957	2310067E19Rik	XR_104866	RIKEN cDNA 2310067E19 gene	unknown	chr4	-	XR_104866	82454770	82458099	30	4 C3|4	76455	3.21	3.27	3.25	3.25	3.12	3.21
TC1500002231.mm.1	3.73	3.86	-1.094	down	0.257337	2310068J16Rik	NR_028124	RIKEN cDNA 2310068J16 gene	antisense	chr15	-	NR_028124	99972167	99973287	30	15 F1|15	70281	3.84	3.58	3.77	3.79	4.02	3.78
TC0600002552.mm.1	4.89	4.81	1.057	up	0.388287	2310069B03Rik	NR_040520	RIKEN cDNA 2310069B03 gene	ncRNA	chr6	-	NR_040520	82877866	82883827	65	6|6	69652	4.79	4.94	4.93	4.82	4.78	4.84
TC0900001492.mm.1	3.31	3.14	1.125	up	0.159791	2310075C17Rik	ENSMUST00000161216	RIKEN cDNA 2310075C17 gene	ncRNA	chr9	+	ENSMUST00000161216	112227456	112228242	30		NA	3.15	3.46	3.33	3.2	3	3.22
TC1600002008.mm.1	3.06	3.04	1.014	up	0.876227	2310079G19Rik	NM_027173	RIKEN cDNA 2310079G19 gene	protein_coding	chr16	-	NM_027173	88626788	88627666	30	16 C3.3|16	69699	2.94	3.26	2.98	3.02	3.06	3.05
TC1300000584.mm.1	3.59	3.33	1.197	up	0.0249456	2310081J21Rik	NR_045474	RIKEN cDNA 2310081J21 gene	ncRNA	chr13	+	NR_045474	50261815	50262869	49	13 A5|13	69211	3.44	3.68	3.64	3.34	3.36	3.29
TC0400002697.mm.1	3.42	3.44	-1.014	down	0.816214	2310081O03Rik	ENSMUST00000128591	RIKEN cDNA 2310081O03 gene	ncRNA	chr4	-	ENSMUST00000128591	56220617	56224521	30		NA	3.49	3.47	3.31	3.41	3.45	3.47
TC0700000798.mm.1	6.23	6.21	1.014	up	0.845431	2410002F23Rik	NM_025880	RIKEN cDNA 2410002F23 gene	protein_coding	chr7	+	NM_025880	44246722	44262785	324	7 B4|7	668661	6.3	6.14	6.24	6.17	6.28	6.18
TC1100001541.mm.1	3.39	3.66	-1.206	down	0.0300751	2410003L11Rik	NR_045496	RIKEN cDNA 2410003L11 gene	processed_transcript	chr11	+	NR_045496	97598511	97622893	60	11 D|11	69729	3.4	3.39	3.39	3.68	3.49	3.81
TC0300001485.mm.1	6.66	6.61	1.035	up	0.646742	2410004B18Rik	NM_025555	RIKEN cDNA 2410004B18 gene	protein_coding	chr3	+	NM_025555	145938014	145944829	142	3|3 H3	66421	6.56	6.68	6.73	6.66	6.43	6.73
TC1100003859.mm.1	3.52	3.47	1.035	up	0.657728	2410004I01Rik	NR_037963	RIKEN cDNA 2410004I01 gene	ncRNA	chr11	-	NR_037963	102958300	102964387	40	11|11	69739	3.44	3.68	3.45	3.4	3.32	3.68
TC1800000278.mm.1	7.34	7.37	-1.021	down	0.924418	2410004N09Rik	NR_038151	RIKEN cDNA 2410004N09 gene	ncRNA	chr18	+	NR_038151	33794860	33796130	92	18|18	69749	7.3	7.46	7.27	7.17	6.98	7.95
TC1200001465.mm.1	3.53	3.49	1.028	up	0.721159	2410004P03Rik	NM_001201332	RIKEN cDNA 2410004P03 gene	protein_coding	chr12	-	NM_001201332	17004958	17011727	60	12 A1.1|12	73667	3.51	3.73	3.36	3.46	3.49	3.53
TC0300002172.mm.1	4.63	4.33	1.231	up	0.171013	2410007B07Rik	NR_040539	RIKEN cDNA 2410007B07 gene	ncRNA	chr3	-	NR_040539	75647441	75655731	30	3|3	69193	4.48	4.67	4.74	4.45	3.89	4.66
TC1400001011.mm.1	3.22	3.25	-1.021	down	0.775813	2410012E07Rik	NR_045939	RIKEN cDNA 2410012E07 gene	ncRNA	chr14	+	NR_045939	70852933	70873954	40	14|14	73648	3.11	3.33	3.22	3.2	3.21	3.33
TC0900001239.mm.1	2.8	2.91	-1.079	down	0.338354	2410012M07Rik	NM_028033	RIKEN cDNA 2410012M07 gene	protein_coding	chr9	+	NM_028033	98864767	98866580	27	9 E3.3|9	71979	2.77	2.75	2.87	2.88	2.74	3.11
TC1700002332.mm.1	8.85	8.72	1.094	up	0.226399	2410015M20Rik	NM_153152	RIKEN cDNA 2410015M20 gene	protein_coding	chr17	-	NM_153152	56607452	56609771	70	17 D|17	224904	8.74	8.79	9.02	8.78	8.71	8.67
TC1200000796.mm.1	6.02	6.51	-1.404	down	0.00894472	2410016O06Rik	NM_023633	RIKEN cDNA 2410016O06 gene	protein_coding	chr12	+	NM_023633	83950608	83952953	27	12|12 D3	71952	5.73	6.1	6.22	6.43	6.47	6.64
TC1700000722.mm.1	3.98	3.92	1.042	up	0.478812	2410017I17Rik	NR_033517	RIKEN cDNA 2410017I17 gene	ncRNA	chr17	+	NR_033517	36144775	36162573	110	17 B1|17	675325	3.97	4.07	3.89	3.9	3.92	3.93
TC1200001509.mm.1	5.57	5.53	1.028	up	0.652693	2410018L13Rik	NR_015504	RIKEN cDNA 2410018L13 gene	ncRNA	chr12	-	NR_015504	22953997	23010284	120	12 A1.3|12	69732	5.7	5.39	5.63	5.54	5.51	5.53
TC0200005025.mm.1	3.58	3.49	1.064	up	0.409962	2410019O14Rik	ENSMUST00000131365	RIKEN cDNA 2410019O14 gene	ncRNA	chr2	-	ENSMUST00000131365	157595583	157597320	30		NA	3.43	3.77	3.55	3.41	3.54	3.52
TC1700002466.mm.1	5.23	4.9	1.257	up	0.0659487	2410021H03Rik	NR_045428	RIKEN cDNA 2410021H03 gene	antisense	chr17	-	NR_045428	69275362	69277206	30	17 E1.3|17	69750	4.92	5.52	5.24	4.92	4.85	4.94
TC1400000812.mm.1	5.68	5.74	-1.042	down	0.548647	2410022M11Rik	XR_141234	RIKEN cDNA 2410022M11 gene	antisense	chr14	+	XR_141234	56811770	56813899	30	14|14	100503842	5.64	5.77	5.64	5.68	5.83	5.7
TC0300002623.mm.1	2.72	2.69	1.021	up	0.76084	2410024N13Rik	ENSMUST00000090704	RIKEN cDNA 2410024N13 gene	pseudogene	chr3	-	ENSMUST00000090704	103198226	103198975	30		NA	2.88	2.75	2.54	2.77	2.75	2.54
TC1900000372.mm.1	4.64	4.57	1.05	up	0.438487	2410080I02Rik	ENSMUST00000142712	RIKEN cDNA 2410080I02 gene	ncRNA	chr19	+	ENSMUST00000142712	23134900	23135717	30		NA	4.7	4.68	4.54	4.55	4.51	4.65
TC0100000852.mm.1	5.04	4.88	1.117	up	0.0842564	2410088K16Rik	NR_040493	RIKEN cDNA 2410088K16 gene	ncRNA	chr1	+	NR_040493	88754890	88755739	50	1 D|1	78650	4.97	5.04	5.11	4.89	4.84	4.92
TC1500000054.mm.1	7.96	7.79	1.125	up	0.144207	2410089E03Rik	NM_001162906	RIKEN cDNA 2410089E03 gene	protein_coding	chr15	+	NM_001162906	8169106	8271158	617	15 A1|15	73692	8.12	7.81	7.96	7.76	7.89	7.73
TC0400002395.mm.1	4.39	4.1	1.223	up	0.0591138	2410114N07Rik	NR_040652	RIKEN cDNA 2410114N07 gene	ncRNA	chr4	-	NR_040652	34906124	34911542	47	4|4	73696	4.36	4.59	4.22	4.01	4.01	4.29
TC1600001028.mm.1	3.72	3.58	1.102	up	0.20148	2410124H12Rik	NM_029740	RIKEN cDNA 2410124H12 gene	sense_overlapping	chr16	+	NM_029740	92478611	92497367	40	16 C4|16	76785	3.74	3.81	3.6	3.51	3.54	3.7
TC1900000322.mm.1	8.95	9.01	-1.042	down	0.626229	2410127L17Rik	NM_026120	RIKEN cDNA 2410127L17 gene	protein_coding	chr19	+	NM_026120	18670780	18704792	200	19 E1|19	67383	9.05	8.91	8.89	9.02	8.82	9.18
TC0500001308.mm.1	7.21	7.26	-1.035	down	0.732272	2410131K14Rik	NM_001081236	RIKEN cDNA 2410131K14 gene	protein_coding	chr5	+	NM_001081236	118245227	118266093	80	5 F|5	76792	7.33	7.14	7.17	7.53	7.15	7.1
TC1700002045.mm.1	3.27	3.12	1.11	up	0.287888	2410137M14Rik	NM_029747	RIKEN cDNA 2410137M14 gene	protein_coding	chr17	-	NM_029747	36977701	36981237	50	17 B1|17	76797	3.09	3.52	3.19	3.13	3.04	3.2
TC1300002770.mm.1	5.46	5.44	1.014	up	0.870458	2410141K09Rik	NM_183119	RIKEN cDNA 2410141K09 gene	protein_coding	chr13	-	NM_183119	66418114	66441131	123	13 B3|13	76803	5.52	5.44	5.42	5.47	5.28	5.58
TSUnmapped00000017.mm.1	4.18	4.22	-1.028	down	0.868843	2410141K09Rik	NM_001290196	RIKEN cDNA 2410141K09 gene	protein_coding			NM_001290196	NA	NA	30	13 B3|13	76803	4.52	3.83	4.19	4.33	3.86	4.46
TC1900001016.mm.1	4.93	4.75	1.133	up	0.182288	2410152P15Rik	ENSMUST00000137405	RIKEN cDNA 2410152P15 gene	processed_transcript	chr19	-	ENSMUST00000137405	6617671	6674548	30		NA	5.04	4.96	4.78	4.89	4.56	4.81
TC0200003748.mm.1	4.16	3.99	1.125	up	0.193095	2410164B09Rik	uc008kcf.1	RIKEN cDNA 2410164B09 gene	protein_coding	chr2	-	uc008kcf.1	72988246	72993733	30		76823	4	4.35	4.12	4.01	3.88	4.09
TC0800000628.mm.1	6.87	7.31	-1.357	down	0.0514531	2500002B13Rik	ENSMUST00000180690	RIKEN cDNA 2500002B13 gene	ncRNA	chr8	+	ENSMUST00000180690	57488054	57508877	40		NA	6.88	6.77	6.97	7.36	6.9	7.67
TC0200004928.mm.1	4.69	4.96	-1.206	down	0.0228274	2500004C02Rik	NR_040318	RIKEN cDNA 2500004C02 gene	processed_transcript	chr2	-	NR_040318	153341157	153346182	90	2 H1|2	72326	4.69	4.68	4.69	4.99	4.8	5.08
TC1600000252.mm.1	6.14	6.02	1.087	up	0.32493	2510002D24Rik	NM_001033164	RIKEN cDNA 2510002D24 gene	protein_coding	chr16	+	NM_001033164	18836578	18840158	51	16 A3|16	72307	6.26	6.09	6.06	6.18	6.03	5.85
TC1000002262.mm.1	8.29	8.52	-1.173	down	0.0926839	2510003E04Rik	NM_028197	RIKEN cDNA 2510003E04 gene	protein_coding	chr10	-	NM_028197	62538626	62578457	190	10 B4|10	72320	8.37	8.19	8.3	8.62	8.67	8.28
TC1600001366.mm.1	9.77	10.69	-1.892	down	6.4469e-05	2510009E07Rik	NM_001001881	RIKEN cDNA 2510009E07 gene	protein_coding	chr16	-	NM_001001881	21649044	21694665	40	16 B1|16	72190	9.85	9.75	9.7	10.88	10.51	10.69
TC0700004419.mm.1	4.16	4.35	-1.141	down	0.03995	2510016G02Rik	ENSMUST00000180905	RIKEN cDNA 2510016G02 gene	other	chr7	-	ENSMUST00000180905	132889489	132931375	50		NA	4.22	4.09	4.16	4.36	4.3	4.4
TC0400001920.mm.1	10.4	10.33	1.05	up	0.56119	2510039O18Rik	NM_029841	RIKEN cDNA 2510039O18 gene	protein_coding	chr4	+	NM_029841	147940895	147947314	53	4|4 E1	77034	10.33	10.28	10.58	10.28	10.48	10.22
TC0700004290.mm.1	3.23	3.16	1.05	up	0.361324	2510046G10Rik	ENSMUST00000084587	RIKEN cDNA 2510046G10 gene	antisense	chr7	-	ENSMUST00000084587	126649223	126649570	30		NA	3.24	3.18	3.27	3.2	3.16	3.11
TC0200003256.mm.1	3.74	3.76	-1.014	down	0.901313	2600006K01Rik	XR_104662	RIKEN cDNA 2600006K01 gene	antisense	chr2	-	XR_104662	29868726	29869785	30	2 B|2	70319	3.72	3.8	3.7	3.55	4.03	3.69
TC0600001879.mm.1	8.01	8.13	-1.087	down	0.272797	2610001J05Rik	NR_024619	RIKEN cDNA 2610001J05 gene	protein_coding	chr6	-	NR_024619	13867735	13871518	73	6 A1|6	66520	8.18	8.01	7.84	8.08	8.14	8.18
TC0400002069.mm.1	5.82	5.75	1.05	up	0.361424	2610002J02Rik	NM_001190445	RIKEN cDNA 2610002J02 gene	protein_coding	chr4	+	NM_001190445	155249802	155256687	144	4 E2|4	67513	5.79	5.86	5.82	5.75	5.74	5.77
TC0X00002847.mm.1	8.95	8.93	1.014	up	0.871991	2610002M06Rik	NM_025921	RIKEN cDNA 2610002M06 gene	protein_coding	chrX	-	NM_025921	107782751	107816334	110	X D|X	67028	9.18	8.79	8.87	8.87	8.88	9.03
TC0800003220.mm.1	13.4	13.42	-1.014	down	0.919204	2610005L07Rik	uc009lat.2	cadherin 11 pseudogene	pseudogene	chr8	+	uc009lat.2	19784726	19785874	20	8 A1.3|8	381598	13.79	13.02	13.39	13.39	13.57	13.3
TC0800003241.mm.1	11.83	11.64	1.141	up	0.158296	2610005L07Rik	NR_028428	cadherin 11 pseudogene	pseudogene	chr8	-	NR_028428	20382497	20424814	210	8 A1.3|8	381598	12.03	11.59	11.87	11.67	11.66	11.59
TC1000002464.mm.1	8.33	8.6	-1.206	down	0.053555	2610008E11Rik	NM_001004362	RIKEN cDNA 2610008E11 gene	protein_coding	chr10	-	NM_001004362	79064374	79097600	90	10 C1|10	72128	8.49	8.18	8.31	8.5	8.52	8.78
TC1600000647.mm.1	6.01	5.99	1.014	up	0.796659	2610015P09Rik	NM_027801	RIKEN cDNA 2610015P09 gene	protein_coding	chr16	+	NM_027801	43889800	43964314	300	16 B4|16	212153	6.03	5.98	6.02	5.94	6.05	5.98
TC1900001297.mm.1	3.05	2.92	1.094	up	0.19615	2610016A17Rik	NR_045347	RIKEN cDNA 2610016A17 gene	ncRNA	chr19	-	NR_045347	25671134	25672253	30	19|19	100503074	2.98	3.19	2.98	2.92	2.98	2.86
TC0X00000454.mm.1	5.21	5.52	-1.24	down	0.0419466	2610018G03Rik	NM_133729	RIKEN cDNA 2610018G03 gene	protein_coding	chrX	+	NM_133729	50841047	50893097	210	X|X A3.3	70415	5.47	5.17	4.98	5.52	5.54	5.51
TC1600000135.mm.1	5.14	5.11	1.021	up	0.84918	2610020C07Rik	NR_038156	RIKEN cDNA 2610020C07 gene	ncRNA	chr16	+	NR_038156	11203383	11225796	40	16|16	69918	5.08	4.99	5.34	5.11	4.99	5.24
TC1600001372.mm.1	2.46	2.54	-1.057	down	0.317775	2610020F03Rik	ENSMUST00000180401	RIKEN cDNA 2610020F03 gene	ncRNA	chr16	-	ENSMUST00000180401	21907922	21908777	30		NA	2.42	2.47	2.48	2.49	2.53	2.59
TC0700001716.mm.1	6.87	6.75	1.087	up	0.257159	2610020H08Rik	NM_001004187	RIKEN cDNA 2610020H08 gene	protein_coding	chr7	+	NM_001004187	119794006	119848943	311	7 F3|7	434234	7	6.73	6.87	6.75	6.81	6.69
TC0700000732.mm.1	9.98	9.84	1.102	up	0.509526	2610021A01Rik	ENSMUST00000163475	RIKEN cDNA 2610021A01 gene	protein_coding	chr7	+	ENSMUST00000163475	41599261	41628533	90		NA	10.34	9.56	10.04	10.05	9.79	9.68
TC1100000206.mm.1	9.58	9.26	1.248	up	0.338089	2610024D14Rik	ENSMUST00000121233	RIKEN cDNA 2610024D14 gene	pseudogene	chr11	+	ENSMUST00000121233	21098869	21100616	30		NA	10.13	9.01	9.6	9.09	9.75	8.93
TC1100003431.mm.1	3.78	3.67	1.079	up	0.238453	2610027K06Rik	NR_077059	RIKEN cDNA 2610027K06 gene	processed_transcript	chr11	-	NR_077059	85791660	85832388	110	11 C|11	69909	3.66	3.87	3.82	3.64	3.68	3.7
TC0400003525.mm.1	3.35	3.33	1.014	up	0.830225	2610028E06Rik	NR_015560	RIKEN cDNA 2610028E06 gene	ncRNA	chr4	-	NR_015560	125887851	125922417	150	4 D2.2|4	72395	3.32	3.38	3.35	3.28	3.33	3.39
TC1000000742.mm.1	4.26	4.13	1.094	up	0.31236	2610028H24Rik	NM_029816	RIKEN cDNA 2610028H24 gene	protein_coding	chr10	+	NM_029816	76449081	76461218	110	10 C1|10	76964	4.14	4.51	4.14	4.1	4.03	4.25
TC0700003574.mm.1	4.65	4.83	-1.133	down	0.0782664	2610034B18Rik	NM_027420	RIKEN cDNA 2610034B18 gene	protein_coding	chr7	-	NM_027420	79925359	79935359	80	7|7 D2	70420	4.59	4.69	4.67	4.72	4.94	4.83
TC1700002359.mm.1	3.24	3.22	1.014	up	0.819783	2610034M16Rik	NM_027001	RIKEN cDNA 2610034M16 gene	protein_coding	chr17	-	NM_027001	58878808	58991375	180	17 D|17	69239	3.27	3.29	3.15	3.21	3.14	3.3
TC1100004029.mm.1	5.94	6.03	-1.064	down	0.346794	2610035D17Rik	NR_015556	RIKEN cDNA 2610035D17 gene	ncRNA	chr11	-	NR_015556	113043884	113201839	81	11 E2|11	72386	5.89	6	5.92	6.16	5.96	5.96
TC1400002753.mm.1	3.45	3.4	1.035	up	0.576682	2610035F20Rik	NR_045046	RIKEN cDNA 2610035F20 gene	processed_transcript	chr14	-	NR_045046	122470284	122475199	125	14|14	69248	3.41	3.57	3.36	3.37	3.39	3.43
TC1500002133.mm.1	5.69	5.53	1.117	up	0.127618	2610037D02Rik	NR_040423	RIKEN cDNA 2610037D02 gene	ncRNA	chr15	-	NR_040423	96134819	96284495	195	15|15	70040	5.65	5.72	5.69	5.56	5.4	5.64
TC1400002790.mm.1	6.26	5.69	1.485	up	0.0103275	2610042L04Rik	XR_032590	RIKEN cDNA 2610042L04 gene	protein_coding	chr14	+	XR_032590	4334763	4354687	80	14 A1|14	554327	6.32	6.18	6.27	5.7	5.35	6.02
TC0800003217.mm.1	7.43	7.59	-1.117	down	0.243957	2610044O15Rik8	NM_153780	RIKEN cDNA 2610044O15 gene	protein_coding	chr8	-	NM_153780	129216354	129234046	82	8 E2|8	72139	7.58	7.27	7.44	7.61	7.75	7.4
TC0300000112.mm.1	3.73	3.56	1.125	up	0.0671161	2610100L16Rik	NR_033490	RIKEN cDNA 2610100L16 gene	ncRNA	chr3	+	NR_033490	17789728	17800071	90	3 A1|3	70441	3.67	3.72	3.81	3.56	3.61	3.52
TC0900000469.mm.1	4.26	4.04	1.165	up	0.0757901	2610203C20Rik	NR_015483	RIKEN cDNA 2610203C20 gene	processed_transcript	chr9	+	NR_015483	41474937	41617772	201	9 A5.1|9	100042464	4.08	4.31	4.38	4.04	3.97	4.12
TC0100001942.mm.1	3.77	3.7	1.05	up	0.405649	2610203C22Rik	NR_015470	RIKEN cDNA 2610203C22 gene	processed_transcript	chr1	-	NR_015470	9560832	9631175	108	1|1	72481	3.77	3.82	3.71	3.67	3.74	3.69
TC1300001177.mm.1	3.62	3.56	1.042	up	0.717868	2610204G07Rik	ENSMUST00000131215	RIKEN cDNA 2610204G07 gene	antisense	chr13	+	ENSMUST00000131215	104684931	104694994	30		NA	3.3	3.78	3.78	3.41	3.45	3.81
TC0700001212.mm.1	4.01	4.08	-1.05	down	0.44426	2610206C17Rik	NR_038175	RIKEN cDNA 2610206C17 gene	processed_transcript	chr7	+	NR_038175	84689640	84776549	62	7 D3|7	72495	3.94	4.05	4.05	4.13	3.99	4.12
TC0400000078.mm.1	6.93	7.15	-1.165	down	0.0451398	2610301B20Rik	NM_026005	RIKEN cDNA 2610301B20 gene	protein_coding	chr4	+	NM_026005	10874491	10899425	133	4 A1|4	67157	7.05	6.92	6.82	7.13	7.21	7.1
TC0900002905.mm.1	3.47	3.33	1.102	up	0.178326	2610303G11Rik	ENSMUST00000061643	RIKEN cDNA 2610303G11 gene	ncRNA	chr9	-	ENSMUST00000061643	98186527	98187152	30		NA	3.59	3.34	3.49	3.34	3.41	3.24
TC0400003992.mm.1	6.95	6.82	1.094	up	0.278158	2610305D13Rik	NM_145078	RIKEN cDNA 2610305D13 gene	protein_coding	chr4	-	NM_145078	147611936	147642551	115	4 E1|4	112422	7.15	6.76	6.95	6.9	6.72	6.83
TC0600002646.mm.1	4.34	4.53	-1.141	down	0.0832296	2610306M01Rik	NR_028298	RIKEN cDNA 2610306M01 gene	ncRNA	chr6	-	NR_028298	86848407	86849440	30	6 D1|6	67170	4.28	4.32	4.41	4.57	4.38	4.63
TC1300001707.mm.1	4.58	4.44	1.102	up	0.134013	2610307P16Rik	NR_045053	RIKEN cDNA 2610307P16 gene	processed_transcript	chr13	-	NR_045053	28460034	28885620	220	13 A3.1|13	72518	4.52	4.62	4.6	4.38	4.42	4.53
TC0300001920.mm.1	3.45	3.36	1.064	up	0.305718	2610316D01Rik	NR_045172	RIKEN cDNA 2610316D01 gene	processed_transcript	chr3	-	NR_045172	45273424	45378260	206	3 B|3	72511	3.42	3.49	3.45	3.4	3.26	3.43
TC1600001277.mm.1	3.79	3.66	1.094	up	0.167268	2610318N02Rik	NM_183287	RIKEN cDNA 2610318N02 gene	protein_coding	chr16	-	NM_183287	17113398	17125106	80	16 A3|16	70458	3.72	3.9	3.75	3.6	3.68	3.7
TC1100001153.mm.1	10.72	10.57	1.11	up	0.502566	2610507B11Rik	NM_001002004	RIKEN cDNA 2610507B11 gene	protein_coding	chr11	+	NM_001002004	78261752	78290625	515	11 B5|11 46.74 cM	72503	10.85	10.64	10.68	10.48	11.07	10.16
TC1100002845.mm.1	9.32	9.39	-1.05	down	0.636174	2610507I01Rik	NR_037964	RIKEN cDNA 2610507I01 gene	processed_transcript	chr11	-	NR_037964	59197515	59202431	126	11|11	72203	9.46	9.17	9.33	9.49	9.54	9.13
TC0500003735.mm.1	7.59	7.62	-1.021	down	0.788632	2610524H06Rik	NM_181075	RIKEN cDNA 2610524H06 gene	protein_coding	chr5	-	NM_181075	114821935	114823468	30	5 F|5	330173	7.53	7.52	7.72	7.67	7.68	7.5
TC1400001746.mm.1	4.58	4.61	-1.021	down	0.752651	2610528A11Rik	NM_001206684	RIKEN cDNA 2610528A11 gene	protein_coding	chr14	-	NM_001206684	37102140	37114045	56	14 B|14	70045	4.54	4.51	4.69	4.61	4.61	4.6
TC0400001309.mm.1	4.48	4.46	1.014	up	0.783149	2610528J11Rik	NM_025572	RIKEN cDNA 2610528J11 gene	protein_coding	chr4	+	NM_025572	118526999	118530228	56	4|4 D1	66451	4.42	4.57	4.45	4.41	4.44	4.52
TC0900002362.mm.1	2.7	2.73	-1.021	down	0.757482	2700012I20Rik	XR_105263	RIKEN cDNA 2700012I20 gene	ncRNA	chr9	-	XR_105263	57075203	57076049	30	9 B|9	72588	2.57	2.78	2.75	2.64	2.67	2.89
TC0400003850.mm.1	6.91	7.38	-1.385	down	0.00299875	2700016F22Rik	ENSMUST00000181556	RIKEN cDNA 2700016F22 gene	ncRNA	chr4	-	ENSMUST00000181556	139376549	139380382	30		NA	7.05	6.77	6.91	7.5	7.4	7.25
TC0800000648.mm.1	8.93	9	-1.05	down	0.47681	2700029M09Rik	NM_028299	RIKEN cDNA 2700029M09 gene	protein_coding	chr8	+	NM_028299	60890418	60907580	113	8|8 B3.2	72612	9.05	8.82	8.93	8.94	9.04	9.02
TC0500000199.mm.1	6.9	6.93	-1.021	down	0.887461	2700038G22Rik	NR_045040	RIKEN cDNA 2700038G22 gene	ncRNA	chr5	+	NR_045040	23850597	23855033	41	5 A3|5	67194	6.56	7.07	7.08	6.98	7.15	6.66
TC1800001445.mm.1	4.38	4.29	1.064	up	0.350477	2700046A07Rik	NR_037693	RIKEN cDNA 2700046A07 gene	ncRNA	chr18	-	NR_037693	62751674	62756347	50	18 E1|18	78449	4.28	4.51	4.34	4.35	4.26	4.25
TC1900000464.mm.1	4.12	4.21	-1.064	down	0.299338	2700046G09Rik	NR_033198	RIKEN cDNA 2700046G09 gene	ncRNA	chr19	+	NR_033198	32389216	32391184	30	19 C1|19	67188	4.18	3.99	4.18	4.18	4.2	4.26
TC1200000606.mm.1	7.17	7.2	-1.021	down	0.73585	2700049A03Rik	NM_001163378	RIKEN cDNA 2700049A03 gene	protein_coding	chr12	+	NM_001163378	71136848	71243303	357	12|12 C3	76967	7.31	7.02	7.18	7.19	7.24	7.18
TC1400001523.mm.1	12.72	13.25	-1.444	down	0.0412551	2700060E02Rik	NM_026528	RIKEN cDNA 2700060E02 gene	protein_coding	chr14	-	NM_026528	19811402	19823823	90	14|14 A3	68045	12.81	12.64	12.7	13.02	12.95	13.78
TC1800000197.mm.1	8.93	8.9	1.021	up	0.733263	2700062C07Rik	NM_026529	RIKEN cDNA 2700062C07 gene	protein_coding	chr18	+	NM_026529	24470861	24477767	60	18 A2|18	68046	8.9	8.79	9.11	8.92	8.82	8.95
TC0400003203.mm.1	3.59	3.57	1.014	up	0.89725	2700068H02Rik	ENSMUST00000137882	RIKEN cDNA 2700068H02 gene	antisense	chr4	-	ENSMUST00000137882	106554669	106557897	30		NA	3.41	3.75	3.6	3.45	3.5	3.76
TC0300001599.mm.1	3.53	3.43	1.072	up	0.318648	2700069I18Rik	NR_045905	RIKEN cDNA 2700069I18 gene	antisense	chr3	-	NR_045905	5177586	5220841	50	3|3	72608	3.47	3.69	3.44	3.5	3.36	3.43
TC1900000137.mm.1	4.45	4.46	-1.007	down	0.901274	2700081O15Rik	NM_175381	RIKEN cDNA 2700081O15 gene	protein_coding	chr19	+	NM_175381	7417625	7425904	120	19 A|19	108899	4.44	4.49	4.41	4.38	4.51	4.48
TC0600001571.mm.1	8.61	8.46	1.11	up	0.1119	2700089E24Rik	NM_001163445	RIKEN cDNA 2700089E24 gene	protein_coding	chr6	+	NM_001163445	133105239	133112301	120	6 G1|6	381820	8.66	8.55	8.63	8.46	8.38	8.55
TC1900000856.mm.1	3.48	3.27	1.157	up	0.0903158	2700089I24Rik	NR_045308	RIKEN cDNA 2700089I24 gene	ncRNA	chr19	+	NR_045308	59493136	59559391	50	19 D3|19	72647	3.3	3.65	3.48	3.29	3.29	3.24
TC0200003872.mm.1	4.22	4.16	1.042	up	0.475894	2700094K13Rik	NM_001033166	RIKEN cDNA 2700094K13 gene	protein_coding	chr2	-	NM_001033166	84669218	84670770	81	2 D|2	72657	4.27	4.22	4.16	4.2	4.14	4.14
TC1200001759.mm.1	6.28	6.27	1.007	up	0.979691	2700097O09Rik	NM_028314	RIKEN cDNA 2700097O09 gene	protein_coding	chr12	-	NM_028314	55045661	55080110	140	12 C1|12	72658	6.44	6.04	6.35	6.17	6.41	6.24
TC1700001341.mm.1	5.22	5.45	-1.173	down	0.0285086	2700099C18Rik	NR_024720	NDC80 homolog, kinetochore complex component pseudogene	pseudogene	chr17	+	NR_024720	94750078	94776485	243	17 E5|17	77022	5.19	5.3	5.17	5.36	5.47	5.52
TC1100000829.mm.1	4.26	4.25	1.007	up	0.970744	2810001G20Rik	NR_033780	RIKEN cDNA 2810001G20 gene	antisense	chr11	+	NR_033780	64079484	64083400	50	11 B3|11	66456	4.28	4.26	4.23	4.13	4.37	4.26
TC0200001462.mm.1	6.71	6.82	-1.079	down	0.327173	2810002D19Rik	NR_027831	RIKEN cDNA 2810002D19 gene	processed_transcript	chr2	+	NR_027831	94406151	94412468	50	2|2	66457	6.54	6.77	6.82	6.82	6.72	6.92
TC0800003176.mm.1	7.25	7.29	-1.028	down	0.637325	2810004N23Rik	NM_025615	RIKEN cDNA 2810004N23 gene	protein_coding	chr8	-	NM_025615	124836962	124863105	110	8 E2|8	66523	7.23	7.3	7.22	7.2	7.3	7.37
TC0500001442.mm.1	5.04	5.13	-1.064	down	0.511058	2810006K23Rik	NM_001134717	RIKEN cDNA 2810006K23 gene	protein_coding	chr5	+	NM_001134717	124328089	124341852	50	5 F|5	72650	5.1	4.91	5.11	5.37	5.03	4.98
TC0700002383.mm.1	3.32	3.3	1.014	up	0.792085	2810007J24Rik	NM_001199306	RIKEN cDNA 2810007J24 gene	protein_coding	chr7	-	NM_001199306	14410686	14446769	110	7 A1|7	76971	3.28	3.37	3.3	3.31	3.28	3.3
TC1100001950.mm.1	7.9	7.82	1.057	up	0.603681	2810008D09Rik	NR_027059	RIKEN cDNA 2810008D09 gene	ncRNA	chr11	+	NR_027059	117076783	117078955	90	11|11	76972	7.8	7.98	7.91	7.61	7.76	8.1
TC0800001506.mm.1	6.47	6.47	1	none	0.970069	2810013P06Rik	NR_045268	RIKEN cDNA 2810013P06 gene	ncRNA	chr8	+	NR_045268	123042575	123044602	30	8|8	100503178	6.44	6.56	6.4	6.53	6.38	6.5
TC1100000708.mm.1	5.72	5.9	-1.133	down	0.0623697	2810021J22Rik	NM_172403	RIKEN cDNA 2810021J22 gene	protein_coding	chr11	+	NM_172403	58867216	58884338	73	11 B1.3|11	69944	5.81	5.71	5.65	5.94	5.86	5.9
TC0100001431.mm.1	5.87	5.54	1.257	up	0.0231123	2810025M15Rik	NR_027984	RIKEN cDNA 2810025M15 gene	pseudogene	chr1	+	NR_027984	157412352	157420236	40	1 H1|1	69953	5.72	6.08	5.8	5.56	5.61	5.45
TC1200002410.mm.1	3.36	3.27	1.064	up	0.345375	2810029C07Rik	NR_045295	RIKEN cDNA 2810029C07 gene	ncRNA	chr12	-	NR_045295	111570913	111574402	68	12 F1|12	100504687	3.36	3.36	3.36	3.16	3.24	3.41
TC0800000124.mm.1	3.74	3.76	-1.014	down	0.848847	2810030D12Rik	XR_105192	RIKEN cDNA 2810030D12 gene	ncRNA	chr8	+	XR_105192	13200701	13207713	25	8|8	78335	3.87	3.8	3.55	3.85	3.6	3.84
TC1200000042.mm.1	3.11	2.97	1.102	up	0.184766	2810032G03Rik	NR_015579	RIKEN cDNA 2810032G03 gene	ncRNA	chr12	+	NR_015579	5375870	5416630	53	12 A1.1|12	72669	3.02	3.26	3.04	2.97	2.99	2.96
TC1500000559.mm.1	4.12	4.11	1.007	up	0.872653	2810039B14Rik	XR_105719	RIKEN cDNA 2810039B14 gene	pseudogene	chr15	+	XR_105719	75642129	75653643	190	15 D3|15	72665	4.08	4.17	4.12	4.05	4.08	4.2
TC0700002230.mm.1	6.25	6.08	1.125	up	0.373237	2810047C21Rik1	ENSMUST00000173575	RIKEN cDNA 2810047C21 gene 1	pseudogene	chr7	-	ENSMUST00000173575	7366496	7374636	70	7 A1|7	72716	6.39	6.1	6.26	6.12	5.71	6.41
TC0700002251.mm.1	6.57	6.42	1.11	up	0.341175	2810047C21Rik1	NR_015598	RIKEN cDNA 2810047C21 gene 1	pseudogene	chr7	-	NR_015598	8085044	8093037	90	7 A1|7	72716	6.75	6.48	6.47	6.51	6.13	6.61
TC0700002273.mm.1	6.69	6.54	1.11	up	0.351132	2810047C21Rik1	ENSMUST00000172746	RIKEN cDNA 2810047C21 gene 1	pseudogene	chr7	-	ENSMUST00000172746	8854844	8862851	90	7 A1|7	72716	6.85	6.61	6.62	6.65	6.23	6.75
TC0700002298.mm.1	6.95	6.89	1.042	up	0.660819	2810047C21Rik1	uc009fdb.2	RIKEN cDNA 2810047C21 gene 1	pseudogene	chr7	-	uc009fdb.2	9868965	9876963	60	7 A1|7	72716	7.08	6.82	6.96	6.97	6.59	7.1
TC1300000980.mm.1	3.55	3.52	1.021	up	0.78607	2810049E08Rik	NR_036594	RIKEN cDNA 2810049E08 gene	ncRNA	chr13	+	NR_036594	83872397	83929400	190	13 C3|13	72677	3.5	3.71	3.44	3.48	3.53	3.56
TC1600000866.mm.1	4.56	4.45	1.079	up	0.182768	2810055G20Rik	NR_015543	RIKEN cDNA 2810055G20 gene	ncRNA	chr16	+	NR_015543	77236317	77691403	361	16 C3.1|16	77994	4.55	4.53	4.6	4.4	4.52	4.42
TC1400000169.mm.1	6.42	6.51	-1.064	down	0.485867	2810402E24Rik	XR_105609	RIKEN cDNA 2810402E24 gene	antisense	chr14	+	XR_105609	20641009	20643538	50	14|14	100504278	6.44	6.44	6.37	6.46	6.29	6.79
TC0300000733.mm.1	10.3	10.32	-1.014	down	0.8669	2810403A07Rik	NM_028814	RIKEN cDNA 2810403A07 gene	protein_coding	chr3	+	NM_028814	88685794	88712933	180	3 F1|3	74200	10.51	10.1	10.3	10.28	10.31	10.38
TC0X00001097.mm.1	5	5.1	-1.072	down	0.28411	2810403D21Rik	NR_015493	RIKEN cDNA 2810403D21 gene	processed_transcript	chrX	+	NR_015493	108834478	108974906	250	X D|X	69964	5.12	4.93	4.96	5.12	5.07	5.11
TC1600002133.mm.1	3.35	3.26	1.064	up	0.419726	2810404F17Rik	ENSMUST00000156615	RIKEN cDNA 2810404F17 gene	ncRNA	chr16	-	ENSMUST00000156615	95806029	95808317	30		NA	3.22	3.26	3.58	3.22	3.32	3.23
TC0800000496.mm.1	3.94	3.75	1.141	up	0.0930312	2810404M03Rik	NR_045497	RIKEN cDNA 2810404M03 gene	ncRNA	chr8	+	NR_045497	41827267	42046202	60	8|8	69966	4.04	3.91	3.86	3.81	3.61	3.83
TC0200004386.mm.1	3.65	3.46	1.141	up	0.255397	2810405F15Rik	NR_033447	RIKEN cDNA 2810405F15 gene	protein_coding	chr2	-	NR_033447	116066016	116076096	70	2 E5|2	69974	3.47	3.97	3.5	3.41	3.34	3.62
TC1600000959.mm.1	3.82	3.73	1.064	up	0.282139	2810407A14Rik	XR_105789	RIKEN cDNA 2810407A14 gene	ncRNA	chr16	+	XR_105789	87784075	87839293	100	16 C3.3|16	100039901	3.88	3.78	3.8	3.79	3.68	3.72
TC1100003075.mm.1	4.1	4.01	1.064	up	0.323726	2810408A11Rik	NM_027419	RIKEN cDNA 2810408A11 gene	protein_coding	chr11	-	NM_027419	69897352	69900987	180	11|11	70419	4.04	4.19	4.07	3.98	3.98	4.08
TC0100002469.mm.1	3.54	3.45	1.064	up	0.319905	2810408I11Rik	NR_038009	RIKEN cDNA 2810408I11 gene	processed_transcript	chr1	-	NR_038009	64679869	64690659	67	1|1	69941	3.46	3.53	3.63	3.44	3.42	3.5
TC0200005151.mm.1	5.77	5.72	1.035	up	0.51037	2810408M09Rik	NM_001007581	RIKEN cDNA 2810408M09 gene	protein_coding	chr2	-	NM_001007581	165490110	165493324	50	2 H3|2	381406	5.85	5.69	5.78	5.67	5.78	5.7
TC1100004198.mm.1	4.14	4.02	1.087	up	0.167578	2810410L24Rik	NR_030682	RIKEN cDNA 2810410L24 gene	processed_transcript	chr11	-	NR_030682	120185400	120189923	100	11 E2|11	100042332	4.13	4.15	4.14	3.97	4	4.1
TC0900000854.mm.1	5.86	6.37	-1.424	down	0.00884478	2810417H13Rik	NM_026515	RIKEN cDNA 2810417H13 gene	protein_coding	chr9	+	NM_026515	65890237	65903551	111	9 C|9	68026	5.8	5.74	6.04	6.13	6.37	6.61
TC1000000758.mm.1	3.57	3.52	1.035	up	0.63264	2810425M01Rik	ENSMUST00000180790	RIKEN cDNA 2810425M01 gene	ncRNA	chr10	+	ENSMUST00000180790	77486664	77516930	50		NA	3.66	3.44	3.6	3.49	3.52	3.56
TC0800002395.mm.1	7.12	7.2	-1.057	down	0.414041	2810428I15Rik	NM_025577	RIKEN cDNA 2810428I15 gene	protein_coding	chr8	-	NM_025577	70504292	70506752	130	8 C1|8	66462	7.04	7.16	7.15	7.17	7.33	7.09
TC1300000005.mm.1	4.06	3.95	1.079	up	0.20086	2810429I04Rik	NR_015522	RIKEN cDNA 2810429I04 gene	ncRNA	chr13	+	NR_015522	3478196	3505281	314	13 A1|13	76937	4.09	4.08	4.01	3.91	3.94	4.01
TC0200003222.mm.1	3.38	3.33	1.035	up	0.607039	2810430I11Rik	ENSMUST00000154246	RIKEN cDNA 2810430I11 gene	processed_transcript	chr2	-	ENSMUST00000154246	27882925	27887052	30		NA	3.32	3.51	3.3	3.35	3.34	3.3
TC1100003849.mm.1	4.4	4.4	1	none	0.929449	2810433D01Rik	NR_033474	RIKEN cDNA 2810433D01 gene	ncRNA	chr11	-	NR_033474	102619507	102624416	70	11 E1|11	77132	4.37	4.41	4.41	4.44	4.41	4.36
TC0100001474.mm.1	3.51	3.56	-1.035	down	0.548985	2810442N19Rik	NR_040562	RIKEN cDNA 2810442N19 gene	antisense	chr1	+	NR_040562	162004969	162016494	50	1|1	72753	3.39	3.57	3.56	3.57	3.6	3.51
TC0600001594.mm.1	3.48	3.45	1.021	up	0.81773	2810454H06Rik	NR_029441	RIKEN cDNA 2810454H06 gene	antisense	chr6	+	NR_029441	134897961	134900785	50	6|6	72813	3.37	3.54	3.52	3.38	3.38	3.6
TC0800003159.mm.1	4.3	4.61	-1.24	down	0.0295785	2810455O05Rik	ENSMUST00000138442	RIKEN cDNA 2810455O05 gene	antisense	chr8	-	ENSMUST00000138442	123838553	123840785	30		NA	4.13	4.48	4.29	4.56	4.74	4.53
TC0100000778.mm.1	4.68	4.68	1	none	0.965391	2810459M11Rik	NM_001144992	RIKEN cDNA 2810459M11 gene	protein_coding	chr1	+	NM_001144992	86045863	86055456	50	1 C5|1	72792	4.63	4.67	4.74	4.68	4.67	4.7
TC1700000378.mm.1	3.42	3.4	1.014	up	0.802584	2810468N07Rik	NR_045176	RIKEN cDNA 2810468N07 gene	processed_transcript	chr17	+	NR_045176	25570811	25575043	105	17|17	72834	3.34	3.48	3.43	3.42	3.37	3.4
TC1100000277.mm.1	3.96	3.92	1.028	up	0.802912	2810471M01Rik	NR_045906	RIKEN cDNA 2810471M01 gene	ncRNA	chr11	+	NR_045906	28681564	28693276	30	11|11	72818	3.84	4.3	3.74	3.87	3.76	4.12
TC0600001769.mm.1	10.79	11.37	-1.495	down	0.00357144	2810474O19Rik	NM_001289661	RIKEN cDNA 2810474O19 gene	protein_coding	chr6	+	NM_001289661	149309414	149335663	150	6 G3|6	67246	10.82	10.79	10.76	11.35	11.11	11.64
TC0500000226.mm.1	4.55	4.56	-1.007	down	0.897241	2900005J15Rik	NR_027851	RIKEN cDNA 2900005J15 gene	processed_transcript	chr5	+	NR_027851	25100059	25110109	130	5 A3|5	67261	4.57	4.6	4.49	4.55	4.55	4.59
TC0100003014.mm.1	3.4	3.34	1.042	up	0.516131	2900009J06Rik	NR_045298	RIKEN cDNA 2900009J06 gene	antisense	chr1	-	NR_045298	127753617	127774054	52	1|1	100502745	3.25	3.51	3.44	3.35	3.29	3.37
TC1600000171.mm.1	3.62	3.58	1.028	up	0.653314	2900011O08Rik	NM_144518	RIKEN cDNA 2900011O08 gene	protein_coding	chr16	+	NM_144518	13986604	14101500	89	16 A1|16	67254	3.63	3.63	3.59	3.6	3.59	3.56
TC0500003027.mm.1	3.75	3.58	1.125	up	0.0801876	2900026A02Rik	NM_172884	RIKEN cDNA 2900026A02 gene	protein_coding	chr5	-	NM_172884	113086323	113163351	137	5 F|5	243219	3.75	3.67	3.82	3.55	3.52	3.66
TC1400001068.mm.1	3.11	3.12	-1.007	down	0.871726	2900040C04Rik	uc007urg.1	RIKEN cDNA 2900040C04 gene	unknown	chr14	+	uc007urg.1	76251391	76252325	30	14 D3|14	72893	3.12	3.14	3.07	3.21	3.11	3.05
TC1100001964.mm.1	3.88	3.85	1.021	up	0.75408	2900041M22Rik	NR_015489	RIKEN cDNA 2900041M22 gene	processed_transcript	chr11	+	NR_015489	117611247	117613857	30	11 E2|11	78403	3.94	3.96	3.73	3.9	3.85	3.79
TC1100004200.mm.1	5.26	5.24	1.014	up	0.805262	2900052L18Rik	ENSMUST00000139014	RIKEN cDNA 2900052L18 gene	processed_transcript	chr11	-	ENSMUST00000139014	120227907	120231585	40		NA	5.28	5.22	5.29	5.16	5.39	5.17
TC0900000569.mm.1	4.1	3.87	1.173	up	0.134502	2900052N01Rik	NR_015605	RIKEN cDNA 2900052N01 gene	ncRNA	chr9	+	NR_015605	46913506	46927366	127	9 A5.3|9	73040	4.09	4.29	3.92	3.74	3.79	4.09
TC1100000173.mm.1	5.8	5.56	1.181	up	0.0991667	2900053O20Rik	ENSMUST00000140161	RIKEN cDNA 2900053O20 gene	ncRNA	chr11	+	ENSMUST00000140161	17953578	17959578	70		NA	5.79	5.98	5.62	5.63	5.67	5.38
TC1800000417.mm.1	2.79	2.68	1.079	up	0.227364	2900055J20Rik	NR_045177	RIKEN cDNA 2900055J20 gene	protein_coding	chr18	+	NR_045177	40256962	40257703	30	18 B3|18	73001	2.81	2.81	2.76	2.79	2.59	2.67
TC1800001612.mm.1	3.17	3.06	1.079	up	0.27523	2900057B20Rik	NR_045365	RIKEN cDNA 2900057B20 gene	ncRNA	chr18	-	NR_045365	76091557	76098471	30	18|18	73009	3.12	3.3	3.08	3.1	2.99	3.09
TC0100002938.mm.1	7.21	7.16	1.035	up	0.765867	2900060B14Rik	NR_027901	RIKEN cDNA 2900060B14 gene	ncRNA	chr1	-	NR_027901	118458669	118459265	30	1|1	68204	6.98	7.35	7.29	7.38	7.19	6.91
TC0200004136.mm.1	2.83	2.68	1.11	up	0.216049	2900072N19Rik	ENSMUST00000123840	RIKEN cDNA 2900072N19 gene	ncRNA	chr2	-	ENSMUST00000123840	92054989	92059369	30		NA	2.76	3	2.73	2.8	2.54	2.7
TC0900001493.mm.1	4.07	3.99	1.057	up	0.374907	2900079G21Rik	NR_015468	RIKEN cDNA 2900079G21 gene	ncRNA	chr9	+	NR_015468	112234243	112348925	120	9 F3|9	620760	4	4.15	4.07	3.96	3.91	4.1
TC0500003574.mm.1	5.32	5.47	-1.11	down	0.160475	2900089D17Rik	ENSMUST00000124015	RIKEN cDNA 2900089D17 gene	antisense	chr5	-	ENSMUST00000124015	144241690	144262607	80		NA	5.4	5.23	5.34	5.36	5.46	5.59
TC0700000140.mm.1	3.07	2.97	1.072	up	0.237357	2900092C05Rik	NM_028434	RIKEN cDNA 2900092C05 gene	protein_coding	chr7	+	NM_028434	12512517	12556323	68	7|7 A2	73090	3	3.11	3.1	2.99	2.97	2.96
TC0200004989.mm.1	11.17	11.6	-1.347	down	0.0908442	2900097C17Rik	NR_024329	RIKEN cDNA 2900097C17 gene	protein_coding	chr2	-	NR_024329	156388063	156392979	90	2 H1|2	347740	11.19	11.24	11.07	11.15	11.55	12.11
TC0100003739.mm.1	6.67	6.91	-1.181	down	0.0963409	2-Mar	NM_133684	mitochondrial amidoxime reducing component 2	protein_coding	chr1	-	NM_133684	184813068	184846451	210	1|1 H4	67247	6.62	6.78	6.62	6.88	6.71	7.13
TC1700002809.mm.1	7.35	7.42	-1.05	down	0.539942	2-Mar	NM_001252480	membrane-associated ring finger (C3HC4) 2	protein_coding	chr17	-	NM_001252480	33685692	33718677	180	17 B1|17	224703	7.48	7.26	7.3	7.45	7.55	7.25
TC0100000936.mm.1	12.05	12.04	1.007	up	0.964527	2-Sep	NM_001159717	septin 2	protein_coding	chr1	+	NM_001159717	93478964	93510260	245	1 D|1	18000	12.27	11.79	12.08	11.96	12.23	11.93
TC0900003097.mm.1	5.63	5.59	1.028	up	0.760715	3000002C10Rik	NR_033215	glyceraldehyde-3-phosphate dehydrogenase pseudogene	pseudogene	chr9	-	NR_033215	109827943	109832706	60	9 F2|9	378954	5.63	5.4	5.86	5.68	5.53	5.56
TC0X00001545.mm.1	5.03	4.9	1.094	up	0.125819	3010001F23Rik	NR_045451	RIKEN cDNA 3010001F23 gene	processed_transcript	chrX	+	NR_045451	152368572	152416702	170	X|X	75693	5	5.06	5.04	4.94	4.84	4.93
TC0400003273.mm.1	3.06	3.04	1.014	up	0.824373	3010003L10Rik	ENSMUST00000124754	RIKEN cDNA 3010003L10 gene	ncRNA	chr4	-	ENSMUST00000124754	109976738	109977813	40		NA	3.09	3.01	3.08	3.04	3.05	3.04
TC0600001760.mm.1	6.63	6.53	1.072	up	0.439678	3010003L21Rik	XR_105066	RIKEN cDNA 3010003L21 gene	antisense	chr6	+	XR_105066	148944857	148947129	30	6 G3|6	109163	6.38	6.81	6.71	6.63	6.51	6.45
TC1100000537.mm.1	5	4.85	1.11	up	0.0735951	3010026O09Rik	NM_026543	RIKEN cDNA 3010026O09 gene	protein_coding	chr11	+	NM_026543	50174444	50200115	130	11 B1.3|11	68067	4.98	5.01	5.02	4.78	4.88	4.88
TC0800002887.mm.1	3.69	3.57	1.087	up	0.26781	3010033K07Rik	NR_077224	RIKEN cDNA 3010033K07 gene	ncRNA	chr8	-	NR_077224	108553240	108585135	80	8 D3|8	109215	3.58	3.72	3.77	3.56	3.46	3.7
TC0400003504.mm.1	4.07	4.4	-1.257	down	0.0092463	3100002H09Rik	ENSMUST00000053604	RIKEN cDNA 3100002H09 gene	protein_coding	chr4	-	ENSMUST00000053604	124609931	124610803	30	4 D2.2|4	70249	4.1	4.08	4.02	4.46	4.24	4.5
TC0700004246.mm.1	3.58	3.54	1.028	up	0.685759	3100003L05Rik	NR_045907	RIKEN cDNA 3100003L05 gene	ncRNA	chr7	-	NR_045907	124625670	124708950	50	7|7	73076	3.66	3.62	3.45	3.49	3.56	3.57
TC1800000100.mm.1	9.43	9.6	-1.125	down	0.201996	3110002H16Rik	NM_029623	RIKEN cDNA 3110002H16 gene	protein_coding	chr18	+	NM_029623	12168717	12189997	286	18 A1|18	76482	9.58	9.25	9.45	9.6	9.78	9.43
TC1100002545.mm.1	4.24	4.13	1.079	up	0.477006	3110004A20Rik	ENSMUST00000123904	RIKEN cDNA 3110004A20 gene	ncRNA	chr11	-	ENSMUST00000123904	40474718	40475677	30		NA	4.32	4.39	4.01	3.95	4.35	4.1
TC1300000947.mm.1	2.49	2.49	1	none	1	3110006O06Rik	uc007rhd.1	RIKEN cDNA 3110006O06 gene	unknown	chr13	+	uc007rhd.1	78171616	78182973	30	13 C1|13	73093	2.51	2.48	2.49	2.53	2.45	2.5
TC0X00001201.mm.1	6.37	6.34	1.021	up	0.756167	3110007F17Rik	NM_028426	RIKEN cDNA 3110007F17 gene	other	chrX	+	NM_028426	123103495	123188795	100	X E3|X	73061	6.36	6.35	6.39	6.3	6.37	6.36
TC0100001085.mm.1	5.07	5.31	-1.181	down	0.0530706	3110009E18Rik	NM_001172074	RIKEN cDNA 3110009E18 gene	protein_coding	chr1	+	NM_001172074	120121187	120188189	100	1|1 E2	73103	4.94	5.22	5.04	5.24	5.25	5.44
TC1200002380.mm.1	4.01	3.71	1.231	up	0.0232674	3110009F21Rik	NR_045466	RIKEN cDNA 3110009F21 gene	ncRNA	chr12	-	NR_045466	110151654	110158077	30	12 F1|12	67280	4.06	3.9	4.07	3.69	3.57	3.87
TC0700003644.mm.1	3.12	2.95	1.125	up	0.292794	3110009M11Rik	XR_105176	RIKEN cDNA 3110009M11 gene	unknown	chr7	-	XR_105176	83864342	83865534	30		73079	3.47	2.92	2.98	3.01	2.93	2.92
TC1300002657.mm.1	3.58	3.57	1.007	up	0.878784	3110015C05Rik	NR_045908	RIKEN cDNA 3110015C05 gene	ncRNA	chr13	-	NR_045908	111211467	111229431	50	13|13	73129	3.62	3.59	3.54	3.59	3.66	3.46
TC1200001098.mm.1	3.5	3.35	1.11	up	0.294606	3110018I06Rik	XR_141123	RIKEN cDNA 3110018I06 gene	protein_coding	chr12	+	XR_141123	107488632	107489636	30	12 F1|12	73160	3.66	3.29	3.54	3.46	3.14	3.44
TC0600001338.mm.1	2.93	3.04	-1.079	down	0.264452	3110021A11Rik	NR_030776	RIKEN cDNA 3110021A11 gene	ncRNA	chr6	+	NR_030776	119848193	119849029	30	6|6	67289	2.95	3.02	2.81	3.13	3.08	2.92
TC0400001153.mm.1	4.77	4.69	1.057	up	0.304216	3110021N24Rik	NM_001254730	RIKEN cDNA 3110021N24 gene	protein_coding	chr4	+	NM_001254730	108719649	108781904	80	4 C7|4	73133	4.71	4.86	4.75	4.71	4.66	4.69
TC0100000041.mm.1	3.44	3.41	1.021	up	0.738664	3110035E14Rik	NM_178399	RIKEN cDNA 3110035E14 gene	protein_coding	chr1	+	NM_178399	9601199	9627143	80	1 A2|1	76982	3.47	3.59	3.27	3.33	3.39	3.5
TC0900000465.mm.1	3.84	3.75	1.064	up	0.357836	3110039I08Rik	NR_040725	RIKEN cDNA 3110039I08 gene	ncRNA	chr9	+	NR_040725	41327117	41432079	89	9|9	73144	3.88	3.88	3.76	3.72	3.88	3.65
TC1200002520.mm.1	4.11	4.1	1.007	up	0.947387	3110039M20Rik	NR_026733	RIKEN cDNA 3110039M20 gene	protein_coding	chr12	+	NR_026733	49389652	49407346	50	12|12	67293	4.05	4.23	4.04	4.09	3.99	4.22
TC0100001349.mm.1	3.77	3.65	1.087	up	0.170134	3110040M04Rik	XM_993996	RIKEN cDNA 3110040M04 gene	protein_coding	chr1	+	XM_993996	151204121	151205794	30	1 G1|1	73176	3.72	3.82	3.78	3.71	3.58	3.67
TC0700003617.mm.1	7.66	7.53	1.094	up	0.140842	3110040N11Rik	NM_026077	RIKEN cDNA 3110040N11 gene	protein_coding	chr7	-	NM_026077	81782182	81789478	100	7 D3|7	67290	7.69	7.64	7.66	7.56	7.6	7.43
TC0400002403.mm.1	9.38	9.58	-1.149	down	0.129402	3110043O21Rik	NM_001081343	RIKEN cDNA 3110043O21 gene	protein_coding	chr4	-	NM_001081343	35191282	35226175	194	4 A5|4	73205	9.46	9.24	9.43	9.52	9.43	9.8
TC0100001564.mm.1	3.4	3.39	1.007	up	0.921805	3110045C21Rik	NR_040438	RIKEN cDNA 3110045C21 gene	antisense	chr1	+	NR_040438	169969409	169972396	51	1|1	67303	3.35	3.39	3.45	3.36	3.25	3.55
TC1700000276.mm.1	7.73	7.5	1.173	up	0.0727444	3110052M02Rik	NM_001166497	RIKEN cDNA 3110052M02 gene	protein_coding	chr17	+	NM_001166497	21650611	21664966	216	17 A3.2|17	73229	7.93	7.55	7.71	7.51	7.46	7.53
TC1200001482.mm.1	5.96	5.89	1.05	up	0.447846	3110053B16Rik	XR_105479	RIKEN cDNA 3110053B16 gene	pseudogene	chr12	-	XR_105479	20874095	20921275	158	12 A1.2|12	382686	6.02	5.85	6	5.94	5.88	5.85
TC1200001891.mm.1	6.44	6.47	-1.021	down	0.808056	3110056K07Rik	NR_045055	RIKEN cDNA 3110056K07 gene	antisense	chr12	-	NR_045055	70991615	71015832	111	12 C3|12	73204	6.51	6.48	6.34	6.4	6.41	6.59
TC0300000309.mm.1	6.57	6.79	-1.165	down	0.0395539	3110057O12Rik	NM_026622	RIKEN cDNA 3110057O12 gene	protein_coding	chr3	+	NM_026622	40846820	40938138	346	3 C|3	269423	6.6	6.45	6.65	6.87	6.77	6.73
TC0600002055.mm.1	5.71	5.73	-1.014	down	0.881585	3110062M04Rik	NM_001135611	RIKEN cDNA 3110062M04 gene	protein_coding	chr6	-	NM_001135611	34869220	34878065	160	6 B1|6	78412	5.52	5.8	5.81	5.63	5.61	5.95
TC0X00001499.mm.1	4.94	4.95	-1.007	down	0.963115	3110067C02Rik	ENSMUST00000120793	RIKEN cDNA 3110067C02 gene	pseudogene	chrX	+	ENSMUST00000120793	150463726	150466156	30		NA	5.23	4.73	4.87	5.01	5.01	4.83
TC1300002744.mm.1	4.4	4.48	-1.057	down	0.452565	3110070M22Rik	NR_027974	RIKEN cDNA 3110070M22 gene	protein_coding	chr13	-	NR_027974	119487257	119488384	30	13 D2.3|13	67304	4.44	4.44	4.33	4.42	4.37	4.66
TC0100000816.mm.1	3.25	3.33	-1.057	down	0.501787	3110079O15Rik	NM_028473	RIKEN cDNA 3110079O15 gene	protein_coding	chr1	+	NM_028473	87470263	87475459	30	1|1 C5	73234	3.37	3.31	3.07	3.45	3.26	3.27
TC0500003490.mm.1	8.33	8	1.257	up	0.00777937	3110082I17Rik	NM_028469	RIKEN cDNA 3110082I17 gene	protein_coding	chr5	-	NM_028469	139359739	139460534	68	5 G2|5	73212	8.4	8.4	8.19	8	8.05	7.95
TC0500002153.mm.1	4.35	4.26	1.064	up	0.380831	3110082J24Rik	NM_001256263	RIKEN cDNA 3110082J24 gene	protein_coding	chr5	-	NM_001256263	30103584	30106086	46	5 B1|5	433868	4.22	4.42	4.41	4.2	4.38	4.2
TC1400000828.mm.1	5.46	5.4	1.042	up	0.660053	3110083C13Rik	ENSMUST00000180534	RIKEN cDNA 3110083C13 gene	ncRNA	chr14	+	ENSMUST00000180534	57999033	58003703	50		NA	5.37	5.31	5.71	5.45	5.21	5.54
TC0200004380.mm.1	3.26	3.16	1.072	up	0.352807	3110099E03Rik	NR_030712	RIKEN cDNA 3110099E03 gene	ncRNA	chr2	-	NR_030712	115493513	115527744	90	2 E4|2	100043232	3.17	3.36	3.25	3.07	3.07	3.33
TC1200002141.mm.1	3.66	3.57	1.064	up	0.516819	3200001D21Rik	NR_045888	RIKEN cDNA 3200001D21 gene	ncRNA	chr12	-	NR_045888	88365314	88377323	30	12|12	71818	3.61	3.88	3.49	3.41	3.64	3.67
TC1800000380.mm.1	4.66	4.94	-1.214	down	0.0182412	3222401L13Rik	XR_105947	RIKEN cDNA 3222401L13 gene	ncRNA	chr18	+	XR_105947	37655690	37659137	40	18 B3|18	320513	4.75	4.65	4.57	4.82	5.02	4.97
TC1200000981.mm.1	3.39	3.25	1.102	up	0.128009	3300002A11Rik	XR_141142	RIKEN cDNA 3300002A11 gene	antisense	chr12	+	XR_141142	99341154	99361827	50	12|12	100503812	3.33	3.39	3.46	3.16	3.27	3.32
TC0200004833.mm.1	7.73	7.8	-1.05	down	0.56704	3300002I08Rik	NM_027017	RIKEN cDNA 3300002I08 gene	protein_coding	chr2	-	NM_027017	150310935	150362765	93	2 G3|2	69277	7.91	7.5	7.79	7.83	7.83	7.75
TC0700002126.mm.1	3.58	3.49	1.064	up	0.285351	3300002P13Rik	uc009eux.2	RIKEN cDNA 3300002P13 gene	ncRNA	chr7	-	uc009eux.2	3417868	3423445	60		70230	3.51	3.57	3.65	3.46	3.53	3.47
TC1700000041.mm.1	3.68	3.68	1	none	1	3300005D01Rik	NR_045079	RIKEN cDNA 3300005D01 gene	ncRNA	chr17	+	NR_045079	5798657	5803242	90	17 A1|17	78512	3.64	3.79	3.61	3.68	3.7	3.66
TC1400001708.mm.1	3.89	3.84	1.035	up	0.640462	3425401B19Rik	NM_001195097	RIKEN cDNA 3425401B19 gene	protein_coding	chr14	-	NM_001195097	32659119	32685272	40	14 B|14	100504518	3.97	4	3.69	3.82	3.82	3.87
TC1400001965.mm.1	3.74	3.62	1.087	up	0.25392	3632451O06Rik	NM_026142	RIKEN cDNA 3632451O06 gene	protein_coding	chr14	-	NM_026142	49680173	49783383	147	14 C1|14	67419	3.67	3.88	3.66	3.65	3.56	3.66
TC0X00003439.mm.1	3.46	3.45	1.007	up	0.936985	3632454L22Rik	NR_040281	RIKEN cDNA 3632454L22 gene	processed_transcript	chrX	-	NR_040281	135022410	135060336	100	X F1|X	320606	3.48	3.54	3.36	3.42	3.46	3.48
TC0X00000512.mm.1	6.84	6.3	1.454	up	0.0125845	3830403N18Rik	NM_027510	RIKEN cDNA 3830403N18 gene	protein_coding	chrX	+	NM_027510	56136572	56153498	80	X A5|X	70691	6.74	6.69	7.09	6.07	6.26	6.58
TC1400000100.mm.1	8.23	7.91	1.248	up	0.0386664	3830406C13Rik	NM_001284383	RIKEN cDNA 3830406C13 gene	protein_coding	chr14	+	NM_001284383	12284203	12303231	169	14 A1|14	218734	8.45	8.03	8.2	7.77	7.95	8
TC1300001191.mm.1	3.79	3.78	1.007	up	0.854285	3830408C21Rik	NR_015471	RIKEN cDNA 3830408C21 gene	protein_coding	chr13	+	NR_015471	107022553	107055497	211	13 D2.1|13	100040322	3.79	3.78	3.8	3.78	3.77	3.78
TC0X00000582.mm.1	3.06	3.07	-1.007	down	0.861341	3830417A13Rik	NM_027512	RIKEN cDNA 3830417A13 gene	protein_coding	chrX	+	NM_027512	64173548	64178778	60	X A6|X	70696	3.03	3.2	2.94	3.06	3.04	3.12
TC0100002949.mm.1	4.11	4.02	1.064	up	0.369941	3830432H09Rik	uc007civ.1	RIKEN cDNA 3830432H09 gene	ncRNA	chr1	-	uc007civ.1	119529478	119536165	60	1|1	320069	4.17	4.08	4.07	4.04	3.89	4.13
TC0800001692.mm.1	3.69	3.64	1.035	up	0.65846	3930402G23Rik	NR_030715	RIKEN cDNA 3930402G23 gene	ncRNA	chr8	-	NR_030715	10924427	10928457	30	8 A1.1|8	665306	3.82	3.75	3.5	3.72	3.66	3.54
TC1800001368.mm.1	5.1	5.16	-1.042	down	0.535641	3-Mar	NM_177115	membrane-associated ring finger (C3HC4) 3	protein_coding	chr18	-	NM_177115	56761716	56925548	111	18 D2|18	320253	5.2	4.99	5.11	5.19	5.09	5.19
TC1500000747.mm.1	4.71	4.91	-1.149	down	0.037193	3-Sep	NM_011889	septin 3	protein_coding	chr15	+	NM_011889	82274935	82294572	221	15 E2|15	24050	4.66	4.71	4.76	4.97	4.88	4.87
TC1900001772.mm.1	4.12	4	1.087	up	0.14586	4430402I18Rik	NM_198651	RIKEN cDNA 4430402I18 gene	protein_coding	chr19	-	NM_198651	28923064	28967800	200	19 C1|19	381218	4.12	4.16	4.08	3.98	3.98	4.04
TC0200001446.mm.1	3.82	3.69	1.094	up	0.11386	4631405J19Rik	NR_110333	RIKEN cDNA 4631405J19 gene	processed_transcript	chr2	+	NR_110333	93027956	93044732	140	2 E1|2	433456	3.8	3.86	3.81	3.68	3.63	3.75
TC0600002944.mm.1	4.84	4.68	1.117	up	0.232214	4631423B10Rik	XR_105010	RIKEN cDNA 4631423B10 gene	unknown	chr6	-	XR_105010	114901896	114905146	30	6 E3|6	109292	5.01	4.75	4.76	4.61	4.89	4.53
TC0300002356.mm.1	7.11	7.33	-1.165	down	0.0369022	4632404H12Rik	ENSMUST00000038450	RIKEN cDNA 4632404H12 gene	ncRNA	chr3	-	ENSMUST00000038450	89767511	89773241	100		NA	7.15	7.01	7.17	7.41	7.26	7.32
TC0500000271.mm.1	3.41	3.32	1.064	up	0.383341	4632411P08Rik	XR_106339	RIKEN cDNA 4632411P08 gene	ncRNA	chr5	+	XR_106339	29378465	29390488	30	5|5	78263	3.4	3.46	3.37	3.33	3.15	3.47
TC0300000134.mm.1	6.89	7.02	-1.094	down	0.420918	4632415L05Rik	NR_027985	RRS1 ribosome biogenesis regulator homolog pseudogene	ncRNA	chr3	+	NR_027985	19894871	19898984	30	3 A2|3	70808	7.23	6.68	6.76	6.98	6.95	7.13
TC0700003742.mm.1	9.56	10.1	-1.454	down	0.00371236	4632427E13Rik	NR_015510	RIKEN cDNA 4632427E13 gene	antisense	chr7	-	NR_015510	92734166	92741468	96	7 E1|7	666737	9.74	9.37	9.57	10.01	10	10.28
TC1600000391.mm.1	4.15	3.95	1.149	up	0.0331524	4632428C04Rik	NR_033631	RIKEN cDNA 4632428C04 gene	ncRNA	chr16	+	NR_033631	30008663	30021430	60	16 B2|16	100043102	4.12	4.17	4.17	3.88	3.95	4.02
TC1000000548.mm.1	8.77	9.99	-2.329	down	1.02883e-05	4632428N05Rik	NM_001159572	RIKEN cDNA 4632428N05 gene	protein_coding	chr10	+	NM_001159572	60346851	60430294	228	10 B4|10	74048	8.69	8.85	8.76	10.09	10.11	9.78
TC0700000053.mm.1	5.53	5.6	-1.05	down	0.775583	4632433K11Rik	ENSMUST00000076791	RIKEN cDNA 4632433K11 gene	protein_coding	chr7	+	ENSMUST00000076791	5034118	5035246	30		NA	5.5	5.25	5.84	5.86	5.88	5.07
TC0500003426.mm.1	3.62	3.64	-1.014	down	0.902666	4731417B20Rik	XR_140751	RIKEN cDNA 4731417B20 gene	unknown	chr5	-	XR_140751	136613702	136615328	30	5 G2|5	74576	3.74	3.84	3.27	3.77	3.54	3.6
TC0300000758.mm.1	4.82	4.76	1.042	up	0.560309	4731419I09Rik	ENSMUST00000180791	RIKEN cDNA 4731419I09 gene	antisense	chr3	+	ENSMUST00000180791	89337850	89347831	30		100048897	4.86	4.78	4.82	4.91	4.79	4.57
TC1100003154.mm.1	2.82	2.77	1.035	up	0.478911	4732414G09Rik	ENSMUST00000156243	RIKEN cDNA 4732414G09 gene	ncRNA	chr11	-	ENSMUST00000156243	73015856	73018841	60		NA	2.83	2.85	2.79	2.82	2.7	2.78
TC0600001752.mm.1	4.91	5.07	-1.117	down	0.0546456	4732416N19Rik	NR_015615	RIKEN cDNA 4732416N19 gene	ncRNA	chr6	+	NR_015615	148212253	148236640	60	6 G3|6	320737	4.93	4.89	4.9	5.08	5.03	5.11
TC0400001346.mm.1	3.17	3.14	1.021	up	0.815708	4732418A04Rik	ENSMUST00000152384	RIKEN cDNA 4732418A04 gene	ncRNA	chr4	+	ENSMUST00000152384	120291350	120303892	30		NA	3.31	3.14	3.06	2.97	3.23	3.23
TC0800003155.mm.1	4.76	4.65	1.079	up	0.261891	4732419C18Rik	ENSMUST00000181805	RIKEN cDNA 4732419C18 gene	ncRNA	chr8	-	ENSMUST00000181805	123744631	123754228	80		NA	4.63	4.91	4.74	4.63	4.65	4.66
TC0100001922.mm.1	7.67	7.8	-1.094	down	0.336749	4732440D04Rik	ENSMUST00000159618	RIKEN cDNA 4732440D04 gene	antisense	chr1	-	ENSMUST00000159618	6209868	6214590	40		NA	7.9	7.43	7.67	7.85	7.81	7.73
TC0100001923.mm.1	3.85	3.99	-1.102	down	0.166933	4732440D04Rik	ENSMUST00000097832	RIKEN cDNA 4732440D04 gene	antisense	chr1	-	ENSMUST00000097832	6214612	6215292	30		NA	3.74	3.95	3.87	3.95	3.95	4.07
TC1100002042.mm.1	3.08	3	1.057	up	0.342685	4732444A12Rik	ENSMUST00000151998	RIKEN cDNA 4732444A12 gene	unknown	chr11	+	ENSMUST00000151998	120659157	120661815	30		NA	3.14	3.12	2.98	2.96	3.05	2.98
TC0200003736.mm.1	4.12	4.06	1.042	up	0.581079	4732447D17Rik	ENSMUST00000132792	RIKEN cDNA 4732447D17 gene	protein_coding	chr2	-	ENSMUST00000132792	72244965	72248975	40		NA	4	4.26	4.11	4.18	4.07	3.94
TC1500002263.mm.1	3.92	3.86	1.042	up	0.44303	4732456N10Rik	NM_177717	RIKEN cDNA 4732456N10 gene	protein_coding	chr15	-	NM_177717	101552356	101562950	110	15 F2|15	239673	3.88	3.94	3.94	3.84	3.83	3.91
TC1200002065.mm.1	3.54	3.41	1.094	up	0.170575	4732463B04Rik	ENSMUST00000180751	RIKEN cDNA 4732463B04 gene	ncRNA	chr12	-	ENSMUST00000180751	84029429	84054254	70		NA	3.59	3.58	3.46	3.36	3.33	3.53
TC1000001167.mm.1	3.41	3.31	1.072	up	0.273158	4732465J04Rik	ENSMUST00000084674	RIKEN cDNA 4732465J04 gene	ncRNA	chr10	+	ENSMUST00000084674	95746079	95797236	120		NA	3.39	3.5	3.33	3.29	3.28	3.36
TC0700000414.mm.1	4.48	4.34	1.102	up	0.10197	4732471J01Rik	NR_015569	RIKEN cDNA 4732471J01 gene	antisense	chr7	+	NR_015569	25376819	25566417	248	7 A3|7	654804	4.42	4.52	4.49	4.35	4.3	4.36
TC1200002107.mm.1	3.64	3.51	1.094	up	0.239533	4732487G21Rik	ENSMUST00000181495	RIKEN cDNA 4732487G21 gene	ncRNA	chr12	-	ENSMUST00000181495	86290761	86306006	40		NA	3.85	3.54	3.54	3.45	3.54	3.53
TC1100004031.mm.1	3.17	3.09	1.057	up	0.318786	4732490B19Rik	NR_040276	RIKEN cDNA 4732490B19 gene	ncRNA	chr11	-	NR_040276	113203315	113209669	54	11 E2|11	319871	3.12	3.18	3.21	3.09	3.13	3.05
TC1700000121.mm.1	6.89	6.74	1.11	up	0.425314	4732491K20Rik	NR_045290	RIKEN cDNA 4732491K20 gene	ncRNA	chr17	+	NR_045290	12318853	12327250	28	17 A1|17	224523	6.71	7.29	6.68	6.92	6.67	6.64
TC0800002686.mm.1	3.11	3.17	-1.042	down	0.477782	4831440D22Rik	XR_106156	RIKEN cDNA 4831440D22 gene	ncRNA	chr8	-	XR_106156	91449213	91474598	50	8|8	320798	3.07	3.06	3.2	3.16	3.13	3.22
TC0500000232.mm.1	3.95	3.94	1.007	up	0.931095	4831440E17Rik	NR_030700	RIKEN cDNA 4831440E17 gene	ncRNA	chr5	+	NR_030700	25499067	25504473	80	5 A3|5	320965	3.9	3.97	3.97	3.89	3.96	3.97
TC1800000488.mm.1	3.9	3.84	1.042	up	0.508904	4833403I15Rik	NM_029008	RIKEN cDNA 4833403I15 gene	protein_coding	chr18	+	NM_029008	46850039	46905446	220	18 C|18	74574	3.87	3.89	3.93	3.86	3.77	3.9
TC0800000083.mm.1	3.62	3.43	1.141	up	0.0584245	4833411C07Rik	NR_102285	RIKEN cDNA 4833411C07 gene	ncRNA	chr8	+	NR_102285	10899922	10905966	90	8|8	71624	3.63	3.54	3.7	3.39	3.36	3.53
TC0700003454.mm.1	4.05	4.05	1	none	1	4833412C05Rik	NR_045954	RIKEN cDNA 4833412C05 gene	ncRNA	chr7	-	NR_045954	67784538	67803496	40	7|7	73904	3.99	4.07	4.1	4	3.84	4.32
TC1700000540.mm.1	2.82	2.7	1.087	up	0.188427	4833413E03Rik	ENSMUST00000013706	RIKEN cDNA 4833413E03 gene	ncRNA	chr17	+	ENSMUST00000013706	31557126	31559113	30		NA	2.81	2.88	2.77	2.8	2.61	2.68
TC1600000141.mm.1	5.6	5.25	1.275	up	0.00692778	4833415N18Rik	uc007yfl.1	RIKEN cDNA 4833415N18 gene	ncRNA	chr16	+	uc007yfl.1	11778411	11781919	60	16|16	73761	5.49	5.73	5.57	5.22	5.19	5.33
TC1100001476.mm.1	5.93	5.86	1.05	up	0.355251	4833417C18Rik	NR_045187	RIKEN cDNA 4833417C18 gene	processed_transcript	chr11	+	NR_045187	95858817	95869031	60	11|11	73906	5.87	5.98	5.94	5.84	5.86	5.87
TC1700002688.mm.1	5.8	5.37	1.347	up	0.00176982	4833418N02Rik	NR_015506	RIKEN cDNA 4833418N02 gene	ncRNA	chr17	-	NR_015506	87274886	87282814	157	17 E4|17	74597	5.85	5.81	5.74	5.26	5.35	5.49
TC0700001181.mm.1	4.29	4.2	1.064	up	0.32705	4833418N17Rik	ENSMUST00000064826	RIKEN cDNA 4833418N17 gene	pseudogene	chr7	+	ENSMUST00000064826	81992002	81992618	30		NA	4.38	4.27	4.22	4.11	4.26	4.23
TC1800000013.mm.1	7.73	7.39	1.266	up	0.059298	4833419F23Rik	NR_040328	RIKEN cDNA 4833419F23 gene	ncRNA	chr18	+	NR_040328	4353547	4368945	40	18|18	73915	8.04	7.52	7.64	7.24	7.54	7.4
TC1300001348.mm.1	9.25	9.67	-1.338	down	0.00824455	4833420G17Rik	NM_001113550	RIKEN cDNA 4833420G17 gene	protein_coding	chr13	+	NM_001113550	119462759	119486117	200	13 D2.3|13	67392	9.29	9.23	9.22	9.52	9.58	9.92
TC1300002412.mm.1	4.07	4.1	-1.021	down	0.800366	4833422C13Rik	NR_015501	RIKEN cDNA 4833422C13 gene	antisense	chr13	-	NR_015501	91701665	91741872	70	13C3|13	373852	4.1	4.04	4.07	4.01	3.99	4.29
TC1500002135.mm.1	4.03	3.96	1.05	up	0.532912	4833422M21Rik	ENSMUST00000181122	RIKEN cDNA 4833422M21 gene	ncRNA	chr15	-	ENSMUST00000181122	96231870	96254684	80		NA	3.89	4.1	4.09	4.04	3.79	4.04
TC0200003897.mm.1	3.24	3.27	-1.021	down	0.69624	4833423E24Rik	NM_001081664	RIKEN cDNA 4833423E24 gene	protein_coding	chr2	-	NM_001081664	85483594	85519024	150	2 D|2	228151	3.24	3.33	3.15	3.24	3.26	3.32
TC0300001206.mm.1	3.58	3.58	1	none	0.972805	4833424O15Rik	NM_029425	RIKEN cDNA 4833424O15 gene	protein_coding	chr3	+	NM_029425	117575227	117689507	90	3|3 G2	75769	3.56	3.63	3.55	3.44	3.57	3.72
TC1700000701.mm.1	3.18	3.1	1.057	up	0.31754	4833427F10Rik	NR_045459	RIKEN cDNA 4833427F10 gene	ncRNA	chr17	+	NR_045459	35772450	35780687	30	17|17	74601	3.14	3.25	3.16	3.18	3.05	3.06
TC0900002284.mm.1	3.33	3.19	1.102	up	0.178026	4833427G06Rik	NM_177702	RIKEN cDNA 4833427G06 gene	protein_coding	chr9	-	NM_177702	51081313	51102078	60	9|9 B	235345	3.2	3.48	3.31	3.19	3.16	3.22
TC0900002202.mm.1	3.89	3.7	1.141	up	0.0276454	4833428L15Rik	NR_040732	RIKEN cDNA 4833428L15 gene	ncRNA	chr9	-	NR_040732	45416626	45431232	50	9|9	74602	3.92	3.89	3.87	3.69	3.72	3.68
TC1000000660.mm.1	3.03	2.95	1.057	up	0.362574	4833431D13Rik	uc007fms.1	RIKEN cDNA 4833431D13 gene	unknown	chr10	+	uc007fms.1	69398744	69602138	35	10 B5.3|10	268307	2.98	2.97	3.14	2.91	3.02	2.91
TC1200001346.mm.1	4.18	4.07	1.079	up	0.273876	4833432E10Rik	uc007mwz.1	RIKEN cDNA 4833432E10 gene	unknown	chr12	-	uc007mwz.1	3803312	3835436	30	12 A1.1|12	100503871	4.04	4.33	4.17	4.02	4.09	4.09
TC1900001598.mm.1	3.89	3.85	1.028	up	0.634567	4833438C02Rik	XR_105978	RIKEN cDNA 4833438C02 gene	unknown	chr19	-	XR_105978	46303585	46305629	76	19 C3|19	100503392	3.88	3.82	3.98	3.94	3.85	3.76
TC1300000628.mm.1	8.04	7.89	1.11	up	0.370728	4833439L19Rik	uc007qoh.1	RIKEN cDNA 4833439L19 gene	protein_coding	chr13	+	uc007qoh.1	54551760	54552135	30	13 B1|13	97820	7.92	8.06	8.14	7.8	7.64	8.23
TC1300002034.mm.1	11.39	12.03	-1.558	down	0.00651454	4833439L19Rik	NM_001252645	RIKEN cDNA 4833439L19 gene	protein_coding	chr13	-	NM_001252645	54551192	54565435	167	13 B1|13	97820	11.46	11.36	11.35	11.87	11.79	12.43
TC1700001630.mm.1	4.72	4.65	1.05	up	0.635203	4833447I15Rik	uc008awd.1	RIKEN cDNA 4833447I15 gene	ncRNA	chr17	-	uc008awd.1	24465458	24470313	30	17|17	74844	4.96	4.54	4.67	4.47	4.84	4.65
TC0600002888.mm.1	3.4	3.41	-1.007	down	0.919765	4833447P13Rik	uc009ddm.1	RIKEN cDNA 4833447P13 gene	unknown	chr6	-	uc009ddm.1	108656917	108659537	50	6 E2|6	78902	3.54	3.26	3.41	3.38	3.48	3.38
TC1700001861.mm.1	3.63	3.44	1.141	up	0.168244	4921501E09Rik	NM_001009544	RIKEN cDNA 4921501E09 gene	protein_coding	chr17	-	NM_001009544	33064143	33068058	30	17 B1|17	74042	3.56	3.76	3.57	3.19	3.54	3.58
TC0500002002.mm.1	3.37	3.32	1.035	up	0.5515	4921504A21Rik	NR_102341	RIKEN cDNA 4921504A21 gene	antisense	chr5	-	NR_102341	19202368	19227998	141	5 A3|5	70832	3.3	3.5	3.32	3.34	3.29	3.33
TC0200003063.mm.1	3.64	3.53	1.079	up	0.370203	4921504E06Rik	NM_027600	RIKEN cDNA 4921504E06 gene	protein_coding	chr2	-	NM_027600	19462837	19553914	190	2 A2|2	70909	3.62	3.84	3.45	3.52	3.49	3.58
TC1200000492.mm.1	3.4	3.37	1.021	up	0.700907	4921506M07Rik	NM_001037743	RIKEN cDNA 4921506M07 gene	protein_coding	chr12	+	NM_001037743	57564113	57737928	360	12 C1|12	70846	3.37	3.45	3.39	3.33	3.3	3.48
TC1200001217.mm.1	4.21	4.18	1.021	up	0.674771	4921507G05Rik	ENSMUST00000181348	RIKEN cDNA 4921507G05 gene	ncRNA	chr12	+	ENSMUST00000181348	110841012	110843990	52		NA	4.3	4.19	4.15	4.12	4.26	4.15
TC0200001460.mm.1	3.23	3.05	1.133	up	0.122273	4921507L20Rik	NR_045827	RIKEN cDNA 4921507L20 gene	processed_transcript	chr2	+	NR_045827	93980034	93983575	40	2|2	70852	3.08	3.25	3.36	3.09	2.95	3.12
TC0600002254.mm.1	3.39	3.43	-1.028	down	0.682538	4921507P07Rik	NM_027564	RIKEN cDNA 4921507P07 gene	protein_coding	chr6	-	NM_027564	50573302	50596632	116	6|6 B3	70821	3.3	3.36	3.5	3.47	3.31	3.5
TC0200002033.mm.1	3.5	3.48	1.014	up	0.806534	4921508D12Rik	NR_045802	RIKEN cDNA 4921508D12 gene	ncRNA	chr2	+	NR_045802	132424741	132452499	40	2 F2|2	70845	3.52	3.59	3.39	3.45	3.4	3.58
TC1200001632.mm.1	4.84	4.71	1.094	up	0.222761	4921508M14Rik	ENSMUST00000061679	RIKEN cDNA 4921508M14 gene	protein_coding	chr12	-	ENSMUST00000061679	34873730	34874828	30		NA	4.77	4.88	4.87	4.88	4.65	4.59
TC0900002730.mm.1	3.49	3.47	1.014	up	0.798737	4921509A06Rik	ENSMUST00000171278	RIKEN cDNA 4921509A06 gene	antisense	chr9	-	ENSMUST00000171278	78629362	78630395	40		NA	3.47	3.52	3.49	3.41	3.39	3.61
TC0200004875.mm.1	5.2	4.85	1.275	up	0.0148489	4921509C19Rik	NM_198655	RIKEN cDNA 4921509C19 gene	protein_coding	chr2	-	NM_198655	151470542	151476153	40	2 G3|2	381393	5.19	5.33	5.09	4.88	4.68	4.99
TC1300002694.mm.1	3.52	3.37	1.11	up	0.123772	4921509O07Rik	NR_045501	RIKEN cDNA 4921509O07 gene	ncRNA	chr13	-	NR_045501	113446288	113502844	70	13|13	70917	3.42	3.61	3.52	3.34	3.38	3.4
TC0300000619.mm.1	3.17	3.08	1.064	up	0.309409	4921511C10Rik	NR_045502	RIKEN cDNA 4921511C10 gene	antisense	chr3	+	NR_045502	79212919	79253913	30	3|3	70924	3.26	3.12	3.12	3.08	3.05	3.11
TC0X00001246.mm.1	2.97	2.9	1.05	up	0.502402	4921511C20Rik	NR_003646	high density lipoprotein (HDL) binding protein pseudogene	protein_coding	chrX	+	NR_003646	127394293	127395898	30	X E3|X	245598	3	3.09	2.83	3.01	2.87	2.83
TC0500000040.mm.1	3.19	3.27	-1.057	down	0.358381	4921511H03Rik	NM_027603	RIKEN cDNA 4921511H03 gene	protein_coding	chr5	+	NM_027603	7304125	7311491	57	5 A1|5	70920	3.18	3.18	3.21	3.21	3.22	3.38
TC1200001428.mm.1	5.44	5.31	1.094	up	0.338426	4921511I17Rik	NR_045829	RIKEN cDNA 4921511I17 gene	ncRNA	chr12	-	NR_045829	12351522	12392475	50	12|12	70858	5.31	5.57	5.44	5.09	5.34	5.5
TC0X00003212.mm.1	2.84	2.84	1	none	0.963406	4921511M17Rik	NM_001201358	RIKEN cDNA 4921511M17 gene	protein_coding	chrX	-	NM_001201358	154022780	154033829	35	X F3|X	667256	2.85	2.85	2.83	2.84	2.85	2.83
TC1700001200.mm.1	2.91	2.7	1.157	up	0.107298	4921513D11Rik	ENSMUST00000086570	RIKEN cDNA 4921513D11 gene	protein_coding	chr17	+	ENSMUST00000086570	79626651	79628681	22		NA	2.74	2.87	3.11	2.77	2.65	2.69
TC1000001485.mm.1	4.01	3.97	1.028	up	0.600899	4921513I03Rik	NR_038000	RIKEN cDNA 4921513I03 gene	protein_coding	chr10	+	NR_038000	120765732	120778886	50	10 D2|10	70874	3.95	4.13	3.96	3.96	3.92	4.02
TC0400001779.mm.1	6.45	6.28	1.125	up	0.109161	4921514A10Rik	ENSMUST00000181450	RIKEN cDNA 4921514A10 gene	antisense	chr4	+	ENSMUST00000181450	141115660	141118087	30		NA	6.38	6.51	6.47	6.16	6.24	6.43
TC1500001253.mm.1	4.1	3.94	1.117	up	0.148778	4921515E04Rik	NR_045711	RIKEN cDNA 4921515E04 gene	ncRNA	chr15	-	NR_045711	18078137	18369627	130	15|15	70886	4.24	4.03	4.03	3.84	3.96	4.03
TC1300002120.mm.1	3.87	3.75	1.087	up	0.285781	4921517D22Rik	NM_183290	RIKEN cDNA 4921517D22 gene	protein_coding	chr13	-	NM_183290	59687402	59694101	70	13 B2|13	70900	3.83	3.97	3.8	3.83	3.57	3.84
TC1500001014.mm.1	3.86	3.68	1.133	up	0.0823125	4921518J05Rik	ENSMUST00000159738	RIKEN cDNA 4921518J05 gene	ncRNA	chr15	+	ENSMUST00000159738	99425203	99435435	159		NA	3.83	3.98	3.77	3.71	3.62	3.72
TC1200001805.mm.1	3.5	3.25	1.189	up	0.0286149	4921518K17Rik	ENSMUST00000143949	RIKEN cDNA 4921518K17 gene	antisense	chr12	-	ENSMUST00000143949	57585975	57618602	50		NA	3.41	3.6	3.48	3.28	3.16	3.32
TC1100002949.mm.1	3.08	2.96	1.087	up	0.24384	4921522H14Rik	ENSMUST00000138105	RIKEN cDNA 4921522H14 gene	protein_coding	chr11	-	ENSMUST00000138105	62757178	62760558	30		NA	3.17	2.95	3.11	2.93	2.88	3.06
TC0800000062.mm.1	4.15	4.01	1.102	up	0.179007	4921522P10Rik	XR_105185	RIKEN cDNA 4921522P10 gene	protein_coding	chr8	+	XR_105185	8661801	8664728	30	8 A1.1|8	66719	4.16	4.1	4.18	4.04	4.12	3.88
TC0900003048.mm.1	3.12	3.09	1.021	up	0.780072	4921523L03Rik	ENSMUST00000175729	RIKEN cDNA 4921523L03 gene	antisense	chr9	-	ENSMUST00000175729	107991684	107995656	40		NA	3.17	3.21	2.97	3.2	2.96	3.1
TC0800002612.mm.1	8.47	8.43	1.028	up	0.696494	4921524J17Rik	NM_025722	RIKEN cDNA 4921524J17 gene	protein_coding	chr8	-	NM_025722	85408759	85432841	60	8 C3|8	66714	8.51	8.41	8.49	8.38	8.31	8.6
TC1800000046.mm.1	4.02	4.07	-1.035	down	0.477525	4921524L21Rik	NM_027598	RIKEN cDNA 4921524L21 gene	protein_coding	chr18	+	NM_027598	6603629	6638968	100	18 A1|18	70901	4	4.07	3.98	4.09	4.11	4.02
TC1300000609.mm.1	3.77	3.7	1.05	up	0.443315	4921525O09Rik	NR_045061	RIKEN cDNA 4921525O09 gene	ncRNA	chr13	+	NR_045061	52096741	52124160	120	13 B1|13	74050	3.77	3.79	3.76	3.58	3.72	3.81
TC0900003165.mm.1	3.75	3.72	1.021	up	0.734342	4921528I07Rik	XM_486266	RIKEN cDNA 4921528I07 gene	protein_coding	chr9	-	XM_486266	114237697	114317028	199	9 F3|9	77049	3.72	3.73	3.8	3.67	3.73	3.77
TC0600000646.mm.1	3.77	3.69	1.057	up	0.307951	4921529L05Rik	NR_110484	RIKEN cDNA 4921529L05 gene	ncRNA	chr6	+	NR_110484	53978691	54023010	112	6|6	320178	3.8	3.79	3.72	3.69	3.67	3.71
TC1400001143.mm.1	3.1	3.15	-1.035	down	0.659323	4921530L21Rik	NM_025733	RIKEN cDNA 4921530L21 gene	protein_coding	chr14	+	NM_025733	95881254	95882778	30	14 E2.1|14	66732	3.09	3.3	2.9	3.08	3.23	3.14
TC0200002775.mm.1	6.55	6.81	-1.197	down	0.0194098	4921531C22Rik	NR_033782	RIKEN cDNA 4921531C22 gene	processed_transcript	chr2	+	NR_033782	179975993	179979154	70	2|2	66730	6.57	6.62	6.46	6.88	6.71	6.85
TC1800001691.mm.1	3.75	3.68	1.05	up	0.372991	4921531P14Rik	NR_045361	RIKEN cDNA 4921531P14 gene	ncRNA	chr18	-	NR_045361	83291892	83325916	103	18 E3|18	70960	3.68	3.8	3.78	3.68	3.64	3.72
TC1800001036.mm.1	3.67	3.66	1.007	up	0.970195	4921533I20Rik	NR_033607	PRP18 pre-mRNA processing factor 18 homolog pseudogene	pseudogene	chr18	-	NR_033607	17234324	17319730	70	18 A1|18	664619	3.62	3.74	3.64	3.64	3.77	3.58
TC0900001230.mm.1	3.47	3.47	1	none	0.968984	4921534H16Rik	NR_110443	RIKEN cDNA 4921534H16 gene	antisense	chr9	+	NR_110443	98003420	98012175	60	9|9	66737	3.44	3.55	3.43	3.56	3.43	3.42
TC1100002100.mm.1	3.72	3.64	1.057	up	0.370691	4921536K21Rik	NM_026150	RIKEN cDNA 4921536K21 gene	protein_coding	chr11	-	NM_026150	3886088	3895126	110	11 A1|11	67430	3.8	3.67	3.68	3.59	3.7	3.63
TC0400003174.mm.1	3.49	3.38	1.079	up	0.320697	4921539E11Rik	NM_001163494	RIKEN cDNA 4921539E11 gene	protein_coding	chr4	-	NM_001163494	103230445	103290863	120	4 C6|4	70941	3.32	3.68	3.48	3.34	3.38	3.42
TC0800002897.mm.1	5.11	4.78	1.257	up	0.0836994	4922502B01Rik	ENSMUST00000067018	RIKEN cDNA 4922502B01 gene	ncRNA	chr8	-	ENSMUST00000067018	109248717	109250108	30		NA	5.18	5.3	4.86	4.51	5.02	4.82
TC0800002898.mm.1	4.12	4.15	-1.021	down	0.698211	4922502B01Rik	ENSMUST00000079189	RIKEN cDNA 4922502B01 gene	ncRNA	chr8	-	ENSMUST00000079189	109250481	109251728	30		NA	4.19	4.08	4.08	4.12	4.09	4.24
TC0600003230.mm.1	3.94	3.79	1.11	up	0.0989597	4922502D21Rik	NM_199034	RIKEN cDNA 4922502D21 gene	protein_coding	chr6	-	NM_199034	129322165	129331796	50	6 F3|6	381816	3.88	4	3.95	3.73	3.87	3.77
TC1300002549.mm.1	4.74	4.66	1.057	up	0.448107	4922502H24Rik	NR_046187	RIKEN cDNA 4922502H24 gene	ncRNA	chr13	-	NR_046187	101391871	101397580	30	13|13	78136	4.79	4.72	4.72	4.87	4.57	4.53
TC0600003349.mm.1	4.48	4.21	1.206	up	0.0412719	4922502N22Rik	NR_045149	RIKEN cDNA 4922502N22 gene	ncRNA	chr6	-	NR_045149	139315597	139322576	40	6|6	70962	4.49	4.64	4.3	4.3	4.18	4.15
TC1000001908.mm.1	4.87	4.59	1.214	up	0.0537127	4930401C15Rik	NR_045349	RIKEN cDNA 4930401C15 gene	ncRNA	chr10	-	NR_045349	25779314	25837437	57	10|10	73803	4.68	5.11	4.83	4.66	4.5	4.61
TC0500003098.mm.1	4.04	3.91	1.094	up	0.311293	4930401G09Rik	ENSMUST00000139500	RIKEN cDNA 4930401G09 gene	ncRNA	chr5	-	ENSMUST00000139500	115358700	115360123	30		NA	3.83	4.29	4.01	3.86	3.98	3.88
TC1100003135.mm.1	4.63	4.48	1.11	up	0.159674	4930401O10Rik	NR_045942	RIKEN cDNA 4930401O10 gene	ncRNA	chr11	-	NR_045942	71928471	71940122	60	11 B4|11	73816	4.52	4.73	4.65	4.46	4.39	4.6
TC1300001743.mm.1	3.32	3.25	1.05	up	0.620461	4930401O12Rik	NR_045957	RIKEN cDNA 4930401O12 gene	ncRNA	chr13	-	NR_045957	31213410	31241088	40	13|13	73924	3.17	3.58	3.2	3.26	3.21	3.29
TC1500000445.mm.1	3.58	3.39	1.141	up	0.191955	4930402D18Rik	uc007vyc.1	RIKEN cDNA 4930402D18 gene	ncRNA	chr15	+	uc007vyc.1	60912974	60972350	140	15|15	74852	3.43	3.84	3.46	3.31	3.35	3.51
TC0200003364.mm.1	3.07	2.96	1.079	up	0.185962	4930402F06Rik	NM_001080709	RIKEN cDNA 4930402F06 gene	protein_coding	chr2	-	NM_001080709	35375562	35397175	69	2 B|2	74854	2.99	3.11	3.12	2.9	2.97	3
TC0700001022.mm.1	3.63	3.64	-1.007	down	0.906842	4930402F11Rik	NR_045940	RIKEN cDNA 4930402F11 gene	ncRNA	chr7	+	NR_045940	69496094	69500266	60	7|7	73796	3.72	3.64	3.52	3.63	3.65	3.63
TC0200005505.mm.1	8.71	8.65	1.042	up	0.642215	4930402H24Rik	NM_029432	RIKEN cDNA 4930402H24 gene	protein_coding	chr2	-	NM_029432	130706200	130840145	618	2 F3|2	228602	8.78	8.6	8.75	8.67	8.87	8.4
TC0X00000106.mm.1	3.22	3.3	-1.057	down	0.5196	4930402K13Rik	NM_001270700	RIKEN cDNA 4930402K13 gene	protein_coding	chrX	+	NM_001270700	9104562	9106342	30	X A1.1|X	75775	3.18	3.16	3.31	3.21	3.14	3.55
TC1100000367.mm.1	4.05	3.71	1.266	up	0.0252581	4930403D09Rik	ENSMUST00000147359	RIKEN cDNA 4930403D09 gene	antisense	chr11	+	ENSMUST00000147359	34299512	34308366	50		NA	4.1	4.25	3.81	3.65	3.69	3.78
TC1000001833.mm.1	6.09	6.39	-1.231	down	0.0937149	4930403O15Rik	ENSMUST00000097355	RIKEN cDNA 4930403O15 gene	processed_transcript	chr10	-	ENSMUST00000097355	20515327	20519768	40		NA	6.17	6.19	5.91	6.71	6.16	6.31
TC1600001730.mm.1	3.31	3.13	1.133	up	0.127012	4930404A05Rik	NR_040495	RIKEN cDNA 4930404A05 gene	ncRNA	chr16	-	NR_040495	52799508	52815744	30	16|16	73820	3.13	3.33	3.48	3.1	3.07	3.21
TC1100000622.mm.1	4.25	4.1	1.11	up	0.102286	4930404A10Rik	NM_029105	RIKEN cDNA 4930404A10 gene	protein_coding	chr11	+	NM_029105	54370652	54426790	160	11 B1.3|11	74847	4.27	4.29	4.18	4.07	4.09	4.15
TC0500003263.mm.1	5.32	5.43	-1.079	down	0.576207	4930404A12Rik	uc029voq.1	RIKEN cDNA 4930404A12 gene	antisense	chr5	-	uc029voq.1	124721998	124725079	30	5 G1.1|5	654811	5.2	5.7	5.07	5.27	5.4	5.61
TC1200000611.mm.1	3.27	3.17	1.072	up	0.266416	4930404H11Rik	NR_045941	RIKEN cDNA 4930404H11 gene	ncRNA	chr12	+	NR_045941	71540607	71556133	50	12 C2|12	73815	3.23	3.28	3.31	3.17	3.08	3.27
TC0200002317.mm.1	3.26	3.25	1.007	up	0.893263	4930404H24Rik	ENSMUST00000109783	RIKEN cDNA 4930404H24 gene	protein_coding	chr2	+	ENSMUST00000109783	153492790	153493841	30		NA	3.18	3.24	3.36	3.34	3.29	3.11
TC1600000995.mm.1	4.08	4.05	1.021	up	0.711352	4930404I05Rik	NR_028368	RIKEN cDNA 4930404I05 gene	processed_transcript	chr16	+	NR_028368	91011249	91016743	50	16 C4|16	67394	4.06	4.01	4.17	4.08	4.11	3.95
TC1000002539.mm.1	4.18	4.32	-1.102	down	0.160992	4930404N11Rik	NM_001014836	RIKEN cDNA 4930404N11 gene	protein_coding	chr10	-	NM_001014836	81363067	81365820	97	10 C1|10	432479	4.04	4.21	4.28	4.28	4.28	4.41
TC1400001564.mm.1	4.29	4.06	1.173	up	0.055343	4930405A10Rik	NR_046307	RIKEN cDNA 4930405A10 gene	ncRNA	chr14	-	NR_046307	22507174	22542981	80	14|14	74896	4.35	4.3	4.23	4.08	4.21	3.9
TC0200004997.mm.1	3.28	3.26	1.014	up	0.762885	4930405A21Rik	NR_040505	RIKEN cDNA 4930405A21 gene	processed_transcript	chr2	-	NR_040505	156696085	156720909	130	2|2	74846	3.32	3.3	3.23	3.3	3.25	3.23
TC1100001402.mm.1	4.23	4.13	1.072	up	0.242959	4930405D11Rik	NR_045956	RIKEN cDNA 4930405D11 gene	ncRNA	chr11	+	NR_045956	90804691	90895152	90	11|11	73922	4.21	4.26	4.21	4.08	4.11	4.2
TC0800001048.mm.1	4.67	4.54	1.094	up	0.270336	4930405E02Rik	uc009msc.1	RIKEN cDNA 4930405E02 gene	ncRNA	chr8	+	uc009msc.1	90359703	90361755	30	8|8	78150	4.6	4.85	4.56	4.56	4.42	4.64
TC0500000959.mm.1	3.66	3.62	1.028	up	0.686359	4930405H06Rik	ENSMUST00000159244	RIKEN cDNA 4930405H06 gene	antisense	chr5	+	ENSMUST00000159244	99617416	99627062	40		NA	3.73	3.64	3.6	3.62	3.57	3.68
TC1000001826.mm.1	3.29	3.25	1.028	up	0.713022	4930405J17Rik	NR_045350	RIKEN cDNA 4930405J17 gene	ncRNA	chr10	-	NR_045350	20199247	20201854	30	10|10	73811	3.08	3.49	3.31	3.25	3.26	3.24
TC0500002350.mm.1	4.08	3.93	1.11	up	0.328007	4930405L22Rik	NR_110478	RIKEN cDNA 4930405L22 gene	ncRNA	chr5	-	NR_110478	45926822	45932409	50	5|5	78106	4.19	4.25	3.79	3.85	3.9	4.05
TC1700002390.mm.1	7.37	7.42	-1.035	down	0.722503	4930405O22Rik	ENSMUST00000164605	RIKEN cDNA 4930405O22 gene	ncRNA	chr17	-	ENSMUST00000164605	63305446	63315954	80		NA	7.55	7.27	7.28	7.4	7.64	7.21
TC0300000998.mm.1	3.66	3.67	-1.007	down	0.922937	4930406D18Rik	NR_040543	RIKEN cDNA 4930406D18 gene	processed_transcript	chr3	+	NR_040543	100426405	100438830	50	3|3	73806	3.82	3.62	3.54	3.73	3.7	3.58
TC0400001138.mm.1	3.95	3.77	1.133	up	0.055658	4930407G08Rik	ENSMUST00000145831	RIKEN cDNA 4930407G08 gene	ncRNA	chr4	+	ENSMUST00000145831	107953932	107960721	40		NA	3.86	3.96	4.03	3.78	3.73	3.79
TC1500000738.mm.1	2.97	3.18	-1.157	down	0.0699614	4930407I10Rik	NM_001166475	RIKEN cDNA 4930407I10 gene	protein_coding	chr15	+	NM_001166475	82059151	82066538	30	15 E1|15	328573	2.84	3.08	2.99	3.07	3.19	3.28
TC1000000619.mm.1	3.43	3.3	1.094	up	0.164434	4930407I19Rik	uc007fko.1	RIKEN cDNA 4930407I19 gene	ncRNA	chr10	+	uc007fko.1	66145296	66179514	75	10 B5.1|10	77198	3.46	3.46	3.36	3.38	3.27	3.26
TC1200001050.mm.1	3.45	3.37	1.057	up	0.377114	4930408O17Rik	ENSMUST00000021520	RIKEN cDNA 4930408O17 gene	protein_coding	chr12	+	ENSMUST00000021520	104865330	104871524	30		NA	3.49	3.44	3.43	3.25	3.44	3.43
TC0200001728.mm.1	3.74	3.75	-1.007	down	0.910775	4930412B13Rik	NR_040631	RIKEN cDNA 4930412B13 gene	ncRNA	chr2	+	NR_040631	117821928	117909136	50	2|2	73938	3.6	3.88	3.73	3.64	3.68	3.93
TC0400000068.mm.1	3.56	3.6	-1.028	down	0.586347	4930412C18Rik	NR_030693	RIKEN cDNA 4930412C18 gene	processed_transcript	chr4	+	NR_030693	9770585	9823411	145	4 A1|4	320152	3.67	3.49	3.51	3.6	3.6	3.61
TC0X00002955.mm.1	3.29	3.3	-1.007	down	0.937891	4930412D23Rik	NM_001281537	RIKEN cDNA 4930412D23 gene	protein_coding	chrX	-	NM_001281537	127721176	127736554	31	X E3|X	73934	3.12	3.53	3.23	3.22	3.27	3.42
TC0300000147.mm.1	3.33	3.47	-1.102	down	0.348193	4930412E21Rik	uc008osz.1	RIKEN cDNA 4930412E21 gene	ncRNA	chr3	+	uc008osz.1	23461050	23521398	62	3 A3|3	100039548	3.55	3.21	3.24	3.37	3.34	3.71
TC0600000284.mm.1	3.14	3.25	-1.079	down	0.341962	4930412F09Rik	ENSMUST00000139006	RIKEN cDNA 4930412F09 gene	ncRNA	chr6	+	ENSMUST00000139006	30896899	30943470	30		NA	2.98	3.33	3.11	3.25	3.21	3.28
TC0400002667.mm.1	3.7	3.58	1.087	up	0.210535	4930412L05Rik	ENSMUST00000139222	RIKEN cDNA 4930412L05 gene	processed_transcript	chr4	-	ENSMUST00000139222	53205066	53217857	142		NA	3.7	3.78	3.62	3.62	3.46	3.65
TC1100002868.mm.1	3.45	3.35	1.072	up	0.267507	4930412M03Rik	XR_141096	RIKEN cDNA 4930412M03 gene	ncRNA	chr11	-	XR_141096	60112219	60115230	72	11 B1.3|11	100504140	3.42	3.55	3.38	3.38	3.34	3.34
TC0200000079.mm.1	4.25	4.2	1.035	up	0.692634	4930412O13Rik	NR_024257	RIKEN cDNA 4930412O13 gene	protein_coding	chr2	+	NR_024257	9881246	9886767	80	2 A1|2	381347	4.18	4.34	4.22	4.11	4.11	4.39
TC0500001318.mm.1	3.82	3.67	1.11	up	0.146204	4930413E15Rik	NR_040694	RIKEN cDNA 4930413E15 gene	ncRNA	chr5	+	NR_040694	118952339	118961261	80	5|5	74627	3.85	3.93	3.68	3.61	3.71	3.69
TC1500000242.mm.1	3.95	3.88	1.05	up	0.416185	4930413F20Rik	NR_045883	RIKEN cDNA 4930413F20 gene	ncRNA	chr15	+	NR_045883	34675013	34679204	130	15|15	71637	3.89	4	3.95	3.94	3.79	3.9
TC0700004236.mm.1	4.87	4.82	1.035	up	0.593271	4930413G21Rik	NR_045614	RIKEN cDNA 4930413G21 gene	ncRNA	chr7	-	NR_045614	122969058	122970459	30	7 F3|7	73951	4.71	4.99	4.91	4.85	4.83	4.77
TC1400000558.mm.1	3.16	2.95	1.157	up	0.134957	4930413M19Rik	NR_045759	RIKEN cDNA 4930413M19 gene	ncRNA	chr14	+	NR_045759	50503769	50520943	30	14 C1|14	73889	2.98	3.1	3.39	2.87	3.06	2.92
TC0600000851.mm.1	4.03	4.14	-1.079	down	0.31327	4930414L22Rik	NR_046011	RIKEN cDNA 4930414L22 gene	ncRNA	chr6	+	NR_046011	72438683	72440615	30	6|6	78108	4.14	4.11	3.85	4.13	4.14	4.15
TC1900001568.mm.1	3.92	3.73	1.141	up	0.316629	4930414N06Rik	NR_040294	RIKEN cDNA 4930414N06 gene	ncRNA	chr19	-	NR_040294	44972117	44984550	30	19|19	73894	3.97	3.86	3.94	4.1	3.33	3.75
TC1100000130.mm.1	6.38	6.82	-1.357	down	0.00340848	4930415F15Rik	NM_028669	RIKEN cDNA 4930415F15 gene	protein_coding	chr11	+	NM_028669	11462094	11515192	96	11|11	73862	6.39	6.28	6.47	6.83	6.67	6.95
TC1100003730.mm.1	3.92	3.89	1.021	up	0.780655	4930415H17Rik	ENSMUST00000122396	RIKEN cDNA 4930415H17 gene	pseudogene	chr11	-	ENSMUST00000122396	99683239	99684150	30		NA	3.91	4.01	3.84	3.77	3.93	3.98
TC0X00002604.mm.1	3.2	3.31	-1.079	down	0.317309	4930415L06Rik	NM_001033880	RIKEN cDNA 4930415L06 gene	protein_coding	chrX	-	NM_001033880	89930097	89932852	30	X C1|X	245511	3.23	3.32	3.05	3.26	3.24	3.43
TC1500000980.mm.1	4.54	4.39	1.11	up	0.200423	4930415O20Rik	NM_001201322	RIKEN cDNA 4930415O20 gene	protein_coding	chr15	+	NM_001201322	98571004	98589588	40	15|15 F2	73863	4.41	4.58	4.64	4.23	4.47	4.48
TC0200001856.mm.1	3.38	3.34	1.028	up	0.680949	4930417H01Rik	ENSMUST00000123403	RIKEN cDNA 4930417H01 gene	processed_transcript	chr2	+	ENSMUST00000123403	122702047	122721456	135		NA	3.32	3.41	3.4	3.28	3.24	3.49
TC0600001455.mm.1	4.36	4.31	1.035	up	0.597497	4930417O13Rik	NR_015527	RIKEN cDNA 4930417O13 gene	ncRNA	chr6	+	NR_015527	125265476	125305637	165	6 F3|6	73870	4.32	4.43	4.32	4.33	4.18	4.41
TC1100001674.mm.1	4.79	4.63	1.117	up	0.179797	4930417O22Rik	NR_045806	RIKEN cDNA 4930417O22 gene	antisense	chr11	+	NR_045806	101952421	101960574	50	11 D|11	73887	4.61	4.9	4.85	4.69	4.54	4.67
TC1900000394.mm.1	3.99	3.82	1.125	up	0.117835	4930418C01Rik	ENSMUST00000126936	RIKEN cDNA 4930418C01 gene	protein_coding	chr19	+	ENSMUST00000126936	24415883	24448493	74		NA	3.95	4.11	3.9	3.89	3.73	3.85
TC0300000231.mm.1	3.45	3.51	-1.042	down	0.571291	4930419G24Rik	NR_040595	RIKEN cDNA 4930419G24 gene	antisense	chr3	+	NR_040595	33024777	33088607	80	3|3	73874	3.48	3.49	3.39	3.41	3.45	3.67
TC1600000961.mm.1	3.49	3.07	1.338	up	0.0267329	4930420G21Rik	XR_105790	RIKEN cDNA 4930420G21 gene	unknown	chr16	+	XR_105790	88376611	88428854	40	16 C3.3|16	78924	3.28	3.77	3.41	2.96	2.97	3.27
TC1200002391.mm.1	4.41	4.35	1.042	up	0.624437	4930421J07Rik	uc007pbs.1	RIKEN cDNA 4930421J07 gene	unknown	chr12	-	uc007pbs.1	110737262	110738353	30	12|12	73953	4.44	4.59	4.19	4.3	4.3	4.44
TC0500000442.mm.1	2.98	3	-1.014	down	0.780438	4930421P07Rik	ENSMUST00000147322	RIKEN cDNA 4930421P07 gene	pseudogene	chr5	+	ENSMUST00000147322	38574853	38575768	30	5 B3|5	195712	3.02	3.03	2.88	3	3.04	2.96
TC0500002287.mm.1	4.25	4.37	-1.087	down	0.486069	4930421P07Rik	XR_032878	RIKEN cDNA 4930421P07 gene	pseudogene	chr5	-	XR_032878	38574995	38575429	30	5 B3|5	195712	4.27	4.45	4.03	4.46	4.08	4.56
TC0900001976.mm.1	2.77	2.69	1.057	up	0.333692	4930421P22Rik	uc009orc.1	RIKEN cDNA 4930421P22 gene	protein_coding	chr9	-	uc009orc.1	31028977	31030479	30	9|9	73782	2.85	2.67	2.79	2.68	2.69	2.69
TC0900002919.mm.1	3.66	3.66	1	none	1	4930422M22Rik	uc009rea.1	RIKEN cDNA 4930422M22 gene	antisense	chr9	-	uc009rea.1	99295195	99305483	70	9|9	73774	3.63	3.75	3.61	3.6	3.65	3.74
TC1000001356.mm.1	3.55	3.48	1.05	up	0.524981	4930423D24Rik	uc007hcv.1	RIKEN cDNA 4930423D24 gene	ncRNA	chr10	+	uc007hcv.1	117178048	117181369	50	10|10	73892	3.49	3.75	3.41	3.48	3.45	3.51
TC0400000031.mm.1	3.33	3.24	1.064	up	0.41842	4930423M02Rik	NR_038183	RIKEN cDNA 4930423M02 gene	ncRNA	chr4	+	NR_038183	5632328	5642414	97	4|4	73872	3.31	3.47	3.22	3.19	3.15	3.39
TC1600001879.mm.1	11.78	11.15	1.548	up	0.00120362	4930423O20Rik	ENSMUST00000072455	RIKEN cDNA 4930423O20 gene	protein_coding	chr16	-	ENSMUST00000072455	70381819	70382385	30		NA	11.78	11.72	11.84	11.28	10.9	11.28
TC0500002534.mm.1	3.56	3.5	1.042	up	0.438989	4930425K10Rik	NR_038182	RIKEN cDNA 4930425K10 gene	antisense	chr5	-	NR_038182	67933612	67943081	40	5|5	73865	3.52	3.6	3.57	3.51	3.53	3.47
TC0600001608.mm.1	3.8	3.88	-1.057	down	0.405199	4930425L21Rik	uc009elp.1	RIKEN cDNA 4930425L21 gene	ncRNA	chr6	+	uc009elp.1	135658916	135684550	70	6|6	75024	3.75	3.82	3.83	3.89	3.75	4
TC0300003021.mm.1	4.28	4.33	-1.035	down	0.68133	4930425O10Rik	NR_040545	RIKEN cDNA 4930425O10 gene	ncRNA	chr3	-	NR_040545	138711535	138726984	40	3|3	74635	4.19	4.46	4.18	4.39	4.13	4.47
TC1800000169.mm.1	3.9	3.86	1.028	up	0.619485	4930426D05Rik	NM_001271580	RIKEN cDNA 4930426D05 gene	antisense	chr18	+	NM_001271580	21651448	21656107	131	18 A2|18	74644	3.86	3.94	3.89	3.82	3.82	3.93
TC1200001949.mm.1	4.74	4.77	-1.021	down	0.762496	4930426I24Rik	XR_105498	RIKEN cDNA 4930426I24 gene	ncRNA	chr12	-	XR_105498	76385397	76403982	115	12|12	100504512	4.77	4.76	4.7	4.67	4.71	4.94
TC0200000306.mm.1	4.51	4.78	-1.206	down	0.104659	4930426L09Rik	NR_024323	RIKEN cDNA 4930426L09 gene	protein_coding	chr2	+	NR_024323	18998319	18999804	30	2 A3|2	74629	4.47	4.61	4.45	4.67	4.57	5.09
TC1200001283.mm.1	4.12	4.09	1.021	up	0.751429	4930427A07Rik	NM_134041	RIKEN cDNA 4930427A07 gene	protein_coding	chr12	+	NM_134041	113156421	113165458	90	12 F1|12	104732	4.06	4.13	4.18	4.05	4.23	4
TC0X00000760.mm.1	3.16	3.1	1.042	up	0.575852	4930428D18Rik	NM_001033799	RIKEN cDNA 4930428D18 gene	protein_coding	chrX	+	NM_001033799	76393350	76397979	54	X A7.3|X	619294	3	3.26	3.22	3.04	3.1	3.17
TC1200001653.mm.1	3.59	3.58	1.007	up	0.906189	4930428E07Rik	NR_045943	RIKEN cDNA 4930428E07 gene	ncRNA	chr12	-	NR_045943	38552808	38614521	98	12|12	73867	3.46	3.78	3.54	3.49	3.42	3.82
TC0900001531.mm.1	4.03	4.08	-1.035	down	0.511283	4930428G15Rik	NR_040730	RIKEN cDNA 4930428G15 gene	ncRNA	chr9	+	NR_040730	115336161	115341924	30	9|9	73856	4.02	4.06	4	4.04	4.04	4.16
TC1400000233.mm.1	4.25	4.14	1.079	up	0.237836	4930428N03Rik	ENSMUST00000159562	RIKEN cDNA 4930428N03 gene	ncRNA	chr14	+	ENSMUST00000159562	24622125	24629303	50		NA	4.18	4.27	4.3	4.18	4.05	4.2
TC0500002931.mm.1	4.71	4.52	1.141	up	0.157162	4930428O21Rik	NR_045871	RIKEN cDNA 4930428O21 gene	ncRNA	chr5	-	NR_045871	107698212	107703480	34	5 F|5	654809	4.91	4.5	4.71	4.61	4.49	4.46
TC0300000220.mm.1	4.44	4.41	1.021	up	0.834038	4930429B21Rik	NR_027966	RIKEN cDNA 4930429B21 gene	ncRNA	chr3	+	NR_027966	32365489	32367438	30	3 A3|3	67576	4.3	4.62	4.39	4.31	4.45	4.48
TC0500002871.mm.1	3.36	3.25	1.079	up	0.287106	4930429D17Rik	NR_040699	RIKEN cDNA 4930429D17 gene	ncRNA	chr5	-	NR_040699	103230375	103299029	82	5 E5|5	74624	3.37	3.43	3.27	3.26	3.13	3.36
TC1700002566.mm.1	3.46	3.28	1.133	up	0.176281	4930429F11Rik	NR_033463	RIKEN cDNA 4930429F11 gene	ncRNA	chr17	-	NR_033463	79475624	79477885	30	17 E3|17	74622	3.37	3.6	3.4	3.49	3.2	3.14
TC0900001064.mm.1	3.77	3.78	-1.007	down	0.826292	4930429F24Rik	NR_040734	RIKEN cDNA 4930429F24 gene	processed_transcript	chr9	+	NR_040734	79793615	79803235	52	9|9	74633	3.81	3.73	3.76	3.81	3.75	3.79
TC0200004317.mm.1	4.02	3.85	1.125	up	0.0920554	4930430A15Rik	NM_026248	RIKEN cDNA 4930430A15 gene	protein_coding	chr2	-	NM_026248	111162061	111229602	255	2 E3|2	67575	3.94	4.08	4.03	3.78	3.84	3.94
TC0X00002079.mm.1	3.47	3.45	1.014	up	0.719608	4930430D24Rik	NM_001034856	RIKEN cDNA 4930430D24 gene	protein_coding	chrX	-	NM_001034856	38038199	38043114	70	X A3.3|X	194735	3.47	3.46	3.49	3.42	3.44	3.48
TC0400002152.mm.1	7.78	7.51	1.206	up	0.110266	4930430E12Rik	ENSMUST00000139214	RIKEN cDNA 4930430E12 gene	antisense	chr4	-	ENSMUST00000139214	6352105	6357530	60		NA	7.9	7.58	7.86	7.61	7.24	7.69
TC1000002776.mm.1	7.64	7.74	-1.072	down	0.33129	4930430F08Rik	NM_175128	RIKEN cDNA 4930430F08 gene	protein_coding	chr10	-	NM_175128	100572274	100589259	108	10 D1|10	68281	7.74	7.53	7.64	7.61	7.8	7.8
TC1500000197.mm.1	4.09	3.93	1.117	up	0.0956122	4930430F21Rik	NR_045186	RIKEN cDNA 4930430F21 gene	ncRNA	chr15	+	NR_045186	31039126	31043331	64	15|15	73784	3.97	4.14	4.17	3.98	3.88	3.92
TC0900000701.mm.1	2.87	2.91	-1.028	down	0.603589	4930430J02Rik	NR_040729	RIKEN cDNA 4930430J02 gene	ncRNA	chr9	+	NR_040729	57391070	57400364	30	9|9	73772	2.93	2.84	2.83	2.99	2.86	2.88
TC0500003100.mm.1	4	3.87	1.094	up	0.180895	4930430O22Rik	ENSMUST00000078701	RIKEN cDNA 4930430O22 gene	antisense	chr5	-	ENSMUST00000078701	115436068	115436606	30		NA	3.97	4.08	3.94	3.79	3.9	3.93
TC0500000483.mm.1	4.92	4.75	1.125	up	0.153999	4930431F12Rik	NR_073013	RIKEN cDNA 4930431F12 gene	ncRNA	chr5	+	NR_073013	44966201	44978805	110	5 B3|5	75783	4.84	4.92	4.99	4.74	4.58	4.92
TC1400001894.mm.1	4.8	4.75	1.035	up	0.564625	4930431P03Rik	NR_045059	RIKEN cDNA 4930431P03 gene	processed_transcript	chr14	-	NR_045059	44954900	44961307	116	14|14	73895	4.73	4.81	4.85	4.7	4.76	4.79
TC1000001750.mm.1	4.6	4.52	1.057	up	0.366749	4930432B10Rik	ENSMUST00000181330	RIKEN cDNA 4930432B10 gene	ncRNA	chr10	-	ENSMUST00000181330	11244790	11281221	90		NA	4.54	4.61	4.64	4.54	4.56	4.47
TC0700000531.mm.1	3.95	3.91	1.028	up	0.647677	4930432E11Rik	XR_035433	RIKEN cDNA 4930432E11 gene	pseudogene	chr7	+	XR_035433	29556313	29582198	130	7 B1|7	243900	3.86	3.98	4.01	3.89	3.85	3.99
TC1400002643.mm.1	4.11	3.78	1.257	up	0.00899194	4930432J09Rik	NR_045953	RIKEN cDNA 4930432J09 gene	ncRNA	chr14	-	NR_045953	103977628	104027142	40	14|14	73877	4.14	4.22	3.97	3.84	3.74	3.77
TC0800000948.mm.1	3.91	3.75	1.117	up	0.0888753	4930432K21Rik	NM_001163752	RIKEN cDNA 4930432K21 gene	protein_coding	chr8	+	NM_001163752	84148025	84172597	153	8|8 C3	74666	3.9	3.98	3.85	3.73	3.71	3.82
TC0500000721.mm.1	3.33	3.26	1.05	up	0.384772	4930432L08Rik	ENSMUST00000132154	RIKEN cDNA 4930432L08 gene	processed_transcript	chr5	+	ENSMUST00000132154	76331238	76341885	60		NA	3.26	3.33	3.39	3.27	3.24	3.26
TC0300001235.mm.1	2.98	3.01	-1.021	down	0.728141	4930432M17Rik	NM_001033814	RIKEN cDNA 4930432M17 gene	protein_coding	chr3	+	NM_001033814	121670763	121682982	60	3 G1|3	619318	2.88	3.04	3.02	3	2.96	3.07
TC0300001692.mm.1	3.52	3.55	-1.021	down	0.859626	4930433B08Rik	NR_040544	RIKEN cDNA 4930433B08 gene	ncRNA	chr3	-	NR_040544	18468285	18480477	40	3|3	73959	3.34	3.75	3.48	3.54	3.42	3.68
TC1400002533.mm.1	3.24	3.12	1.087	up	0.292309	4930433E05Rik	uc007uuk.1	RIKEN cDNA 4930433E05 gene	protein_coding	chr14	-	uc007uuk.1	92861256	92866566	30	14|14	78131	3.09	3.42	3.2	3.09	3.1	3.17
TC0700000722.mm.1	3.31	3.23	1.057	up	0.409913	4930433I11Rik	NM_207248	RIKEN cDNA 4930433I11 gene	protein_coding	chr7	+	NM_207248	40987555	40995181	40	7 B3|7	243944	3.45	3.26	3.23	3.14	3.19	3.35
TC0900001683.mm.1	5.28	5.17	1.079	up	0.29379	4930433N12Rik	NR_027988	RIKEN cDNA 4930433N12 gene	ncRNA	chr9	-	NR_027988	3133847	3199813	97	9 A1|9	114673	5.19	5.34	5.31	5.2	5.04	5.28
TC1400001020.mm.1	3.09	3.06	1.021	up	0.795228	4930434J06Rik	NR_046274	RIKEN cDNA 4930434J06 gene	ncRNA	chr14	+	NR_046274	71856709	71920438	130	14|14	74667	3.03	3.17	3.06	3.02	2.94	3.22
TC0700002898.mm.1	3.65	4.02	-1.292	down	0.0233409	4930435C17Rik	uc009gle.1	RIKEN cDNA 4930435C17 gene	ncRNA	chr7	-	uc009gle.1	39903771	39910979	36	7|7	78162	3.76	3.68	3.52	4.09	3.78	4.19
TC1600001617.mm.1	3.38	3.35	1.021	up	0.747004	4930435E12Rik	NM_029042	RIKEN cDNA 4930435E12 gene	protein_coding	chr16	-	NM_029042	38812205	38828749	60	16|16 B4	74663	3.33	3.47	3.33	3.36	3.24	3.44
TC1700002398.mm.1	3.34	3.33	1.007	up	0.916412	4930435F05Rik	uc008dft.1	RIKEN cDNA 4930435F05 gene	protein_coding	chr17	-	uc008dft.1	64242404	64269696	30	17|17	78116	3.38	3.28	3.36	3.22	3.47	3.3
TC0500002340.mm.1	3.5	3.43	1.05	up	0.418699	4930435H24Rik	ENSMUST00000030975	RIKEN cDNA 4930435H24 gene	ncRNA	chr5	-	ENSMUST00000030975	45009171	45424400	130		NA	3.46	3.52	3.53	3.49	3.33	3.48
TC1100000684.mm.1	5.3	7.43	-4.377	down	1.03504e-05	4930438A08Rik	XM_001477470	RIKEN cDNA 4930438A08 gene	protein_coding	chr11	+	XM_001477470	58274799	58294290	77	11 B1.3|11	73988	5.43	5.11	5.35	7.74	7.56	7
TC1400002287.mm.1	3.22	3.08	1.102	up	0.110656	4930438E09Rik	NR_045961	RIKEN cDNA 4930438E09 gene	processed_transcript	chr14	-	NR_045961	67324894	67397755	131	14|14	73977	3.2	3.29	3.17	3.04	3.12	3.08
TC0100002202.mm.1	2.75	2.84	-1.064	down	0.328107	4930439A04Rik	ENSMUST00000137241	RIKEN cDNA 4930439A04 gene	antisense	chr1	-	ENSMUST00000137241	37327115	37334172	60		NA	2.73	2.83	2.7	2.76	2.85	2.91
TC0100000956.mm.1	3.61	3.54	1.05	up	0.592361	4930440C22Rik	NR_040473	RIKEN cDNA 4930440C22 gene	ncRNA	chr1	+	NR_040473	94797116	94802510	80	1|1	74689	3.4	3.86	3.57	3.59	3.48	3.55
TC0200001143.mm.1	3.46	3.34	1.087	up	0.221042	4930440I19Rik	NR_108098	RIKEN cDNA 4930440I19 gene	ncRNA	chr2	+	NR_108098	78046803	78194430	161	2 C3|2	78158	3.38	3.57	3.42	3.34	3.3	3.39
TC0200003771.mm.1	3.73	3.68	1.035	up	0.514033	4930441J16Rik	NR_040501	RIKEN cDNA 4930441J16 gene	ncRNA	chr2	-	NR_040501	74296758	74307717	79	2|2	73962	3.69	3.77	3.72	3.65	3.7	3.68
TC1000002529.mm.1	2.77	2.81	-1.028	down	0.579637	4930442H23Rik	ENSMUST00000056086	RIKEN cDNA 4930442H23 gene	protein_coding	chr10	-	ENSMUST00000056086	81182605	81183849	30		NA	2.74	2.8	2.76	2.79	2.77	2.87
TC0200002249.mm.1	3.61	3.4	1.157	up	0.163376	4930442J19Rik	NR_040747	RIKEN cDNA 4930442J19 gene	ncRNA	chr2	+	NR_040747	151301974	151316247	88	2 G3|2	74660	3.78	3.6	3.44	3.24	3.32	3.63
TC0300003242.mm.1	3.23	3	1.173	up	0.194261	4930442L01Rik	NR_015596	RIKEN cDNA 4930442L01 gene	antisense	chr3	-	NR_015596	96829826	96832096	36	3|3	67583	3.02	3.63	3.05	2.96	3.03	3
TC1100000806.mm.1	3.44	3.3	1.102	up	0.264289	4930443B20Rik	ENSMUST00000123423	RIKEN cDNA 4930443B20 gene	protein_coding	chr11	+	ENSMUST00000123423	62605766	62607748	40		NA	3.25	3.45	3.61	3.28	3.24	3.39
TC0200003886.mm.1	3.21	3.25	-1.028	down	0.726625	4930443O20Rik	NR_040504	RIKEN cDNA 4930443O20 gene	processed_transcript	chr2	-	NR_040504	85073614	85086961	90	2|2	74687	3.24	3.33	3.06	3.15	3.19	3.41
TC0100000391.mm.1	3.77	3.65	1.087	up	0.16406	4930444A19Rik	uc007azt.1	RIKEN cDNA 4930444A19 gene	antisense	chr1	+	uc007azt.1	54681729	54767523	120	1|1	73980	3.75	3.73	3.83	3.64	3.6	3.71
TC0200002142.mm.1	12.32	12.08	1.181	up	0.0334043	4930444E06Rik	ENSMUST00000146746	RIKEN cDNA 4930444E06 gene	antisense	chr2	+	ENSMUST00000146746	144243241	144244849	30		NA	12.16	12.42	12.38	12.07	12.08	12.08
TC1000001811.mm.1	3.46	3.42	1.028	up	0.649619	4930444F02Rik	NR_038034	RIKEN cDNA 4930444F02 gene	ncRNA	chr10	-	NR_038034	18796805	18831930	190	10|10	73968	3.54	3.42	3.43	3.4	3.28	3.57
TC1000001850.mm.1	3.56	3.51	1.035	up	0.65711	4930444G20Rik	NM_053264	RIKEN cDNA 4930444G20 gene	protein_coding	chr10	-	NM_053264	22066307	22068079	30	10 A3|10	114671	3.45	3.76	3.47	3.37	3.6	3.55
TC1400002446.mm.1	3.42	3.33	1.064	up	0.290536	4930444M15Rik	NR_045660	RIKEN cDNA 4930444M15 gene	ncRNA	chr14	-	NR_045660	76514513	76520855	166	14|14	75789	3.47	3.44	3.35	3.38	3.24	3.36
TC0100001995.mm.1	3.42	3.42	1	none	0.934868	4930444P10Rik	NM_001243238	RIKEN cDNA 4930444P10 gene	protein_coding	chr1	-	NM_001243238	16065979	16093325	80	1 A3|1	75799	3.39	3.4	3.46	3.5	3.35	3.42
TC0200004190.mm.1	4.13	3.8	1.257	up	0.00637505	4930445B16Rik	ENSMUST00000170085	RIKEN cDNA 4930445B16 gene	ncRNA	chr2	-	ENSMUST00000170085	96987018	97083561	50		NA	4.08	4.22	4.1	3.71	3.81	3.89
TC1500001278.mm.1	3.8	3.66	1.102	up	0.158496	4930445E18Rik	uc007viw.1	RIKEN cDNA 4930445E18 gene	unknown	chr15	-	uc007viw.1	25285804	25332900	74	15 B1|15	78115	3.79	3.83	3.78	3.72	3.53	3.74
TC0200005138.mm.1	3.9	4.1	-1.149	down	0.0645156	4930445K14Rik	uc008nwo.1	RIKEN cDNA 4930445K14 gene	unknown	chr2	-	uc008nwo.1	164878087	164879776	30	2 H3|2	74886	4	3.8	3.89	4.2	4.02	4.07
TC1500002025.mm.1	3.46	3.43	1.021	up	0.800742	4930445N06Rik	uc007xeg.1	RIKEN cDNA 4930445N06 gene	protein_coding	chr15	-	uc007xeg.1	88256045	88315638	40	15|15	78165	3.33	3.4	3.66	3.39	3.28	3.62
TC0200001088.mm.1	2.69	2.69	1	none	0.972485	4930445N08Rik	ENSMUST00000156925	RIKEN cDNA 4930445N08 gene	antisense	chr2	+	ENSMUST00000156925	74579076	74584544	30		NA	2.63	2.71	2.74	2.81	2.71	2.55
TC1800000873.mm.1	3.97	3.73	1.181	up	0.0538587	4930445N18Rik	ENSMUST00000180631	RIKEN cDNA 4930445N18 gene	ncRNA	chr18	+	ENSMUST00000180631	82855894	82870604	40		NA	4.12	3.97	3.81	3.78	3.64	3.77
TC1500000281.mm.1	3.79	3.76	1.021	up	0.669119	4930447A16Rik	NM_029113	RIKEN cDNA 4930447A16 gene	protein_coding	chr15	+	NM_029113	37425554	37440644	40	15 B3.1|15	74892	3.73	3.85	3.79	3.74	3.76	3.77
TC1200001911.mm.1	4.25	4.15	1.072	up	0.368798	4930447C04Rik	NM_029444	RIKEN cDNA 4930447C04 gene	protein_coding	chr12	-	NM_029444	72881109	72940833	330	12 C3|12	75801	4.12	4.41	4.21	4.12	4.13	4.21
TC0X00002339.mm.1	2.8	2.86	-1.042	down	0.595592	4930447F04Rik	XR_141406	RIKEN cDNA 4930447F04 gene	protein_coding	chrX	-	XR_141406	66303361	66304224	30	X A7.1|X	74862	2.75	2.91	2.73	2.7	2.82	3.06
TC0900001396.mm.1	3.71	3.9	-1.141	down	0.0615558	4930447F24Rik	uc009row.1	RIKEN cDNA 4930447F24 gene	processed_transcript	chr9	+	uc009row.1	108136577	108138531	60	9|9	76873	3.6	3.79	3.73	3.83	3.89	3.99
TC1400000521.mm.1	2.99	2.85	1.102	up	0.0991075	4930447J18Rik	NR_045959	RIKEN cDNA 4930447J18 gene	ncRNA	chr14	+	NR_045959	47898864	47944189	60	14 C1|14	73961	2.93	3.03	3	2.87	2.84	2.83
TC1300001780.mm.1	3.68	3.77	-1.064	down	0.262742	4930447K03Rik	NR_046184	RIKEN cDNA 4930447K03 gene	ncRNA	chr13	-	NR_046184	34084155	34113294	97	13 A3.3|13	432745	3.67	3.65	3.72	3.75	3.74	3.82
TC0200000310.mm.1	3.38	3.34	1.028	up	0.587874	4930447M23Rik	ENSMUST00000136456	RIKEN cDNA 4930447M23 gene	ncRNA	chr2	+	ENSMUST00000136456	19344317	19352237	130		NA	3.34	3.34	3.47	3.32	3.28	3.41
TC0300002864.mm.1	3.96	3.88	1.057	up	0.332378	4930447N08Rik	NR_045168	RIKEN cDNA 4930447N08 gene	processed_transcript	chr3	-	NR_045168	122761849	122802144	101	3|3	71647	3.94	3.94	4	3.92	3.78	3.93
TC1200001447.mm.1	3.51	3.43	1.057	up	0.465711	4930448C13Rik	NR_045960	RIKEN cDNA 4930448C13 gene	ncRNA	chr12	-	NR_045960	14996388	15051616	108	12|12	73972	3.43	3.4	3.69	3.34	3.45	3.49
TC1800000757.mm.1	3.7	3.53	1.125	up	0.212702	4930448D08Rik	ENSMUST00000149958	RIKEN cDNA 4930448D08 gene	antisense	chr18	+	ENSMUST00000149958	69969677	69972366	22		NA	3.65	3.96	3.5	3.53	3.5	3.57
TC0900002221.mm.1	4.22	4.24	-1.014	down	0.828133	4930448E22Rik	ENSMUST00000181712	RIKEN cDNA 4930448E22 gene	ncRNA	chr9	-	ENSMUST00000181712	46326391	46329527	94		NA	4.22	4.36	4.07	4.19	4.11	4.43
TC1300001511.mm.1	3.57	3.57	1	none	0.967628	4930448F12Rik	NR_046032	RIKEN cDNA 4930448F12 gene	ncRNA	chr13	-	NR_046032	18084947	18100202	60	13 A2|13	73992	3.62	3.58	3.51	3.65	3.53	3.54
TC0500001726.mm.1	4.39	4.14	1.189	up	0.0797152	4930448H16Rik	NR_040700	RIKEN cDNA 4930448H16 gene	ncRNA	chr5	+	NR_040700	143226992	143234748	52	5|5	74872	4.22	4.61	4.33	4.04	4.16	4.23
TC0100002254.mm.1	2.71	2.65	1.042	up	0.735481	4930448I06Rik	NR_040475	RIKEN cDNA 4930448I06 gene	ncRNA	chr1	-	NR_040475	41167560	41181252	30	1 B|1	74897	2.86	2.56	2.71	2.47	2.49	3
TC0500000515.mm.1	3.84	3.89	-1.035	down	0.826563	4930448I18Rik	NR_040696	RIKEN cDNA 4930448I18 gene	ncRNA	chr5	+	NR_040696	50151333	50156092	30	5|5	73965	3.9	4.26	3.37	4.02	3.69	3.97
TC0100002431.mm.1	2.96	2.9	1.042	up	0.546342	4930448K12Rik	ENSMUST00000130699	RIKEN cDNA 4930448K12 gene	unknown	chr1	-	ENSMUST00000130699	61767415	61851540	64		NA	2.93	3.03	2.91	3.05	2.83	2.81
TC0400002191.mm.1	3.92	4.02	-1.072	down	0.204978	4930448K20Rik	NR_004448	glyceraldehyde-3-phosphate dehydrogenase pseudogene	pseudogene	chr4	-	NR_004448	9915965	9917635	30	4 A1|4	74662	3.93	3.89	3.93	4.1	3.97	4
TC0800002173.mm.1	3.59	3.49	1.072	up	0.414999	4930448N21Rik	ENSMUST00000181417	RIKEN cDNA 4930448N21 gene	ncRNA	chr8	-	ENSMUST00000181417	47294272	47446362	80		NA	3.44	3.81	3.52	3.48	3.45	3.55
TC1500000464.mm.1	3.08	3.18	-1.072	down	0.331213	4930449C09Rik	XR_105727	RIKEN cDNA 4930449C09 gene	ncRNA	chr15	+	XR_105727	63718336	63737753	50	15 D1|15	73994	3.09	3.12	3.03	3.09	3.11	3.33
TC1400001203.mm.1	3.61	3.45	1.117	up	0.261183	4930449E01Rik	NR_045921	RIKEN cDNA 4930449E01 gene	processed_transcript	chr14	+	NR_045921	105498788	105505629	30	14 E2.3|14	74864	3.41	3.66	3.77	3.53	3.25	3.58
TC1900000811.mm.1	3.1	2.99	1.079	up	0.475821	4930449E18Rik	NR_045319	RIKEN cDNA 4930449E18 gene	ncRNA	chr19	+	NR_045319	57273960	57277052	30	19|19	78120	2.91	3.47	2.93	3.02	2.99	2.95
TC0500003718.mm.1	4.21	4.08	1.094	up	0.254553	4930449I24Rik	NM_026136	RIKEN cDNA 4930449I24 gene	protein_coding	chr5	+	NM_026136	146502377	146505183	62	5 G3|5	67410	4.07	4.21	4.36	4.22	4.01	4.01
TC1600001293.mm.1	3.22	3.15	1.05	up	0.448735	4930451C15Rik	NM_001145435	RIKEN cDNA 4930451C15 gene	protein_coding	chr16	-	NM_001145435	17544465	17561247	120	16|16 B1	74685	3.15	3.3	3.21	3.18	3.02	3.24
TC1300002069.mm.1	3.79	3.72	1.05	up	0.431409	4930451E10Rik	ENSMUST00000130840	RIKEN cDNA 4930451E10 gene	antisense	chr13	-	ENSMUST00000130840	55775136	55784505	77		NA	3.74	3.9	3.74	3.81	3.65	3.7
TC1600000042.mm.1	3.74	3.71	1.021	up	0.75563	4930451G09Rik	NM_001271586	RIKEN cDNA 4930451G09 gene	protein_coding	chr16	+	NM_001271586	4964288	4978963	170	16 A1|16 2.49 cM	74684	3.74	3.87	3.6	3.75	3.7	3.67
TC0700004300.mm.1	6.06	5.98	1.057	up	0.476264	4930451I11Rik	NM_183131	RIKEN cDNA 4930451I11 gene	protein_coding	chr7	-	NM_183131	126830474	126831496	40	7 F3|7	78118	6.07	6.12	6	5.88	5.84	6.21
TC1700001425.mm.1	3.54	3.43	1.079	up	0.389221	4930452A19Rik	NR_045433	RIKEN cDNA 4930452A19 gene	ncRNA	chr17	-	NR_045433	9750752	9775867	90	17|17	71092	3.49	3.72	3.42	3.46	3.58	3.26
TC1400001441.mm.1	3.48	3.48	1	none	0.966776	4930452B06Rik	NM_028934	RIKEN cDNA 4930452B06 gene	protein_coding	chr14	-	NM_028934	8431172	8666307	190	14 A1|14	74430	3.44	3.48	3.52	3.48	3.41	3.54
TC1400001108.mm.1	3.39	3.21	1.133	up	0.0475051	4930452G13Rik	NR_045060	RIKEN cDNA 4930452G13 gene	ncRNA	chr14	+	NR_045060	79702462	79713270	132	14|14	73989	3.42	3.41	3.35	3.16	3.19	3.28
TC1100002954.mm.1	3.25	3.36	-1.079	down	0.259113	4930452L02Rik	ENSMUST00000130177	RIKEN cDNA 4930452L02 gene	ncRNA	chr11	-	ENSMUST00000130177	62990453	63004134	40		NA	3.38	3.26	3.1	3.37	3.31	3.41
TC0100003292.mm.1	3.62	3.48	1.102	up	0.293954	4930452N14Rik	NR_040629	RIKEN cDNA 4930452N14 gene	ncRNA	chr1	-	NR_040629	154241521	154256906	40	1|1	78112	3.66	3.66	3.53	3.68	3.27	3.5
TC0X00001941.mm.1	3.14	3.1	1.028	up	0.698856	4930453H23Rik	NM_001252013	RIKEN cDNA 4930453H23 gene	ncRNA	chrX	-	NM_001252013	21206580	21221697	98	X|X	100503481	3.13	3.26	3.02	2.97	3.15	3.17
TC0800000067.mm.1	3.76	3.6	1.117	up	0.12473	4930453L07Rik	NR_073360	RIKEN cDNA 4930453L07 gene	ncRNA	chr8	+	NR_073360	9144669	9152911	89	8 A1.1|8	74688	3.85	3.75	3.67	3.55	3.54	3.71
TC1600001837.mm.1	8.02	7.83	1.141	up	0.186638	4930453N24Rik	NM_026273	RIKEN cDNA 4930453N24 gene	protein_coding	chr16	-	NM_026273	64751751	64771161	103	16 C1.3|16	67609	8.15	7.88	8.04	7.72	7.7	8.08
TC0100002773.mm.1	3.43	3.39	1.028	up	0.670036	4930453O03Rik	ENSMUST00000147594	RIKEN cDNA 4930453O03 gene	antisense	chr1	-	ENSMUST00000147594	88329523	88352930	70		NA	3.41	3.56	3.32	3.38	3.29	3.49
TC1400000084.mm.1	3.57	3.61	-1.028	down	0.718051	4930455B14Rik	NR_045968	RIKEN cDNA 4930455B14 gene	ncRNA	chr14	+	NR_045968	8666359	8673378	117	14|14	74859	3.46	3.63	3.61	3.72	3.39	3.72
TC1000001844.mm.1	3.77	3.85	-1.057	down	0.357102	4930455C13Rik	NR_045352	RIKEN cDNA 4930455C13 gene	ncRNA	chr10	-	NR_045352	21319088	21342055	60	10|10	73990	3.68	3.85	3.78	3.88	3.8	3.87
TC1800001134.mm.1	3.95	3.89	1.042	up	0.414097	4930455D15Rik	NR_045381	RIKEN cDNA 4930455D15 gene	ncRNA	chr18	-	NR_045381	32663642	32837287	50	18|18	75795	3.95	3.97	3.93	3.84	3.89	3.93
TC1600001121.mm.1	4.33	4.16	1.125	up	0.200816	4930455F16Rik	NR_040570	RIKEN cDNA 4930455F16 gene	ncRNA	chr16	-	NR_040570	4218624	4229121	112	16 A1|16	76397	4.36	4.37	4.27	4.15	3.95	4.39
TC0400001809.mm.1	7.75	9.12	-2.585	down	0.00362591	4930455G09Rik	XR_140681	RIKEN cDNA 4930455G09 gene	antisense	chr4	+	XR_140681	142017898	142029158	80	4|4	78917	7.76	7.86	7.62	9.44	8.3	9.63
TC0300001201.mm.1	3.55	3.63	-1.057	down	0.567653	4930455H04Rik	NR_040596	RIKEN cDNA 4930455H04 gene	protein_coding	chr3	+	NR_040596	116968267	116984406	30	3|3	74654	3.36	3.65	3.64	3.51	3.53	3.84
TC1300002104.mm.1	3.56	3.44	1.087	up	0.299726	4930455J16Rik	NR_045469	RIKEN cDNA 4930455J16 gene	ncRNA	chr13	-	NR_045469	58741074	58762316	130	13|13	67585	3.47	3.75	3.45	3.42	3.51	3.39
TC0400001069.mm.1	4.45	4.3	1.11	up	0.215733	4930456L15Rik	NR_045887	RIKEN cDNA 4930456L15 gene	ncRNA	chr4	+	NR_045887	103290959	103311832	40	4 C6|4	71650	4.64	4.37	4.34	4.21	4.27	4.42
TC0400000866.mm.1	3.11	3.08	1.021	up	0.827357	4930457A20Rik	ENSMUST00000131790	RIKEN cDNA 4930457A20 gene	ncRNA	chr4	+	ENSMUST00000131790	86558399	86560161	40		NA	3.08	3.36	2.9	3.02	3.01	3.22
TC0500001058.mm.1	3.69	3.69	1	none	0.971552	4930458A03Rik	uc008yll.1	RIKEN cDNA 4930458A03 gene	unknown	chr5	+	uc008yll.1	106351508	106365053	60	5 E5|5	330146	3.81	3.69	3.57	3.75	3.64	3.69
TC0700004020.mm.1	3.65	3.34	1.24	up	0.020593	4930458B22Rik	uc009jad.1	RIKEN cDNA 4930458B22 gene	protein_coding	chr7	-	uc009jad.1	106809931	106814102	30	7|7	67635	3.57	3.69	3.7	3.46	3.14	3.41
TC1000001178.mm.1	3.53	3.27	1.197	up	0.0289983	4930459C07Rik	NR_110448	RIKEN cDNA 4930459C07 gene	ncRNA	chr10	+	NR_110448	96226207	96248708	40	10|10	74881	3.57	3.5	3.53	3.29	3.12	3.41
TC0500002442.mm.1	3.73	3.58	1.11	up	0.238456	4930459L07Rik	NR_046190	RIKEN cDNA 4930459L07 gene	ncRNA	chr5	-	NR_046190	58443239	58452998	30	5|5	78163	3.71	3.65	3.84	3.56	3.39	3.79
TC1600001769.mm.1	3.22	3.43	-1.157	down	0.0694434	4930461C15Rik	ENSMUST00000133622	RIKEN cDNA 4930461C15 gene	processed_transcript	chr16	-	ENSMUST00000133622	58404878	58408276	30		NA	3.18	3.38	3.11	3.44	3.36	3.49
TC0900000734.mm.1	3.22	3.11	1.079	up	0.205911	4930461G14Rik	NR_040736	RIKEN cDNA 4930461G14 gene	ncRNA	chr9	+	NR_040736	58455110	58470388	120	9|9	74879	3.18	3.22	3.26	3.04	3.1	3.19
TC1000001017.mm.1	3.06	3.03	1.021	up	0.779698	4930463O16Rik	ENSMUST00000020222	RIKEN cDNA 4930463O16 gene	ncRNA	chr10	+	ENSMUST00000020222	84488293	84497435	80		NA	2.92	3.17	3.1	3.07	2.9	3.13
TC1800000831.mm.1	2.47	2.52	-1.035	down	0.69437	4930465K10Rik	NR_027978	RIKEN cDNA 4930465K10 gene	pseudogene	chr18	+	NR_027978	77714184	77715449	17	18 E3|18	67640	2.3	2.61	2.5	2.52	2.35	2.69
TC1200002335.mm.1	3.21	3.17	1.028	up	0.643641	4930465M20Rik	NR_045973	RIKEN cDNA 4930465M20 gene	ncRNA	chr12	-	NR_045973	107723740	107735496	80	12|12	74968	3.31	3.24	3.09	3.24	3.11	3.16
TC0600002736.mm.1	5.24	4.98	1.197	up	0.0332686	4930466I24Rik	ENSMUST00000144105	RIKEN cDNA 4930466I24 gene	antisense	chr6	-	ENSMUST00000144105	92012394	92016117	30		NA	5.2	5.36	5.17	4.9	4.91	5.13
TC0500000940.mm.1	3.44	3.39	1.035	up	0.58726	4930467D21Rik	NR_045981	RIKEN cDNA 4930467D21 gene	ncRNA	chr5	+	NR_045981	97392417	97642179	130		75814	3.35	3.5	3.48	3.33	3.35	3.5
TC0800000196.mm.1	6.3	5.76	1.454	up	0.0374905	4930467E23Rik	NM_001039553	RIKEN cDNA 4930467E23 gene	protein_coding	chr8	+	NM_001039553	19729576	20063170	170	8 A1.3|8	626415	6.41	6.32	6.18	5.88	5.27	6.14
TC1300002712.mm.1	3.21	3.23	-1.014	down	0.805901	4930467J12Rik	uc007rxq.1	RIKEN cDNA 4930467J12 gene	unknown	chr13	-	uc007rxq.1	114586512	114607392	50	13 D2.2|13	74909	3.12	3.34	3.16	3.23	3.3	3.16
TC1000002194.mm.1	2.84	2.89	-1.035	down	0.545559	4930467K11Rik	NR_045353	RIKEN cDNA 4930467K11 gene	ncRNA	chr10	-	NR_045353	57478381	57486353	60	10|10	74928	2.8	2.9	2.82	2.88	2.89	2.89
TC0X00002494.mm.1	2.54	2.57	-1.021	down	0.784754	4930468A15Rik	NM_001201395	RIKEN cDNA 4930468A15 gene	protein_coding	chrX	-	NM_001201395	76582610	76602924	30	X A7.3|X	74987	2.53	2.64	2.46	2.49	2.52	2.7
TC1400000155.mm.1	5.37	4.97	1.32	up	0.014327	4930469B13Rik	ENSMUST00000090639	RIKEN cDNA 4930469B13 gene	pseudogene	chr14	+	ENSMUST00000090639	19615130	19628631	62		NA	5.26	5.53	5.31	5.14	4.78	5
TC0100003373.mm.1	3.16	3.12	1.028	up	0.692308	4930469G21Rik	NM_001195189	RIKEN cDNA 4930469G21 gene	antisense	chr1	-	NM_001195189	161154558	161159314	30	1 H2.1|1	100502590	3.01	3.19	3.28	2.98	3.19	3.18
TC1100002494.mm.1	5.67	5.5	1.125	up	0.148191	4930469K13Rik	ENSMUST00000141450	RIKEN cDNA 4930469K13 gene	processed_transcript	chr11	-	ENSMUST00000141450	33973961	34102031	106		NA	5.58	5.81	5.62	5.4	5.45	5.65
TC1700001360.mm.1	3.56	3.44	1.087	up	0.17537	4930470H14Rik	NR_045764	RIKEN cDNA 4930470H14 gene	ncRNA	chr17	-	NR_045764	4044658	4082995	40	17 A1|17	75815	3.51	3.55	3.62	3.36	3.48	3.48
TC0200005255.mm.1	3.12	2.94	1.133	up	0.25033	4930470P17Rik	NR_027825	RIKEN cDNA 4930470P17 gene	protein_coding	chr2	-	NR_027825	170579418	170602017	30	2 H3|2	67637	2.97	3.46	2.94	2.92	2.86	3.03
TC1400002229.mm.1	4.76	4.67	1.064	up	0.416819	4930471C04Rik	NR_046192	RIKEN cDNA 4930471C04 gene	antisense	chr14	-	NR_046192	64096413	64104242	60	14|14	78176	4.75	4.92	4.61	4.75	4.54	4.71
TC0400001491.mm.1	2.94	2.97	-1.021	down	0.738969	4930471C06Rik	ENSMUST00000129084	RIKEN cDNA 4930471C06 gene	ncRNA	chr4	+	ENSMUST00000129084	127474848	127476840	30		NA	2.89	3.04	2.9	2.88	3.04	3
TC1000001144.mm.1	4.22	4.1	1.087	up	0.458001	4930471D02Rik	XR_105372	RIKEN cDNA 4930471D02 gene	ncRNA	chr10	+	XR_105372	93897158	93901956	29	10 C2|10	74923	3.94	4.39	4.32	3.98	4.01	4.31
TC1800000323.mm.1	3.95	3.74	1.157	up	0.0948706	4930471G03Rik	NR_015571	RIKEN cDNA 4930471G03 gene	ncRNA	chr18	+	NR_015571	36106188	36109957	30	18 B2|18	74966	3.92	4.04	3.88	3.93	3.67	3.63
TC1700001135.mm.1	3.5	3.54	-1.028	down	0.613939	4930471L23Rik	NR_045460	RIKEN cDNA 4930471L23 gene	ncRNA	chr17	+	NR_045460	71315422	71350303	115	17|17	75022	3.49	3.56	3.46	3.54	3.59	3.5
TSUnmapped00000133.mm.1	3.4	3.36	1.028	up	0.742746	4930471L23Rik	NR_045460	RIKEN cDNA 4930471L23 gene	ncRNA			NR_045460	NA	NA	30	17|17	75022	3.46	3.54	3.19	3.38	3.46	3.23
TC0600002727.mm.1	3.9	3.86	1.028	up	0.673319	4930471M09Rik	NR_045980	RIKEN cDNA 4930471M09 gene	ncRNA	chr6	-	NR_045980	91430460	91440912	50	6|6	75787	3.82	4.02	3.85	3.77	3.87	3.93
TC0200004629.mm.1	4.24	4.13	1.079	up	0.184598	4930473A02Rik	NR_040348	RIKEN cDNA 4930473A02 gene	processed_transcript	chr2	-	NR_040348	130543791	130563749	90	2|2	321014	4.27	4.23	4.22	4.05	4.14	4.19
TC1000001322.mm.1	3.15	2.94	1.157	up	0.215637	4930473D10Rik	ENSMUST00000161975	RIKEN cDNA 4930473D10 gene	antisense	chr10	+	ENSMUST00000161975	114757747	114785104	40		NA	2.92	3.52	3.02	2.93	2.99	2.9
TC1200002142.mm.1	4.29	4.16	1.094	up	0.187246	4930473H19Rik	uc007ojx.1	RIKEN cDNA 4930473H19 gene	ncRNA	chr12	-	uc007ojx.1	88434113	88442259	66	12|12	74926	4.19	4.42	4.27	4.21	4.08	4.19
TC1000002750.mm.1	3.6	3.28	1.248	up	0.0867893	4930473O22Rik	NR_045356	RIKEN cDNA 4930473O22 gene	ncRNA	chr10	-	NR_045356	97590984	97596931	50	10|10	75025	3.4	3.78	3.62	3.09	3.14	3.6
TC1800000228.mm.1	3.33	3.24	1.064	up	0.22753	4930474G06Rik	NR_045398	RIKEN cDNA 4930474G06 gene	ncRNA	chr18	+	NR_045398	28470747	28998176	150	18|18	320624	3.32	3.38	3.3	3.27	3.22	3.22
TC1200001895.mm.1	3.68	3.64	1.028	up	0.641028	4930474H06Rik	ENSMUST00000132822	RIKEN cDNA 4930474H06 gene	processed_transcript	chr12	-	ENSMUST00000132822	71316865	71321660	40		NA	3.59	3.77	3.68	3.61	3.62	3.69
TC1400001137.mm.1	3.61	3.54	1.05	up	0.484234	4930474H20Rik	NR_045712	RIKEN cDNA 4930474H20 gene	ncRNA	chr14	+	NR_045712	90126891	90269760	90	14 E2.1|14	74967	3.48	3.75	3.6	3.51	3.5	3.61
TC1700001483.mm.1	3.27	3.31	-1.028	down	0.580877	4930474M22Rik	NR_027986	RIKEN cDNA 4930474M22 gene	ncRNA	chr17	-	NR_027986	14389096	14398942	40	17 A2|17	74917	3.24	3.32	3.25	3.31	3.36	3.27
TC1400000388.mm.1	3.77	3.62	1.11	up	0.167853	4930474N05Rik	NM_175008	RIKEN cDNA 4930474N05 gene	protein_coding	chr14	+	NM_175008	36094917	36100112	75	14 B|14	218921	3.63	3.88	3.79	3.58	3.59	3.7
TC1200002200.mm.1	3.25	3.11	1.102	up	0.40148	4930474N09Rik	NR_038130	RIKEN cDNA 4930474N09 gene	ncRNA	chr12	-	NR_038130	99161277	99162808	30	12|12	67639	2.92	3.58	3.26	3.21	3.02	3.09
TC0300002510.mm.1	3.99	3.73	1.197	up	0.0768693	4930477E14Rik	ENSMUST00000181412	RIKEN cDNA 4930477E14 gene	ncRNA	chr3	-	ENSMUST00000181412	96401150	96402014	33		NA	3.76	4.19	4.03	3.6	3.77	3.82
TC1000001464.mm.1	3.95	3.73	1.165	up	0.130902	4930477N07Rik	uc007hed.1	RIKEN cDNA 4930477N07 gene	ncRNA	chr10	+	uc007hed.1	119320101	119331862	40	10|10	74905	3.87	4.12	3.86	3.88	3.81	3.5
TC1200002349.mm.1	4.68	4.46	1.165	up	0.0816221	4930478K11Rik	ENSMUST00000181875	RIKEN cDNA 4930478K11 gene	ncRNA	chr12	-	ENSMUST00000181875	108313779	108328030	30		NA	4.67	4.84	4.52	4.42	4.39	4.57
TC1600000901.mm.1	5.18	4.87	1.24	up	0.0617263	4930478L05Rik	NR_040569	RIKEN cDNA 4930478L05 gene	ncRNA	chr16	+	NR_040569	78560316	78564869	30	16|16	75818	5.09	5.49	4.96	4.9	4.79	4.91
TC0500000393.mm.1	3.59	3.56	1.021	up	0.737395	4930478P22Rik	NR_046060	RIKEN cDNA 4930478P22 gene	ncRNA	chr5	+	NR_046060	35361541	35371180	110	5|5	74429	3.59	3.59	3.58	3.48	3.5	3.69
TC0600001735.mm.1	3.99	3.87	1.087	up	0.213621	4930479D17Rik	NR_046277	RIKEN cDNA 4930479D17 gene	ncRNA	chr6	+	NR_046277	146657218	146665403	59	6|6	74925	4	3.9	4.08	3.83	3.82	3.97
TC0X00000784.mm.1	3.42	3.24	1.133	up	0.23443	4930480E11Rik	NM_001177966	RIKEN cDNA 4930480E11 gene	protein_coding	chrX	+	NM_001177966	78369643	78371128	30	X B|X	74910	3.31	3.3	3.65	3.21	3.05	3.45
TC0400002277.mm.1	4.05	4.02	1.021	up	0.69297	4930480G23Rik	NR_040768	RIKEN cDNA 4930480G23 gene	antisense	chr4	-	NR_040768	19979445	20005739	70	4|4	74988	4.1	4.04	4.02	4.05	4.02	4
TC1700001332.mm.1	3.33	3.1	1.173	up	0.0288542	4930480K15Rik	NR_045463	RIKEN cDNA 4930480K15 gene	processed_transcript	chr17	+	NR_045463	90861169	90867102	48	17|17	78800	3.33	3.44	3.23	3.07	3.08	3.15
TC1400000985.mm.1	4.38	4.41	-1.021	down	0.700781	4930480K23Rik	ENSMUST00000180465	RIKEN cDNA 4930480K23 gene	ncRNA	chr14	+	ENSMUST00000180465	69732784	69767113	166		NA	4.34	4.4	4.41	4.46	4.36	4.42
TC1200000223.mm.1	3.69	3.71	-1.014	down	0.86234	4930480M12Rik	NR_046278	RIKEN cDNA 4930480M12 gene	ncRNA	chr12	+	NR_046278	26211267	26240707	30	12|12	74930	3.72	3.77	3.58	3.8	3.72	3.6
TC1900000064.mm.1	6.54	6.41	1.094	up	0.180917	4930481A15Rik	NR_015545	RIKEN cDNA 4930481A15 gene	antisense	chr19	+	NR_015545	5406740	5422847	110	19 A|19	74931	6.58	6.46	6.59	6.48	6.3	6.46
TC0300000885.mm.1	4.45	4.51	-1.042	down	0.487427	4930481B07Rik	XR_104791	RIKEN cDNA 4930481B07 gene	processed_transcript	chr3	+	XR_104791	95015625	95020138	35	3|3	74937	4.46	4.44	4.45	4.54	4.4	4.59
TC0300003155.mm.1	3.92	3.66	1.197	up	0.0384137	4930482G09Rik	NR_108044	RIKEN cDNA 4930482G09 gene	ncRNA	chr3	-	NR_108044	153147943	153152108	41	3|3	75001	3.84	4.1	3.83	3.66	3.75	3.57
TC1000003016.mm.1	4.04	3.97	1.05	up	0.496396	4930483C13Rik	ENSMUST00000126965	RIKEN cDNA 4930483C13 gene	ncRNA	chr10	-	ENSMUST00000126965	119825204	119852654	204		NA	3.91	4.23	3.99	3.96	3.93	4.02
TC1500000716.mm.1	2.74	2.75	-1.007	down	0.928902	4930483J18Rik	NR_015603	RIKEN cDNA 4930483J18 gene	processed_transcript	chr15	+	NR_015603	81190128	81192965	61	15 E1|15	67638	2.7	2.76	2.77	2.76	2.76	2.73
TC1000002402.mm.1	4.09	4.08	1.007	up	0.952639	4930483K19Rik	NR_045354	RIKEN cDNA 4930483K19 gene	antisense	chr10	-	NR_045354	76544760	76562226	50	10|10	74953	4.02	4.13	4.12	4.11	3.89	4.25
TC0700001945.mm.1	3.12	2.99	1.094	up	0.152775	4930483O08Rik	NR_046279	RIKEN cDNA 4930483O08 gene	ncRNA	chr7	+	NR_046279	133128251	133142457	30	7|7	74970	3.15	3.03	3.19	3.01	2.94	3.03
TC1000002689.mm.1	3.4	3.34	1.042	up	0.450863	4930485B16Rik	XM_989129	RIKEN cDNA 4930485B16 gene	protein_coding	chr10	-	XM_989129	92775619	93081618	830	10 C2|10	380654	3.36	3.44	3.39	3.33	3.29	3.39
TC1000001041.mm.1	3.08	3.01	1.05	up	0.66378	4930486F22Rik	NR_038024	RIKEN cDNA 4930486F22 gene	antisense	chr10	+	NR_038024	86095839	86129854	57	10 C2|10	78170	3.01	3.12	3.11	2.82	2.87	3.35
TC0100000124.mm.1	3.01	3.02	-1.007	down	0.858743	4930486I03Rik	NR_045734	RIKEN cDNA 4930486I03 gene	antisense	chr1	+	NR_045734	20356431	20392302	70	1|1	75028	3.02	3.02	2.98	2.98	3.03	3.05
TC1300002140.mm.1	4.51	4.15	1.283	up	0.0035297	4930486L24Rik	NM_178098	RIKEN cDNA 4930486L24 gene	protein_coding	chr13	-	NM_178098	60842612	60864416	80	13 B2|13	214639	4.5	4.53	4.51	4.02	4.18	4.24
TC0500000438.mm.1	3.55	3.51	1.028	up	0.70314	4930487D11Rik	NR_046191	RIKEN cDNA 4930487D11 gene	ncRNA	chr5	+	NR_046191	38344389	38349197	30	5 B3|5	78172	3.64	3.49	3.52	3.51	3.4	3.63
TC0100002438.mm.1	4.86	4.65	1.157	up	0.0838288	4930487H11Rik	NR_040601	RIKEN cDNA 4930487H11 gene	ncRNA	chr1	-	NR_040601	62790918	62794732	30	1|1	74992	4.81	4.94	4.82	4.53	4.83	4.59
TC0100001770.mm.1	3.71	3.8	-1.064	down	0.368998	4930488B22Rik	NR_040627	RIKEN cDNA 4930488B22 gene	ncRNA	chr1	+	NR_040627	184712497	184718989	30	1|1	74971	3.68	3.71	3.75	3.67	3.79	3.95
TC0800002720.mm.1	3.78	3.8	-1.014	down	0.811579	4930488L21Rik	NR_026888	RIKEN cDNA 4930488L21 gene	ncRNA	chr8	-	NR_026888	93811691	93813555	30	8 C5|8	75809	3.81	3.71	3.81	3.91	3.65	3.84
TC1700000261.mm.1	5.44	5.24	1.149	up	0.1358	4930488N24Rik	ENSMUST00000170486	RIKEN cDNA 4930488N24 gene	pseudogene	chr17	+	ENSMUST00000170486	21129351	21130877	30	17 A2|17	75011	5.25	5.61	5.45	5.24	5.12	5.36
TC1700001481.mm.1	3.77	3.68	1.064	up	0.381972	4930488N24Rik	XM_619430	RIKEN cDNA 4930488N24 gene	pseudogene	chr17	-	XM_619430	14101819	14106450	40	17 A2|17	75011	3.84	3.72	3.75	3.62	3.6	3.83
TC0500001857.mm.1	3.49	3.42	1.05	up	0.53068	4930500F04Rik	NR_045758	RIKEN cDNA 4930500F04 gene	processed_transcript	chr5	+	NR_045758	149847709	149864319	130	5 G3|5	70969	3.43	3.48	3.55	3.31	3.38	3.58
TC0900001340.mm.1	4.22	4.15	1.05	up	0.45139	4930500F10Rik	ENSMUST00000180701	RIKEN cDNA 4930500F10 gene	antisense	chr9	+	ENSMUST00000180701	106247940	106250648	90		NA	4.27	4.09	4.31	4.17	4.11	4.18
TC1600000844.mm.1	3.14	3.1	1.028	up	0.665115	4930500H12Rik	uc007zre.1	RIKEN cDNA 4930500H12 gene	ncRNA	chr16	+	uc007zre.1	73072365	73204012	92	16|16	74991	3.08	3.22	3.13	3.02	3.07	3.22
TC0200001561.mm.1	4.69	4.54	1.11	up	0.107904	4930500J02Rik	NR_040322	RIKEN cDNA 4930500J02 gene	ncRNA	chr2	+	NR_040322	104559163	104571429	132	2|2	74959	4.67	4.7	4.7	4.52	4.47	4.64
TC0500001677.mm.1	4.2	4.08	1.087	up	0.228518	4930500L23Rik	NR_040701	RIKEN cDNA 4930500L23 gene	ncRNA	chr5	+	NR_040701	139523751	139541358	50	5|5	74973	4.07	4.27	4.26	4.03	4.02	4.18
TC0100001566.mm.1	5.73	5.72	1.007	up	0.870393	4930500M09Rik	ENSMUST00000055830	RIKEN cDNA 4930500M09 gene	antisense	chr1	+	ENSMUST00000055830	170214860	170215556	30		NA	5.66	5.79	5.75	5.75	5.75	5.66
TC0900002570.mm.1	3.98	3.89	1.064	up	0.515872	4930502A04Rik	NR_040737	RIKEN cDNA 4930502A04 gene	ncRNA	chr9	-	NR_040737	68470902	68520206	42	9|9	74951	3.92	3.84	4.17	3.85	3.74	4.08
TC0600000387.mm.1	4.03	4.17	-1.102	down	0.143061	4930502C15Rik	uc009bla.1	RIKEN cDNA 4930502C15 gene	ncRNA	chr6	+	uc009bla.1	38718835	38780262	170	6|6	320733	4	4.05	4.04	4.26	4.04	4.22
TC1100001281.mm.1	4.32	4.21	1.079	up	0.477918	4930502E09Rik	NR_046281	RIKEN cDNA 4930502E09 gene	processed_transcript	chr11	+	NR_046281	84829178	84830868	50	11|11	74995	4.16	4.53	4.28	4.07	4.09	4.48
TC0X00000483.mm.1	3.58	3.55	1.021	up	0.753557	4930502E18Rik	NM_029142	RIKEN cDNA 4930502E18 gene	protein_coding	chrX	+	NM_029142	53724826	53738441	60	X A5|X	75013	3.49	3.64	3.62	3.47	3.68	3.51
TC0300003105.mm.1	3.81	3.78	1.021	up	0.70492	4930503B20Rik	NM_029144	RIKEN cDNA 4930503B20 gene	protein_coding	chr3	-	NM_029144	146645193	146685592	160	3 H2|3	75015	3.81	3.83	3.78	3.78	3.71	3.84
TC1400001879.mm.1	4.6	4.14	1.376	up	0.0143784	4930503E14Rik	NM_029131	RIKEN cDNA 4930503E14 gene	protein_coding	chr14	-	NM_029131	44163167	44171371	40	14 C1|14	74954	4.71	4.74	4.34	4.01	4.08	4.34
TC1000001526.mm.1	3.21	3.13	1.057	up	0.425787	4930503E24Rik	NR_028310	eukaryotic translation initiation factor 3, subunit I pseudogene	pseudogene	chr10	+	NR_028310	124469074	124524488	38	10 D2|10	75030	3.13	3.16	3.33	3.04	3.16	3.19
TC1400001713.mm.1	4.34	4.23	1.079	up	0.236747	4930503F20Rik	uc007szz.1	RIKEN cDNA 4930503F20 gene	ncRNA	chr14	-	uc007szz.1	33808075	33811283	70	14 B|14	218902	4.43	4.34	4.25	4.16	4.32	4.2
TC0X00001590.mm.1	2.84	2.82	1.014	up	0.784902	4930503H13Rik	NR_033598	gem (nuclear organelle) associated protein 8 pseudogene	pseudogene	chrX	+	NR_033598	156539151	156540120	30	X F4|X	74941	2.91	2.77	2.84	2.9	2.77	2.78
TC1800001539.mm.1	9.29	9.37	-1.057	down	0.512946	4930503L19Rik	NM_172967	RIKEN cDNA 4930503L19 gene	protein_coding	chr18	-	NM_172967	70453140	70472480	185	18 E2|18	269033	9.45	9.15	9.26	9.23	9.32	9.56
TC0100003844.mm.1	3.06	3.01	1.035	up	0.579982	4930503O07Rik	NR_040477	RIKEN cDNA 4930503O07 gene	ncRNA	chr1	-	NR_040477	194212187	194223143	60	1|1	74942	3.03	3.2	2.96	3.06	2.94	3.03
TC1100002817.mm.1	2.95	2.86	1.064	up	0.288073	4930504O13Rik	NM_207527	RIKEN cDNA 4930504O13 gene	protein_coding	chr11	-	NM_207527	58446143	58452966	44	11 B1.3|11	403200	2.94	2.9	3.02	2.9	2.8	2.89
TC1100002436.mm.1	3.86	3.72	1.102	up	0.407314	4930505A04Rik	NM_001100394	RIKEN cDNA 4930505A04 gene	protein_coding	chr11	-	NM_001100394	30426006	30471829	60	11 A4|11	75087	3.65	4.14	3.79	3.68	3.51	3.96
TC1400002701.mm.1	3.72	3.65	1.05	up	0.612536	4930505G20Rik	NR_045761	RIKEN cDNA 4930505G20 gene	processed_transcript	chr14	-	NR_045761	115396551	115409552	40	14|14	75088	3.62	3.86	3.68	3.49	3.55	3.91
TC1700001040.mm.1	3.47	3.28	1.141	up	0.0977376	4930505H01Rik	XM_001481162	RIKEN cDNA 4930505H01 gene	protein_coding	chr17	+	XM_001481162	58996251	59024981	76	17 D|17	75039	3.43	3.62	3.35	3.21	3.33	3.31
TC0500001828.mm.1	3.01	2.98	1.021	up	0.803975	4930505K14Rik	ENSMUST00000155504	RIKEN cDNA 4930505K14 gene	ncRNA	chr5	+	ENSMUST00000155504	148777963	148783080	50		NA	2.87	3.09	3.06	2.98	2.85	3.11
TC0700000690.mm.1	3.83	3.75	1.057	up	0.544252	4930505M18Rik	XR_105085	RIKEN cDNA 4930505M18 gene	antisense	chr7	+	XR_105085	37669562	37672347	60	7|7	67641	3.87	4.02	3.6	3.69	3.73	3.84
TC1900000679.mm.1	3.81	3.63	1.133	up	0.0983172	4930505N22Rik	ENSMUST00000181820	RIKEN cDNA 4930505N22 gene	ncRNA	chr19	+	ENSMUST00000181820	45998137	46013386	30		NA	3.68	3.95	3.8	3.6	3.62	3.68
TC0800002527.mm.1	3.12	2.95	1.125	up	0.154972	4930505O20Rik	XM_003085358	RIKEN cDNA 4930505O20 gene	antisense	chr8	-	XM_003085358	80511842	80514473	50	8 C2|8	74709	3.09	3.24	3.02	2.97	2.8	3.08
TC1700001410.mm.1	3.9	3.92	-1.014	down	0.897656	4930506C21Rik	NR_073374	RIKEN cDNA 4930506C21 gene	processed_transcript	chr17	-	NR_073374	8283762	8311118	134	17|17	75060	3.77	4.07	3.87	3.88	3.88	3.99
TC1900001729.mm.1	11.22	11.24	-1.014	down	0.871837	4930506M07Rik	NM_001114312	RIKEN cDNA 4930506M07 gene	protein_coding	chr19	-	NM_001114312	58973358	59076069	230	19 D3|19	71653	11.36	11.08	11.22	11.18	11.51	11.04
TC1000000582.mm.1	3.94	3.91	1.021	up	0.873507	4930507D05Rik	NR_027926	RIKEN cDNA 4930507D05 gene	protein_coding	chr10	+	NR_027926	62449160	62451353	34	10|10	74706	3.8	4.36	3.65	3.96	3.79	3.97
TC1100003351.mm.1	4.58	4.63	-1.035	down	0.619753	4930507D10Rik	NR_110449	RIKEN cDNA 4930507D10 gene	antisense	chr11	-	NR_110449	80850345	80858302	60	11|11	75043	4.47	4.7	4.56	4.64	4.52	4.72
TC0900002642.mm.1	4.45	4.46	-1.007	down	0.974869	4930509E16Rik	NR_045735	RIKEN cDNA 4930509E16 gene	ncRNA	chr9	-	NR_045735	72518250	72532021	43	9 D|9	75115	4.31	4.59	4.46	4.36	4.45	4.56
TC1600000134.mm.1	4.26	4.15	1.079	up	0.296135	4930509G22Rik	ENSMUST00000181206	RIKEN cDNA 4930509G22 gene	ncRNA	chr16	+	ENSMUST00000181206	11176175	11192292	80		NA	4.38	4.26	4.13	4.24	4.11	4.1
TC0300002155.mm.1	3.64	3.62	1.014	up	0.850993	4930509J09Rik	NR_040547	RIKEN cDNA 4930509J09 gene	ncRNA	chr3	-	NR_040547	73351206	73481651	80	3|3	74693	3.55	3.73	3.63	3.59	3.57	3.7
TC0400000345.mm.1	3.32	3.38	-1.042	down	0.499138	4930509K18Rik	NR_040663	RIKEN cDNA 4930509K18 gene	ncRNA	chr4	+	NR_040663	40313232	40317719	30	4 A5|4	75819	3.31	3.23	3.43	3.35	3.43	3.37
TC0900000636.mm.1	4.15	4.1	1.035	up	0.674803	4930510E17Rik	XM_003084781	RIKEN cDNA 4930510E17 gene	ncRNA	chr9	+	XM_003084781	53264615	53280985	30	9 A5.3|9	74695	4.07	4.38	4	4.16	4.08	4.06
TC1200000092.mm.1	3.29	3.14	1.11	up	0.107379	4930511A02Rik	NR_045966	RIKEN cDNA 4930511A02 gene	ncRNA	chr12	+	NR_045966	11438227	11444812	53	12|12	74712	3.22	3.32	3.32	3.05	3.2	3.16
TC0600001122.mm.1	3.26	3.23	1.021	up	0.728318	4930511E03Rik	NR_040761	RIKEN cDNA 4930511E03 gene	ncRNA	chr6	+	NR_040761	94943834	94951545	80	6 D2|6	78773	3.27	3.24	3.26	3.27	3.17	3.25
TC0200002125.mm.1	3.22	3.12	1.072	up	0.410084	4930511F01Rik	ENSMUST00000124774	RIKEN cDNA 4930511F01 gene	ncRNA	chr2	+	ENSMUST00000124774	142902243	142903785	44		NA	3.05	3.41	3.19	3.09	3.11	3.17
TC1800001377.mm.1	3.58	3.56	1.014	up	0.76517	4930511M06Rik	NR_015494	RIKEN cDNA 4930511M06 gene	processed_transcript	chr18	-	NR_015494	57373455	57552397	208	18 D3|18	75084	3.56	3.65	3.53	3.57	3.54	3.56
TC1300000299.mm.1	3	2.99	1.007	up	0.953267	4930511O05Rik	ENSMUST00000155912	RIKEN cDNA 4930511O05 gene	ncRNA	chr13	+	ENSMUST00000155912	27292616	27306032	30		NA	2.99	3.2	2.81	2.99	2.98	3.01
TC1200000578.mm.1	3.77	3.65	1.087	up	0.185366	4930512B01Rik	NR_033573	RIKEN cDNA 4930512B01 gene	antisense	chr12	+	NR_033573	69790288	69841880	140	12 C2|12	74724	3.83	3.71	3.78	3.74	3.56	3.65
TC0800000658.mm.1	4.15	3.98	1.125	up	0.0965136	4930512H18Rik	XR_105219	RIKEN cDNA 4930512H18 gene	antisense	chr8	+	XR_105219	61849006	61922835	40	8|8	75111	4.06	4.25	4.13	3.9	4	4.04
TC0600002696.mm.1	4.06	4.23	-1.125	down	0.132803	4930512J16Rik	uc009cwf.1	RIKEN cDNA 4930512J16 gene	ncRNA	chr6	-	uc009cwf.1	89269471	89285725	60	6 D1|6	75131	4.11	3.99	4.08	4.4	4.08	4.22
TC1100002220.mm.1	4.81	4.17	1.558	up	0.00668118	4930512M02Rik	ENSMUST00000081896	RIKEN cDNA 4930512M02 gene	protein_coding	chr11	-	ENSMUST00000081896	11589223	11627838	50		NA	4.53	5.07	4.83	4.17	3.93	4.4
TC0500002294.mm.1	3.76	3.76	1	none	1	4930513D17Rik	NR_045416	RIKEN cDNA 4930513D17 gene	ncRNA	chr5	-	NR_045416	39461749	39603574	70	5 B2-B3|5	75095	3.69	3.92	3.66	3.7	3.74	3.83
TC1500000796.mm.1	4.24	4.16	1.057	up	0.520848	4930513L16Rik	uc007xcp.1	RIKEN cDNA 4930513L16 gene	unknown	chr15	+	uc007xcp.1	84906652	84914106	30	15 E2|15	78021	4.06	4.46	4.21	4.16	4.04	4.28
TC0800001146.mm.1	3.55	3.48	1.05	up	0.350298	4930513N10Rik	NR_015574	RIKEN cDNA 4930513N10 gene	processed_transcript	chr8	+	NR_015574	95806830	95821728	77	8 D1|8	319960	3.49	3.57	3.6	3.45	3.53	3.45
TC0X00001365.mm.1	3.82	3.83	-1.007	down	0.942818	4930513O06Rik	NM_029174	RIKEN cDNA 4930513O06 gene	protein_coding	chrX	+	NM_029174	139086243	139093405	40	X F1|X	75125	3.74	3.87	3.86	3.71	3.92	3.86
TC0400001769.mm.1	3.66	3.42	1.181	up	0.023276	4930515B02Rik	NR_040654	RIKEN cDNA 4930515B02 gene	ncRNA	chr4	+	NR_040654	140872693	140878057	60	4 D3|4	75128	3.57	3.68	3.73	3.39	3.39	3.49
TC0500003067.mm.1	4.89	4.88	1.007	up	0.942279	4930515G01Rik	NR_027872	RIKEN cDNA 4930515G01 gene	antisense	chr5	-	NR_027872	114773733	114774983	30	5 F|5	67642	4.93	4.82	4.92	5.01	4.84	4.8
TC1700001559.mm.1	6.67	6.23	1.357	up	0.0538654	4930515G13Rik	ENSMUST00000057521	RIKEN cDNA 4930515G13 gene	pseudogene	chr17	-	ENSMUST00000057521	21801159	21801658	30		NA	6.71	6.61	6.69	6.39	5.76	6.53
TC0600002428.mm.1	3.19	3.05	1.102	up	0.333425	4930515G16Rik	NR_003100	myc induced nuclear antigen pseudogene	pseudogene	chr6	-	NR_003100	67565234	67565699	30	6 C1|6	75070	3.04	3.45	3.08	2.91	3.12	3.13
TC0200003009.mm.1	3.64	3.63	1.007	up	0.917799	4930515L03Rik	NR_040632	RIKEN cDNA 4930515L03 gene	ncRNA	chr2	-	NR_040632	16918678	17013726	40	2 A3|2	75069	3.56	3.89	3.48	3.55	3.6	3.74
TC0X00002145.mm.1	3.85	3.69	1.117	up	0.348936	4930515L19Rik	NR_045440	RIKEN cDNA 4930515L19 gene	antisense	chrX	-	NR_045440	46267559	46328911	30	X|X	75133	3.6	4.16	3.78	3.59	3.65	3.84
TC0900003242.mm.1	3.61	3.52	1.064	up	0.405883	4930516B21Rik	ENSMUST00000181600	RIKEN cDNA 4930516B21 gene	ncRNA	chr9	-	ENSMUST00000181600	119440278	119444830	40		NA	3.55	3.48	3.8	3.48	3.47	3.6
TC0200004516.mm.1	3.21	3.09	1.087	up	0.318176	4930517E11Rik	NR_040611	RIKEN cDNA 4930517E11 gene	ncRNA	chr2	-	NR_040611	124123636	124129956	21	2 F1|2	74702	3.07	3.38	3.19	3.03	3.01	3.24
TC0800001268.mm.1	4.17	4.08	1.064	up	0.248991	4930517G24Rik	uc009nhi.1	RIKEN cDNA 4930517G24 gene	ncRNA	chr8	+	uc009nhi.1	107205277	107249817	90	8|8	67644	4.16	4.21	4.14	4.08	4.07	4.09
TC1400001161.mm.1	2.97	2.88	1.064	up	0.275124	4930517O19Rik	ENSMUST00000137352	RIKEN cDNA 4930517O19 gene	processed_transcript	chr14	+	ENSMUST00000137352	100213142	100262918	103		NA	2.96	2.96	2.99	2.85	2.81	2.97
TC0500002353.mm.1	3.54	3.44	1.072	up	0.321117	4930518C09Rik	ENSMUST00000172700	RIKEN cDNA 4930518C09 gene	antisense	chr5	-	ENSMUST00000172700	48003066	48005707	30		NA	3.45	3.7	3.47	3.48	3.44	3.4
TC0200005002.mm.1	6.68	6.77	-1.064	down	0.59166	4930518I15Rik	XR_104749	RIKEN cDNA 4930518I15 gene	protein_coding	chr2	-	XR_104749	156856615	156858069	30	2|2	74704	6.72	6.7	6.63	7	6.87	6.43
TC1300001980.mm.1	4.02	4.02	1	none	0.97825	4930518P08Rik	NR_045364	RIKEN cDNA 4930518P08 gene	ncRNA	chr13	-	NR_045364	50753391	50765248	40	13 A5|13	71654	3.83	4.2	4.03	4.09	4.08	3.88
TC1200000105.mm.1	3.22	3.22	1	none	0.938718	4930519A11Rik	ENSMUST00000181381	RIKEN cDNA 4930519A11 gene	ncRNA	chr12	+	ENSMUST00000181381	12902720	12907378	50		NA	3.25	3.27	3.15	3.13	3.3	3.22
TC1300000335.mm.1	3.81	3.71	1.072	up	0.273779	4930519D14Rik	NR_045975	RIKEN cDNA 4930519D14 gene	ncRNA	chr13	+	NR_045975	30614587	30630700	77	13|13	75090	3.73	3.86	3.83	3.75	3.63	3.75
TC1000001928.mm.1	7.65	7.2	1.366	up	0.0150328	4930519F09Rik	NR_033601	pyruvate dehydrogenase E1 alpha 1 pseudogene	pseudogene	chr10	-	NR_033601	28880921	28923507	50	10 A4|10	114676	7.68	7.59	7.68	7.31	6.89	7.41
TC0X00002770.mm.1	3.29	3.19	1.072	up	0.311742	4930519F16Rik	NM_029170	RIKEN cDNA 4930519F16 gene	pseudogene	chrX	-	NM_029170	103182971	103311782	180	X D|X 45.97 cM	75106	3.2	3.43	3.23	3.17	3.19	3.21
TC0900001257.mm.1	3.94	3.8	1.102	up	0.345537	4930519F24Rik	NR_040763	RIKEN cDNA 4930519F24 gene	ncRNA	chr9	+	NR_040763	100022300	100034670	74	9 E3.3|9	108970	3.81	4.2	3.81	3.73	3.71	3.97
TC0500001238.mm.1	3.67	3.63	1.028	up	0.683923	4930519G04Rik	NM_026263	RIKEN cDNA 4930519G04 gene	protein_coding	chr5	+	NM_026263	114853664	114883880	181	5 F|5	67593	3.58	3.76	3.66	3.62	3.56	3.71
TC0500001982.mm.1	4.09	3.9	1.141	up	0.0371023	4930519H02Rik	NR_045974	RIKEN cDNA 4930519H02 gene	ncRNA	chr5	-	NR_045974	15863928	15883829	90	5 A2|5	75058	4.08	4.16	4.04	3.92	3.91	3.87
TC0200004945.mm.1	3.25	3.3	-1.035	down	0.643358	4930519P11Rik	ENSMUST00000181369	RIKEN cDNA 4930519P11 gene	protein_coding	chr2	-	ENSMUST00000181369	154611811	154613437	30		NA	3.19	3.28	3.29	3.4	3.11	3.4
TC1000001872.mm.1	3.03	3.12	-1.064	down	0.410577	4930520K02Rik	uc007epv.1	RIKEN cDNA 4930520K02 gene	ncRNA	chr10	-	uc007epv.1	23611261	23622148	19	10|10	78179	3.07	3.07	2.96	3.26	2.99	3.1
TC1000002044.mm.1	2.78	2.73	1.035	up	0.519931	4930520K10Rik	ENSMUST00000044774	RIKEN cDNA 4930520K10 gene	protein_coding	chr10	-	ENSMUST00000044774	40348508	40350103	30		NA	2.74	2.8	2.8	2.75	2.68	2.76
TC0900001512.mm.1	4.41	4.32	1.064	up	0.37097	4930520O04Rik	NR_040383	RIKEN cDNA 4930520O04 gene	processed_transcript	chr9	+	NR_040383	114366031	114378150	120	9 F3|9	75116	4.44	4.45	4.34	4.27	4.24	4.46
TC1300000862.mm.1	4.1	3.89	1.157	up	0.0622727	4930520P13Rik	NR_036596	RIKEN cDNA 4930520P13 gene	ncRNA	chr13	+	NR_036596	70232822	70248122	40	13 C1|13	75086	4.01	4.2	4.1	4	3.76	3.91
TC0500003408.mm.1	4.17	4	1.125	up	0.168685	4930521C21Rik	ENSMUST00000131896	RIKEN cDNA 4930521C21 gene	protein_coding	chr5	-	ENSMUST00000131896	135843057	135844946	30		NA	4.25	4.22	4.03	4.18	3.89	3.92
TC0100002277.mm.1	4.03	3.8	1.173	up	0.0290017	4930521E06Rik	NR_040602	RIKEN cDNA 4930521E06 gene	antisense	chr1	-	NR_040602	44739675	44744949	30	1|1	75066	4.1	4.06	3.94	3.89	3.75	3.76
TC0400003269.mm.1	3.6	3.48	1.087	up	0.343725	4930522H14Rik	NM_001199090	RIKEN cDNA 4930522H14 gene	protein_coding	chr4	-	NM_001199090	109505332	109531297	74	4 C7|4	67646	3.54	3.84	3.41	3.48	3.47	3.48
TC0500002972.mm.1	8.25	8.45	-1.149	down	0.189691	4930522L14Rik	ENSMUST00000100937	RIKEN cDNA 4930522L14 gene	protein_coding	chr5	-	ENSMUST00000100937	109735990	109751886	70		NA	8.52	8.01	8.23	8.52	8.47	8.36
TC0500000962.mm.1	3.04	3.08	-1.028	down	0.658568	4930522N08Rik	XM_003085449	RIKEN cDNA 4930522N08 gene	antisense	chr5	+	XM_003085449	99682999	99685034	30	5 E4|5	75094	3.05	3.02	3.06	3.09	2.99	3.16
TC0400000578.mm.1	3.64	3.72	-1.057	down	0.487681	4930522O17Rik	NR_040665	RIKEN cDNA 4930522O17 gene	antisense	chr4	+	NR_040665	53246097	53251120	40	4 B2|4	78180	3.55	3.64	3.73	3.86	3.55	3.74
TC0100001451.mm.1	4.18	4.29	-1.079	down	0.275112	4930523C07Rik	NM_001162896	RIKEN cDNA 4930523C07 gene	protein_coding	chr1	+	NM_001162896	160044380	160080208	183	1 H2.1|1	67647	4.21	4.08	4.24	4.32	4.38	4.16
TC1500001477.mm.1	3.96	3.8	1.117	up	0.12417	4930523O13Rik	NR_040451	RIKEN cDNA 4930523O13 gene	ncRNA	chr15	-	NR_040451	46435866	46496206	132	15|15	74726	3.85	4.06	3.96	3.74	3.8	3.87
TC1100000326.mm.1	5.01	4.91	1.072	up	0.34361	4930524B15Rik	NM_026262	RIKEN cDNA 4930524B15 gene	protein_coding	chr11	+	NM_026262	31965592	31979651	70	11 A4|11	67592	4.96	5	5.07	4.99	4.72	5.01
TC1400001243.mm.1	3.12	3.08	1.028	up	0.603317	4930524C18Rik	NR_045661	RIKEN cDNA 4930524C18 gene	ncRNA	chr14	+	NR_045661	114831965	114861327	60	14|14	75822	3.18	3.1	3.09	3.06	3.09	3.1
TC0500000969.mm.1	5.46	5.45	1.007	up	0.96493	4930524J08Rik	ENSMUST00000046721	RIKEN cDNA 4930524J08 gene	protein_coding	chr5	+	ENSMUST00000046721	99979061	99979663	30		NA	5.4	5.49	5.48	5.46	5.44	5.46
TC1900001110.mm.1	3.9	3.82	1.057	up	0.397731	4930524O05Rik	NR_045316	RIKEN cDNA 4930524O05 gene	ncRNA	chr19	-	NR_045316	10645694	10648053	30	19|19	75096	3.87	4	3.84	3.93	3.79	3.75
TC0900001358.mm.1	3.99	3.81	1.133	up	0.0473279	4930524O07Rik	ENSMUST00000161822	RIKEN cDNA 4930524O07 gene	antisense	chr9	+	ENSMUST00000161822	106891547	106907965	110		NA	4.01	4.03	3.93	3.83	3.8	3.81
TC0900001151.mm.1	3.69	3.62	1.05	up	0.530469	4930524O08Rik	NR_040735	RIKEN cDNA 4930524O08 gene	ncRNA	chr9	+	NR_040735	89826519	89864028	163	9 E3.1|9	74700	3.65	3.8	3.62	3.66	3.47	3.74
TC1000001194.mm.1	3.41	3.43	-1.014	down	0.851554	4930525C09Rik	uc007gxe.1	RIKEN cDNA 4930525C09 gene	ncRNA	chr10	+	uc007gxe.1	97714705	97719363	56	10|10	78127	3.35	3.5	3.39	3.35	3.42	3.52
TC0900003166.mm.1	3.81	3.73	1.057	up	0.361966	4930525D18Rik	NR_040738	RIKEN cDNA 4930525D18 gene	ncRNA	chr9	-	NR_040738	114341111	114364627	80	9|9	75100	3.74	3.85	3.83	3.64	3.74	3.8
TC1300002262.mm.1	3.97	3.82	1.11	up	0.286244	4930525G20Rik	NR_045194	RIKEN cDNA 4930525G20 gene	antisense	chr13	-	NR_045194	67796594	67831264	70	13|13	320163	3.89	4.19	3.82	3.73	3.74	3.99
TC0X00002078.mm.1	3.57	3.41	1.117	up	0.143033	4930525M21Rik	NM_001243943	RIKEN cDNA 4930525M21 gene	protein_coding	chrX	-	NM_001243943	38013173	38018815	60	X A3.3|X	436199	3.51	3.76	3.45	3.4	3.45	3.37
TC1700001751.mm.1	6.98	6.63	1.275	up	0.00707702	4930526A20Rik	ENSMUST00000134228	RIKEN cDNA 4930526A20 gene	pseudogene	chr17	-	ENSMUST00000134228	28075050	28076677	50		NA	6.9	6.93	7.12	6.72	6.62	6.56
TC1300002045.mm.1	4.68	4.57	1.079	up	0.312363	4930526F13Rik	ENSMUST00000144718	RIKEN cDNA 4930526F13 gene	ncRNA	chr13	-	ENSMUST00000144718	54926763	54930256	70		NA	4.56	4.68	4.79	4.54	4.5	4.68
TC0900001679.mm.1	5.48	5.48	1	none	0.964149	4930526I15Rik	NR_015516	RIKEN cDNA 4930526I15 gene	ncRNA	chr9	+	NR_015516	124423251	124424856	50	9|9	75135	5.48	5.49	5.48	5.49	5.51	5.44
TC1900000214.mm.1	4.65	4.35	1.231	up	0.0348305	4930526L06Rik	NR_045317	RIKEN cDNA 4930526L06 gene	antisense	chr19	+	NR_045317	11196817	11299886	30	19|19	75138	4.8	4.5	4.64	4.51	4.31	4.23
TC0200001582.mm.1	3.51	3.38	1.094	up	0.217197	4930527A07Rik	ENSMUST00000130677	RIKEN cDNA 4930527A07 gene	ncRNA	chr2	+	ENSMUST00000130677	105476501	105526503	34		NA	3.52	3.48	3.52	3.39	3.22	3.52
TC1100001213.mm.1	3.55	3.47	1.057	up	0.492286	4930527B05Rik	ENSMUST00000141593	RIKEN cDNA 4930527B05 gene	antisense	chr11	+	ENSMUST00000141593	81385010	81403410	40		NA	3.49	3.73	3.44	3.34	3.41	3.65
TC0200000541.mm.1	3.58	3.56	1.014	up	0.852658	4930527E20Rik	ENSMUST00000135700	RIKEN cDNA 4930527E20 gene	antisense	chr2	+	ENSMUST00000135700	30803793	30807429	30		NA	3.59	3.65	3.5	3.48	3.66	3.55
TC1400000489.mm.1	3.95	3.91	1.028	up	0.733855	4930527F14Rik	NR_045809	RIKEN cDNA 4930527F14 gene	ncRNA	chr14	+	NR_045809	45543683	45586283	130	14|14	67651	3.95	3.91	3.98	3.87	3.76	4.1
TC1800000230.mm.1	3.39	3.36	1.021	up	0.640591	4930527G23Rik	NR_045395	RIKEN cDNA 4930527G23 gene	ncRNA	chr18	+	NR_045395	29442200	29466107	70	18|18	78199	3.44	3.37	3.37	3.31	3.35	3.41
TC0100003642.mm.1	5.49	5.47	1.014	up	0.87056	4930527J03Rik	XR_140479	RIKEN cDNA 4930527J03 gene	protein_coding	chr1	-	XR_140479	178276047	178278811	30	1 H4|1	75164	5.54	5.61	5.31	5.42	5.34	5.64
TC0400002291.mm.1	2.71	2.67	1.028	up	0.614504	4930528A17Rik	NR_028384	RIKEN cDNA 4930528A17 gene	ncRNA	chr4	-	NR_028384	21846327	21848448	30	4 A3|4	67735	2.66	2.75	2.73	2.62	2.68	2.72
TC1300000727.mm.1	4.64	4.41	1.173	up	0.0351506	4930528D03Rik	NR_045977	RIKEN cDNA 4930528D03 gene	ncRNA	chr13	+	NR_045977	59733645	59755992	130	13|13	75223	4.56	4.72	4.63	4.43	4.3	4.49
TC0600003466.mm.1	3	3.02	-1.014	down	0.83566	4930528G23Rik	ENSMUST00000124575	RIKEN cDNA 4930528G23 gene	ncRNA	chr6	-	ENSMUST00000124575	148659978	148678000	40		NA	3	2.95	3.06	2.92	2.98	3.17
TC0200004378.mm.1	3.7	3.51	1.141	up	0.132604	4930528P14Rik	NR_040516	RIKEN cDNA 4930528P14 gene	ncRNA	chr2	-	NR_040516	115329264	115344292	40	2|2	78193	3.65	3.89	3.56	3.58	3.37	3.57
TC0300000814.mm.1	3.96	4	-1.028	down	0.799532	4930529C04Rik	NR_033593	zinc finger, BED domain containing 4 pseudogene	pseudogene	chr3	+	NR_033593	91071662	91075195	30	3 F1|3	619677	4	3.81	4.08	4.2	3.99	3.8
TC0200005233.mm.1	3.35	3.35	1	none	0.942906	4930529I22Rik	ENSMUST00000131509	RIKEN cDNA 4930529I22 gene	ncRNA	chr2	-	ENSMUST00000131509	169399127	169405450	41		NA	3.39	3.33	3.34	3.49	3.3	3.25
TC1400001117.mm.1	3.71	3.6	1.079	up	0.362245	4930529K09Rik	NR_040457	RIKEN cDNA 4930529K09 gene	ncRNA	chr14	+	NR_040457	86245939	86283688	180	14|14	75155	3.53	3.91	3.69	3.59	3.53	3.68
TC1600000934.mm.1	4.4	4.29	1.079	up	0.559393	4930529L06Rik	NR_040537	RIKEN cDNA 4930529L06 gene	ncRNA	chr16	+	NR_040537	84679789	84685147	30		78023	4.36	4.64	4.21	4.25	3.96	4.65
TC0200002171.mm.1	3.41	3.33	1.057	up	0.316016	4930529M08Rik	NM_175280	RIKEN cDNA 4930529M08 gene	protein_coding	chr2	+	NM_175280	145934784	146215039	421	2 G1|2	78774	3.37	3.49	3.37	3.34	3.29	3.35
TC1300001796.mm.1	3.57	3.51	1.042	up	0.509746	4930529N20Rik	uc007qcb.1	RIKEN cDNA 4930529N20 gene	ncRNA	chr13	-	uc007qcb.1	35166847	35167819	30	13|13	75197	3.59	3.6	3.51	3.6	3.39	3.53
TC0100003748.mm.1	3.63	3.74	-1.079	down	0.423182	4930532G15Rik	ENSMUST00000180632	RIKEN cDNA 4930532G15 gene	ncRNA	chr1	-	ENSMUST00000180632	185359461	185362865	30		NA	3.82	3.67	3.4	3.85	3.78	3.59
TC1000002812.mm.1	3.1	3.06	1.028	up	0.677429	4930532I03Rik	uc007gyt.1	RIKEN cDNA 4930532I03 gene	ncRNA	chr10	-	uc007gyt.1	106555195	106602480	74	10|10	75833	3.1	3.16	3.03	3.13	2.96	3.09
TC0100001393.mm.1	4.95	4.72	1.173	up	0.154491	4930532M18Rik	NR_108050	RIKEN cDNA 4930532M18 gene	ncRNA	chr1	+	NR_108050	154255689	154270416	30	1 G3|1	75233	4.7	5.18	4.97	4.67	4.57	4.91
TC0200004362.mm.1	4.05	3.89	1.117	up	0.0833948	4930533B01Rik	NR_040614	RIKEN cDNA 4930533B01 gene	antisense	chr2	-	NR_040614	113691053	113708554	70	2|2	75166	3.97	4.1	4.08	3.87	3.95	3.85
TC0900001292.mm.1	3.29	3.32	-1.021	down	0.774721	4930533D04Rik	uc009rfv.1	RIKEN cDNA 4930533D04 gene	ncRNA	chr9	+	uc009rfv.1	102692885	102693834	30	9|9	75177	3.31	3.37	3.19	3.45	3.34	3.17
TC0600003502.mm.1	4.15	4.02	1.094	up	0.204388	4930533I22Rik	ENSMUST00000176290	RIKEN cDNA 4930533I22 gene	antisense	chr6	+	ENSMUST00000176290	57476364	57514311	256		NA	4.03	4.27	4.16	3.97	3.99	4.11
TC0700001787.mm.1	3.75	3.64	1.079	up	0.248081	4930533L02Rik	ENSMUST00000060220	RIKEN cDNA 4930533L02 gene	protein_coding	chr7	+	ENSMUST00000060220	125318359	125319518	30		NA	3.75	3.85	3.66	3.59	3.73	3.61
TC0700001082.mm.1	3.7	3.48	1.165	up	0.0201606	4930533N22Rik	uc009hwi.1	RIKEN cDNA 4930533N22 gene	ncRNA	chr7	+	uc009hwi.1	75030211	75075164	110	7 C|7	75205	3.71	3.76	3.64	3.48	3.51	3.44
TC0100002855.mm.1	3.37	3.33	1.028	up	0.711245	4930533P14Rik	NR_040478	RIKEN cDNA 4930533P14 gene	ncRNA	chr1	-	NR_040478	96612057	96662573	30	1|1	75159	3.22	3.56	3.34	3.38	3.32	3.3
TC1600000992.mm.1	2.92	2.83	1.064	up	0.241104	4930534H18Rik	uc007zwv.1	RIKEN cDNA 4930534H18 gene	protein_coding	chr16	+	uc007zwv.1	90934967	90935628	30	16 C3.3|16	68174	2.94	2.96	2.87	2.81	2.79	2.88
TC1100003016.mm.1	3.79	3.74	1.035	up	0.539934	4930535C22Rik	ENSMUST00000148019	RIKEN cDNA 4930535C22 gene	protein_coding	chr11	-	ENSMUST00000148019	68583264	68586957	94		NA	3.76	3.82	3.8	3.78	3.66	3.79
TC0400003496.mm.1	4.6	4.61	-1.007	down	0.871596	4930535I16Rik	ENSMUST00000181410	RIKEN cDNA 4930535I16 gene	protein_coding	chr4	-	ENSMUST00000181410	123917504	123918022	30		NA	4.57	4.51	4.71	4.53	4.55	4.76
TC0900003049.mm.1	4.25	3.99	1.197	up	0.0293174	4930535L15Rik	ENSMUST00000175891	RIKEN cDNA 4930535L15 gene	antisense	chr9	-	ENSMUST00000175891	107998116	108002404	40		NA	4.19	4.39	4.16	4.07	3.94	3.97
TC1100002384.mm.1	3.85	3.87	-1.014	down	0.858315	4930538E20Rik	ENSMUST00000131383	RIKEN cDNA 4930538E20 gene	antisense	chr11	-	ENSMUST00000131383	24153232	24172922	80		NA	3.76	3.94	3.86	3.86	3.78	3.97
TC0400004220.mm.1	3.74	3.69	1.035	up	0.614894	4930538K18Rik	NM_029198	RIKEN cDNA 4930538K18 gene	protein_coding	chr4	-	NM_029198	119205055	119218217	100	4|4	75180	3.65	3.93	3.64	3.64	3.72	3.7
TC1400001938.mm.1	3.78	3.64	1.102	up	0.254565	4930538L07Rik	uc007tjg.1	RIKEN cDNA 4930538L07 gene	ncRNA	chr14	-	uc007tjg.1	47757041	47757498	30	14|14	78029	3.77	3.58	3.98	3.64	3.59	3.68
TC0300002987.mm.1	3.42	3.26	1.117	up	0.135287	4930539C22Rik	NR_040600	RIKEN cDNA 4930539C22 gene	ncRNA	chr3	-	NR_040600	134404143	134423635	90	3|3	75208	3.35	3.58	3.33	3.28	3.23	3.28
TC1700001771.mm.1	3.97	3.88	1.064	up	0.242388	4930539E08Rik	NM_172450	RIKEN cDNA 4930539E08 gene	protein_coding	chr17	-	NM_172450	28896395	28915324	130	17 A3.3|17	207819	3.96	3.99	3.95	3.89	3.87	3.87
TC0300002991.mm.1	6.2	6.13	1.05	up	0.597241	4930539J05Rik	NR_030689	RIKEN cDNA 4930539J05 gene	antisense	chr3	-	NR_030689	135428163	135438912	180	3 G3|3	319587	6.32	6.09	6.18	6.12	5.94	6.33
TC0300000052.mm.1	3.96	3.82	1.102	up	0.104283	4930539M17Rik	NR_040597	RIKEN cDNA 4930539M17 gene	ncRNA	chr3	+	NR_040597	9053723	9072700	120	3 A1|3	75149	3.93	4.02	3.93	3.82	3.83	3.82
TC0300001659.mm.1	2.85	2.78	1.05	up	0.415686	4930539N22Rik	NR_040598	RIKEN cDNA 4930539N22 gene	ncRNA	chr3	-	NR_040598	13597139	13652865	40	3|3	75203	2.91	2.84	2.8	2.84	2.74	2.77
TC0900000125.mm.1	4.95	4.57	1.301	up	0.0109236	4930540M03Rik	NR_040746	RIKEN cDNA 4930540M03 gene	ncRNA	chr9	+	NR_040746	15619857	15641222	56	9|9	78025	4.93	5.11	4.81	4.71	4.55	4.45
TC0600003028.mm.1	3.72	3.7	1.014	up	0.907235	4930540M05Rik	ENSMUST00000180527	RIKEN cDNA 4930540M05 gene	ncRNA	chr6	-	ENSMUST00000180527	119896159	119902653	30		NA	3.57	4.01	3.57	3.6	3.81	3.69
TC1700001667.mm.1	4.45	4.41	1.028	up	0.702165	4930541O19Rik	uc008bbh.1	RIKEN cDNA 4930541O19 gene	protein_coding	chr17	-	uc008bbh.1	25698105	25698849	30	17 A3.3|17	381144	4.36	4.45	4.53	4.46	4.44	4.34
TC0900002723.mm.1	3.05	3.12	-1.05	down	0.567889	4930542C12Rik	ENSMUST00000171096	RIKEN cDNA 4930542C12 gene	antisense	chr9	-	ENSMUST00000171096	78394956	78396158	30		NA	2.97	3.18	3.01	3.1	2.98	3.27
TC1400001581.mm.1	3.6	3.52	1.057	up	0.345813	4930542C16Rik	ENSMUST00000062438	RIKEN cDNA 4930542C16 gene	ncRNA	chr14	-	ENSMUST00000062438	24606704	24617311	30	14 A3|14	75163	3.7	3.58	3.53	3.49	3.49	3.58
TC1600000541.mm.1	2.75	2.78	-1.021	down	0.761821	4930542C21Rik	NR_040565	RIKEN cDNA 4930542C21 gene	ncRNA	chr16	+	NR_040565	38017314	38054526	50	16|16	75175	2.8	2.9	2.55	2.82	2.75	2.78
TC1600000718.mm.1	3.51	3.33	1.133	up	0.102512	4930542D17Rik	NR_040566	RIKEN cDNA 4930542D17 gene	ncRNA	chr16	+	NR_040566	50590503	50654166	40	16|16	75211	3.42	3.67	3.44	3.28	3.36	3.36
TC0500001037.mm.1	5.01	4.84	1.125	up	0.185329	4930542N06Rik	uc008yld.1	RIKEN cDNA 4930542N06 gene	ncRNA	chr5	+	uc008yld.1	105409367	105413912	30	5|5	75827	4.93	5.23	4.88	4.9	4.71	4.91
TC1800001011.mm.1	3.86	3.91	-1.035	down	0.724126	4930543D07Rik	uc008edm.1	RIKEN cDNA 4930543D07 gene	ncRNA	chr18	-	uc008edm.1	14893722	14899568	70		75176	3.77	4.04	3.78	3.82	3.78	4.13
TC0700004125.mm.1	4.3	4.11	1.141	up	0.078371	4930543E12Rik	NR_045978	RIKEN cDNA 4930543E12 gene	ncRNA	chr7	-	NR_045978	113100168	113142027	81	7 F1|7	75239	4.22	4.34	4.33	4.05	4.05	4.24
TC0700001981.mm.1	3.64	3.59	1.035	up	0.596946	4930543N07Rik	uc009kfa.1	RIKEN cDNA 4930543N07 gene	ncRNA	chr7	+	uc009kfa.1	138554242	138567021	63	7|7	75187	3.53	3.79	3.6	3.56	3.53	3.67
TC1100000959.mm.1	4.88	4.64	1.181	up	0.0764014	4930544D05Rik	NM_001145537	RIKEN cDNA 4930544D05 gene	protein_coding	chr11	+	NM_001145537	70615848	70616890	90	11 B3|11	668433	4.72	5.09	4.82	4.63	4.58	4.72
TC0600000770.mm.1	3.35	3.29	1.042	up	0.529324	4930544G11Rik	NM_001161773	RIKEN cDNA 4930544G11 gene	protein_coding	chr6	+	NM_001161773	65952571	65954014	30	6 C1|6	67653	3.41	3.24	3.41	3.4	3.17	3.3
TC1200002149.mm.1	3.35	3.28	1.05	up	0.433147	4930544I03Rik	ENSMUST00000181184	RIKEN cDNA 4930544I03 gene	ncRNA	chr12	-	ENSMUST00000181184	90753208	90969832	116		NA	3.32	3.45	3.27	3.23	3.26	3.34
TC0700001956.mm.1	3.78	3.73	1.035	up	0.655833	4930544L04Rik	XR_105172	RIKEN cDNA 4930544L04 gene	protein_coding	chr7	+	XR_105172	135396335	135399544	30	7 F3|7	78807	3.89	3.72	3.74	3.67	3.61	3.92
TC1300001316.mm.1	3.63	3.51	1.087	up	0.245476	4930544M13Rik	NR_045976	RIKEN cDNA 4930544M13 gene	ncRNA	chr13	+	NR_045976	114607228	114697822	100	13 D2.2|13	75161	3.68	3.62	3.6	3.63	3.34	3.56
TC1800001038.mm.1	3.57	3.53	1.028	up	0.76378	4930545E07Rik	NR_045374	RIKEN cDNA 4930545E07 gene	ncRNA	chr18	-	NR_045374	17568746	17580990	40	18|18	75162	3.68	3.64	3.38	3.52	3.63	3.45
TC1000002327.mm.1	3.34	3.31	1.021	up	0.666385	4930545H06Rik	NR_045357	RIKEN cDNA 4930545H06 gene	ncRNA	chr10	-	NR_045357	68318304	68321142	50	10|10	75148	3.36	3.38	3.29	3.34	3.21	3.37
TC0200004694.mm.1	4.03	4.03	1	none	0.957839	4930545L23Rik	NR_040517	RIKEN cDNA 4930545L23 gene	antisense	chr2	-	NR_040517	135169573	135215616	105	2|2	78805	3.84	4.16	4.1	3.9	3.98	4.2
TC1800001526.mm.1	3.31	3.19	1.087	up	0.273408	4930546C10Rik	NR_038051	RIKEN cDNA 4930546C10 gene	protein_coding	chr18	-	NR_038051	68889487	68951528	80	18 E2|18	78931	3.28	3.45	3.19	3.28	3.19	3.1
TC0400001496.mm.1	2.95	2.85	1.072	up	0.246667	4930546G22Rik	ENSMUST00000131581	RIKEN cDNA 4930546G22 gene	ncRNA	chr4	+	ENSMUST00000131581	128261044	128263204	50		NA	3	2.9	2.94	2.92	2.84	2.78
TC0400003985.mm.1	4.71	4.62	1.064	up	0.603418	4930546J17Rik	uc008vsx.1	RIKEN cDNA 4930546J17 gene	protein_coding	chr4	-	uc008vsx.1	147397168	147399679	30		78196	4.83	4.51	4.79	4.79	4.25	4.81
TC0900002114.mm.1	3.75	3.64	1.079	up	0.339226	4930546K05Rik	NR_040754	RIKEN cDNA 4930546K05 gene	ncRNA	chr9	-	NR_040754	42176850	42209231	101	9 A5.1|9	78194	3.65	3.94	3.66	3.72	3.66	3.54
TC0200004230.mm.1	3.49	3.28	1.157	up	0.091566	4930547E08Rik	NR_040514	RIKEN cDNA 4930547E08 gene	processed_transcript	chr2	-	NR_040514	103804452	103810622	40	2|2	78031	3.35	3.62	3.49	3.27	3.16	3.41
TC1600000774.mm.1	3.69	3.63	1.042	up	0.533706	4930547E14Rik	NR_040564	RIKEN cDNA 4930547E14 gene	ncRNA	chr16	+	NR_040564	59636945	59672993	68	16|16	75145	3.67	3.77	3.62	3.69	3.57	3.64
TC1000000338.mm.1	3.96	3.89	1.05	up	0.595845	4930547M16Rik	ENSMUST00000181590	RIKEN cDNA 4930547M16 gene	ncRNA	chr10	+	ENSMUST00000181590	39899025	39907931	64		NA	4.21	3.89	3.78	3.88	3.87	3.93
TC1500000363.mm.1	3.8	3.88	-1.057	down	0.441417	4930548G14Rik	NR_045811	RIKEN cDNA 4930548G14 gene	ncRNA	chr15	+	NR_045811	46623305	46639858	50	15 B3.3|15	75281	3.85	3.73	3.83	3.9	3.73	4.02
TC0500000323.mm.1	4.15	4.4	-1.189	down	0.104249	4930548H24Rik	NM_026296	RIKEN cDNA 4930548H24 gene	protein_coding	chr5	+	NM_026296	31485859	31488476	30	5 B1|5	67656	3.93	4.34	4.17	4.21	4.43	4.57
TC1700001361.mm.1	4.38	4.37	1.007	up	0.850299	4930548J01Rik	NR_045462	RIKEN cDNA 4930548J01 gene	ncRNA	chr17	-	NR_045462	4119446	4122224	53	17|17	78043	4.4	4.44	4.31	4.47	4.3	4.33
TC0400002335.mm.1	3.29	3.44	-1.11	down	0.231622	4930548K13Rik	NR_040656	RIKEN cDNA 4930548K13 gene	ncRNA	chr4	-	NR_040656	26635820	26705449	30	4|4	75360	3.31	3.46	3.11	3.44	3.52	3.35
TC0400001694.mm.1	4.01	3.98	1.021	up	0.729895	4930549C01Rik	NM_026300	RIKEN cDNA 4930549C01 gene	protein_coding	chr4	+	NM_026300	136610437	136613226	30	4 D3|4	67663	4.11	3.93	4	4.07	4.01	3.86
TC1800001516.mm.1	3.93	3.87	1.042	up	0.580435	4930549G23Rik	NR_045376	RIKEN cDNA 4930549G23 gene	ncRNA	chr18	-	NR_045376	67775366	67800004	90	18|18	75286	4.07	3.74	3.99	3.83	3.88	3.91
TC0900000641.mm.1	3.92	3.88	1.028	up	0.61509	4930550C14Rik	NM_029247	RIKEN cDNA 4930550C14 gene	protein_coding	chr9	+	NM_029247	53405286	53432803	104	9 A5.3|9	75311	3.99	3.88	3.89	3.95	3.79	3.89
TC1300002077.mm.1	2.8	2.83	-1.021	down	0.786287	4930550C17Rik	ENSMUST00000181629	RIKEN cDNA 4930550C17 gene	ncRNA	chr13	-	ENSMUST00000181629	56222224	56243940	50		NA	2.81	2.87	2.73	2.83	2.7	2.96
TC0200001014.mm.1	4.51	4.45	1.042	up	0.549686	4930550G17Rik	ENSMUST00000129114	RIKEN cDNA 4930550G17 gene	unknown	chr2	+	ENSMUST00000129114	69885659	69888155	40		NA	4.47	4.55	4.51	4.57	4.47	4.32
TC0200000622.mm.1	7.4	7.52	-1.087	down	0.252238	4930550L05Rik	uc008jiw.1	RIKEN cDNA 4930550L05 gene	protein_coding	chr2	+	uc008jiw.1	34802318	34812271	70	2|2	78040	7.54	7.24	7.41	7.5	7.5	7.55
TC0X00000543.mm.1	4.36	4.28	1.057	up	0.368562	4930550L24Rik	NM_023774	RIKEN cDNA 4930550L24 gene	protein_coding	chrX	+	NM_023774	58909360	58920304	40	X A6|X	75352	4.38	4.37	4.34	4.29	4.14	4.4
TC0400003080.mm.1	3.22	3.18	1.028	up	0.77763	4930551L18Rik	ENSMUST00000156086	RIKEN cDNA 4930551L18 gene	ncRNA	chr4	-	ENSMUST00000156086	95089083	95091419	30		NA	3.13	3.32	3.21	2.93	3.32	3.3
TC0200000047.mm.1	4.92	4.51	1.329	up	0.0535835	4930551O13Rik	ENSMUST00000145585	RIKEN cDNA 4930551O13 gene	antisense	chr2	+	ENSMUST00000145585	5037280	5041133	30		NA	5.27	4.58	4.91	4.68	4.39	4.46
TC1600000648.mm.1	4.17	4.15	1.014	up	0.900486	4930552F14Rik	uc007zgs.1	RIKEN cDNA 4930552F14 gene	protein_coding	chr16	+	uc007zgs.1	43979343	43983354	30	16|16	75350	4.03	4.32	4.15	4.05	4.24	4.17
TC1900001699.mm.1	3.98	3.81	1.125	up	0.131701	4930552P12Rik	NR_045318	RIKEN cDNA 4930552P12 gene	ncRNA	chr19	-	NR_045318	55640589	55702204	40	19 D2|19	77594	3.95	4.11	3.87	3.9	3.82	3.72
TC1100002542.mm.1	4.07	4.06	1.007	up	0.906075	4930553C11Rik	uc007ilo.1	RIKEN cDNA 4930553C11 gene	ncRNA	chr11	-	uc007ilo.1	39289342	39390225	80	11|11	75315	3.89	4.23	4.09	3.99	4.02	4.16
TC1600000932.mm.1	4.3	4.19	1.079	up	0.475821	4930553E22Rik	NR_040567	RIKEN cDNA 4930553E22 gene	ncRNA	chr16	+	NR_040567	84371112	84375606	57	16|16	75247	4.01	4.53	4.37	4.07	4.1	4.39
TC0400003025.mm.1	4.01	3.72	1.223	up	0.00901356	4930553M12Rik	ENSMUST00000057837	RIKEN cDNA 4930553M12 gene	protein_coding	chr4	-	ENSMUST00000057837	88867882	88868379	30		NA	3.93	4.01	4.09	3.76	3.67	3.74
TC0900001107.mm.1	3.41	3.48	-1.05	down	0.518818	4930554C24Rik	NR_040739	RIKEN cDNA 4930554C24 gene	ncRNA	chr9	+	NR_040739	84774398	84784351	50	9|9	75253	3.45	3.35	3.42	3.31	3.44	3.7
TC1100002235.mm.1	2.95	2.94	1.007	up	0.939256	4930554G24Rik	ENSMUST00000126260	RIKEN cDNA 4930554G24 gene	ncRNA	chr11	-	ENSMUST00000126260	14072103	14179080	60		NA	2.86	2.98	3	2.91	2.88	3.03
TC0700003405.mm.1	3.53	3.45	1.057	up	0.384779	4930554H23Rik	ENSMUST00000181327	RIKEN cDNA 4930554H23 gene	ncRNA	chr7	-	ENSMUST00000181327	63344690	63444529	100		NA	3.59	3.5	3.5	3.46	3.34	3.55
TC1900000339.mm.1	3.09	3.01	1.057	up	0.400018	4930554I06Rik	uc008gys.1	RIKEN cDNA 4930554I06 gene	ncRNA	chr19	+	uc008gys.1	21104633	21105536	40	19|19	75354	3.03	3.2	3.04	3.06	2.91	3.06
TC0300001519.mm.1	5.49	5.61	-1.087	down	0.396569	4930555A03Rik	XR_106425	RIKEN cDNA 4930555A03 gene	ncRNA	chr3	+	XR_106425	151294126	151296641	100	3|3	100504653	5.68	5.4	5.39	5.42	5.8	5.6
TC0200000867.mm.1	3.1	3.02	1.057	up	0.304497	4930555B11Rik	NR_040633	RIKEN cDNA 4930555B11 gene	processed_transcript	chr2	+	NR_040633	57181831	57190740	70	2|2	75279	3.12	3.12	3.05	3.02	3.03	3
TC0X00001148.mm.1	3.63	3.6	1.021	up	0.738684	4930555B12Rik	ENSMUST00000135444	RIKEN cDNA 4930555B12 gene	ncRNA	chrX	+	ENSMUST00000135444	114926989	114928600	30		NA	3.53	3.73	3.63	3.48	3.71	3.6
TC0800000571.mm.1	4.5	4.38	1.087	up	0.243357	4930555F03Rik	XR_105214	RIKEN cDNA 4930555F03 gene	protein_coding	chr8	+	XR_105214	49370886	49521095	128	8 B1.2|8	75359	4.43	4.67	4.4	4.34	4.36	4.43
TC1400000038.mm.1	5.72	5.23	1.404	up	0.0128835	4930555G01Rik	NM_175393	RIKEN cDNA 4930555G01 gene	protein_coding	chr14	+	NM_175393	5050629	5059243	50	14 A1|14	108978	5.75	5.62	5.78	5.34	4.91	5.45
TC1000001060.mm.1	2.84	2.69	1.11	up	0.0953687	4930555G07Rik	uc007gqr.1	RIKEN cDNA 4930555G07 gene	protein_coding	chr10	+	uc007gqr.1	87230760	87239240	40	10|10	75282	2.76	2.91	2.86	2.74	2.65	2.68
TC1200000355.mm.1	3.33	3.45	-1.087	down	0.258268	4930555J06Rik	ENSMUST00000135883	RIKEN cDNA 4930555J06 gene	unknown	chr12	+	ENSMUST00000135883	40038099	40040027	30		NA	3.45	3.32	3.21	3.33	3.52	3.49
TC1500000329.mm.1	6.4	6.22	1.133	up	0.0664583	4930555K19Rik	ENSMUST00000060066	RIKEN cDNA 4930555K19 gene	pseudogene	chr15	+	ENSMUST00000060066	41173701	41173871	30		NA	6.41	6.47	6.31	6.23	6.18	6.26
TC0300001600.mm.1	3.53	3.15	1.301	up	0.00950034	4930555M17Rik	ENSMUST00000176666	RIKEN cDNA 4930555M17 gene	ncRNA	chr3	-	ENSMUST00000176666	5512995	5515333	30		NA	3.43	3.56	3.59	3.3	3.18	2.97
TC1100002479.mm.1	3.27	3.26	1.007	up	0.915155	4930555O08Rik	ENSMUST00000122821	RIKEN cDNA 4930555O08 gene	ncRNA	chr11	-	ENSMUST00000122821	32789762	32790725	30		NA	3.16	3.36	3.3	3.26	3.35	3.18
TC1600000946.mm.1	3.66	3.62	1.028	up	0.639191	4930556C24Rik	NR_040506	RIKEN cDNA 4930556C24 gene	ncRNA	chr16	+	NR_040506	85819191	85826772	65	16|16	75310	3.58	3.64	3.76	3.58	3.64	3.64
TC0400000244.mm.1	3.53	3.47	1.042	up	0.516574	4930556G01Rik	NR_040655	RIKEN cDNA 4930556G01 gene	ncRNA	chr4	+	NR_040655	30664595	30855744	150	4|4	75332	3.46	3.67	3.46	3.43	3.42	3.55
TC0100000263.mm.1	3.6	3.49	1.079	up	0.238994	4930556I23Rik	ENSMUST00000160659	RIKEN cDNA 4930556I23 gene	antisense	chr1	+	ENSMUST00000160659	37614259	37615502	61		NA	3.49	3.66	3.64	3.44	3.5	3.53
TC1400000865.mm.1	4.21	4.08	1.094	up	0.247783	4930556J02Rik	NR_045714	RIKEN cDNA 4930556J02 gene	ncRNA	chr14	+	NR_045714	61492688	61500382	30	14|14	75349	4.05	4.39	4.18	4.12	4.05	4.06
TC1100002104.mm.1	3.42	3.47	-1.035	down	0.500641	4930556J24Rik	XM_003084882	RIKEN cDNA 4930556J24 gene	protein_coding	chr11	-	XM_003084882	3937541	3976778	30	11|11	75342	3.37	3.44	3.44	3.52	3.42	3.47
TC0200004883.mm.1	4.07	3.96	1.079	up	0.403198	4930556L07Rik	XR_104740	RIKEN cDNA 4930556L07 gene	ncRNA	chr2	-	XR_104740	151747248	151751466	80	2 G3|2	75283	4.08	4.24	3.89	3.99	3.81	4.09
TC1500000084.mm.1	4.05	4.09	-1.028	down	0.667541	4930556M19Rik	NR_045063	RIKEN cDNA 4930556M19 gene	ncRNA	chr15	+	NR_045063	10714836	10790123	170	15 A1|15	75259	4.02	4.11	4.03	4.08	4.18	4.01
TC1200001621.mm.1	4.48	4.37	1.079	up	0.279671	4930556N08Rik	ENSMUST00000138617	RIKEN cDNA 4930556N08 gene	ncRNA	chr12	-	ENSMUST00000138617	33358243	33394760	40		NA	4.56	4.33	4.56	4.37	4.45	4.29
TC1000001186.mm.1	4.03	4.01	1.014	up	0.842558	4930556N09Rik	NR_045358	RIKEN cDNA 4930556N09 gene	ncRNA	chr10	+	NR_045358	97035768	97061059	78	10 C3|10	75301	3.91	4.18	3.99	3.93	4.07	4.02
TC1100001382.mm.1	3.54	3.63	-1.064	down	0.377794	4930556N13Rik	ENSMUST00000173677	RIKEN cDNA 4930556N13 gene	antisense	chr11	+	ENSMUST00000173677	88851604	88881395	50		NA	3.55	3.5	3.58	3.68	3.71	3.49
TC0X00000121.mm.1	2.92	2.96	-1.028	down	0.623403	4930557A04Rik	NM_029229	RIKEN cDNA 4930557A04 gene	protein_coding	chrX	+	NM_029229	9849703	9850255	30	X A1.1|X	385317	2.96	2.93	2.87	2.95	2.9	3.03
TC1100000807.mm.1	4.88	4.92	-1.028	down	0.769453	4930557C09Rik	ENSMUST00000142492	RIKEN cDNA 4930557C09 gene	ncRNA	chr11	+	ENSMUST00000142492	62634704	62638788	40		NA	4.73	5.04	4.87	4.92	4.75	5.08
TC1300001619.mm.1	3.51	3.49	1.014	up	0.859116	4930557F10Rik	ENSMUST00000155432	RIKEN cDNA 4930557F10 gene	ncRNA	chr13	-	ENSMUST00000155432	23276169	23313400	50		NA	3.44	3.63	3.45	3.43	3.46	3.58
TC0500000368.mm.1	3.34	3.28	1.042	up	0.464983	4930557J02Rik	NR_040703	RIKEN cDNA 4930557J02 gene	antisense	chr5	+	NR_040703	34118740	34135339	40	5|5	75357	3.29	3.43	3.31	3.23	3.22	3.38
TC0600003132.mm.1	5.31	5.18	1.094	up	0.262276	4930557K07Rik	uc009dta.1	RIKEN cDNA 4930557K07 gene	ncRNA	chr6	-	uc009dta.1	125010181	125049853	37	6|6	78202	5.18	5.28	5.47	5.22	5.07	5.26
TC0300002478.mm.1	3.43	3.02	1.329	up	0.028245	4930558C23Rik	NR_015490	RIKEN cDNA 4930558C23 gene	ncRNA	chr3	-	NR_015490	95386458	95402841	30	3 F2.1|3	67654	3.26	3.59	3.45	2.8	2.94	3.31
TC0500001950.mm.1	5.49	5.15	1.266	up	0.177374	4930558F17Rik	uc008wlp.1	RIKEN cDNA 4930558F17 gene	ncRNA	chr5	-	uc008wlp.1	11109800	11126455	50		75330	5.69	5.03	5.76	5.26	4.82	5.38
TC0500001957.mm.1	5.49	5.15	1.266	up	0.177374	4930558F17Rik	uc008wlt.1	RIKEN cDNA 4930558F17 gene	ncRNA	chr5	-	uc008wlt.1	11664167	11680823	50		75330	5.69	5.03	5.76	5.26	4.82	5.38
TC0X00001252.mm.1	3.43	3.25	1.133	up	0.228525	4930558G05Rik	NR_045441	RIKEN cDNA 4930558G05 gene	ncRNA	chrX	+	NR_045441	129051524	129067146	40	X|X	75274	3.27	3.72	3.29	3.28	3.14	3.32
TC0100002370.mm.1	4.72	4.58	1.102	up	0.099785	4930558J18Rik	NR_037999	RIKEN cDNA 4930558J18 gene	ncRNA	chr1	-	NR_037999	57359209	57377551	70	1|1	75323	4.71	4.73	4.72	4.63	4.55	4.57
TC0100003381.mm.1	3.27	3.26	1.007	up	0.887668	4930558K02Rik	NM_001204904	RIKEN cDNA 4930558K02 gene	protein_coding	chr1	-	NM_001204904	161942086	161979636	80	1 H2.1|1	75368	3.26	3.33	3.23	3.22	3.16	3.4
TC0700002895.mm.1	3.29	3.4	-1.079	down	0.40174	4930558N11Rik	uc009gld.1	RIKEN cDNA 4930558N11 gene	ncRNA	chr7	-	uc009gld.1	39788093	39797730	30	7 B3|7	78211	3.15	3.49	3.24	3.47	3.24	3.49
TC0500003115.mm.1	5.19	5.12	1.05	up	0.534483	4930562A09Rik	XR_106111	RIKEN cDNA 4930562A09 gene	ncRNA	chr5	-	XR_106111	116390676	116395377	50	5 F|5	75303	5.22	5.21	5.14	5.05	4.96	5.34
TC1600000036.mm.1	3.93	3.92	1.007	up	0.866344	4930562C15Rik	NM_030192	RIKEN cDNA 4930562C15 gene	protein_coding	chr16	+	NM_030192	4835416	4867691	250	16 A1|16 2.47 cM	78809	3.91	3.99	3.9	3.89	3.89	3.98
TC0900001061.mm.1	2.96	2.91	1.035	up	0.621588	4930562D21Rik	ENSMUST00000123894	RIKEN cDNA 4930562D21 gene	antisense	chr9	+	ENSMUST00000123894	79688776	79690907	30		NA	2.99	2.97	2.92	3.07	2.77	2.89
TC0100003349.mm.1	4.36	4.04	1.248	up	0.0212371	4930562F07Rik	NR_038030	RIKEN cDNA 4930562F07 gene	ncRNA	chr1	-	NR_038030	160074735	160077985	50	1 H2.1|1	75255	4.29	4.57	4.23	4.09	3.97	4.07
TC0100001441.mm.1	3.4	3.35	1.035	up	0.546235	4930562F17Rik	uc007ddy.1	RIKEN cDNA 4930562F17 gene	ncRNA	chr1	+	uc007ddy.1	159134271	159166387	60	1 H1|1	75256	3.38	3.38	3.43	3.4	3.34	3.31
TC1600002090.mm.1	2.82	2.7	1.087	up	0.224071	4930563D23Rik	NM_029252	RIKEN cDNA 4930563D23 gene	protein_coding	chr16	-	NM_029252	92318763	92321441	30	16 C4|16	75328	2.74	2.92	2.79	2.79	2.67	2.64
TC1800000083.mm.1	3.5	3.42	1.057	up	0.371181	4930563E18Rik	NR_045379	RIKEN cDNA 4930563E18 gene	ncRNA	chr18	+	NR_045379	10706860	10711832	30	18 A1|18	75370	3.49	3.45	3.55	3.49	3.31	3.45
TC1100000985.mm.1	3.42	3.45	-1.021	down	0.754314	4930563E22Rik	NM_001163728	RIKEN cDNA 4930563E22 gene	processed_transcript	chr11	+	NM_001163728	72215138	72218450	40	11 B4|11	75304	3.53	3.39	3.34	3.44	3.46	3.44
TC0500001539.mm.1	3.12	3	1.087	up	0.30443	4930563F08Rik	NR_040704	RIKEN cDNA 4930563F08 gene	antisense	chr5	+	NR_040704	131880269	131883768	25	5 G2|5	75369	2.97	3.3	3.1	3.06	2.85	3.08
TC1400000838.mm.1	3.03	2.93	1.072	up	0.25795	4930563I02Rik	ENSMUST00000149364	RIKEN cDNA 4930563I02 gene	protein_coding	chr14	+	ENSMUST00000149364	60087071	60096093	50	14 C3|14	67659	2.97	3.14	2.99	2.96	2.91	2.93
TC0800003004.mm.1	4.71	4.48	1.173	up	0.153177	4930563M20Rik	NR_046193	RIKEN cDNA 4930563M20 gene	ncRNA	chr8	-	NR_046193	116781712	116801412	40	8|8	78213	4.45	4.83	4.86	4.37	4.39	4.69
TC1400001060.mm.1	2.89	2.81	1.057	up	0.38467	4930564B18Rik	NM_029230	RIKEN cDNA 4930564B18 gene	protein_coding	chr14	+	NM_029230	75642259	75667137	46	14 D3|14	75272	2.78	2.94	2.95	2.84	2.77	2.83
TC1700002144.mm.1	3.43	3.42	1.007	up	0.883983	4930564C03Rik	NM_029257	RIKEN cDNA 4930564C03 gene	protein_coding	chr17	-	NM_029257	44879704	44880885	30	17 B3|17	75341	3.43	3.58	3.29	3.33	3.57	3.35
TC0300001087.mm.1	3.4	3.42	-1.014	down	0.882872	4930564D02Rik	NM_029228	RIKEN cDNA 4930564D02 gene	protein_coding	chr3	+	NM_029228	105066844	105078806	50	3 F2.2|3	75269	3.2	3.51	3.49	3.34	3.4	3.51
TC0300002244.mm.1	2.83	2.8	1.021	up	0.709468	4930565D16Rik	NR_040752	RIKEN cDNA 4930565D16 gene	ncRNA	chr3	-	NR_040752	84349376	84379921	44	3 F1|3	75309	2.81	2.91	2.77	2.82	2.81	2.77
TC1600001586.mm.1	3.46	3.26	1.149	up	0.0446623	4930565N06Rik	NR_040476	RIKEN cDNA 4930565N06 gene	antisense	chr16	-	NR_040476	36880519	36897189	30	16|16	68306	3.37	3.49	3.51	3.27	3.2	3.31
TC0500002185.mm.1	4.57	4.46	1.079	up	0.239313	4930566F21Rik	ENSMUST00000130898	RIKEN cDNA 4930566F21 gene	antisense	chr5	-	ENSMUST00000130898	31486629	31495179	50		NA	4.53	4.65	4.54	4.56	4.35	4.47
TC0300003189.mm.1	3.64	3.73	-1.064	down	0.607854	4930566N20Rik	ENSMUST00000067993	RIKEN cDNA 4930566N20 gene	protein_coding	chr3	-	ENSMUST00000067993	157207662	157208860	30		NA	3.27	4	3.64	3.72	3.78	3.69
TC0800001563.mm.1	3.33	3.14	1.141	up	0.062751	4930567H12Rik	NR_015535	RIKEN cDNA 4930567H12 gene	ncRNA	chr8	+	NR_015535	125584395	125636893	130	8|8	75930	3.3	3.32	3.38	3.13	3.03	3.26
TC0X00002386.mm.1	3.67	3.7	-1.021	down	0.772413	4930567H17Rik	NM_001033807	RIKEN cDNA 4930567H17 gene	protein_coding	chrX	-	NM_001033807	70393901	70394740	30	X A7.1|X	619303	3.56	3.77	3.67	3.77	3.55	3.77
TC1600000818.mm.1	4.48	4.15	1.257	up	0.0249594	4930567J20Rik	NR_040576	RIKEN cDNA 4930567J20 gene	ncRNA	chr16	+	NR_040576	71249812	71267176	60	16|16	78221	4.27	4.53	4.64	4.08	4.12	4.26
TC1000000078.mm.1	3.69	3.66	1.021	up	0.763276	4930567K20Rik	NR_046010	RIKEN cDNA 4930567K20 gene	ncRNA	chr10	+	NR_046010	10748930	10758132	87	10 A1|10	78056	3.64	3.86	3.57	3.67	3.66	3.65
TC0100002153.mm.1	3.96	3.9	1.042	up	0.512996	4930568A12Rik	uc007aou.1	RIKEN cDNA 4930568A12 gene	ncRNA	chr1	-	uc007aou.1	34477372	34486165	70	1|1	75883	4	3.92	3.97	3.8	3.85	4.05
TC0200003363.mm.1	3.32	3.09	1.173	up	0.0511325	4930568D16Rik	NM_029463	RIKEN cDNA 4930568D16 gene	protein_coding	chr2	-	NM_029463	35354218	35367729	60	2 B|2	75859	3.32	3.46	3.19	3.15	3.14	2.97
TC0900001759.mm.1	6.2	6.15	1.035	up	0.52428	4930568E12Rik	NR_040755	RIKEN cDNA 4930568E12 gene	ncRNA	chr9	-	NR_040755	13091267	13105872	50	9|9	78219	6.14	6.2	6.26	6.08	6.15	6.21
TC0100003436.mm.1	3.49	3.34	1.11	up	0.240761	4930568G15Rik	NR_040480	RIKEN cDNA 4930568G15 gene	ncRNA	chr1	-	NR_040480	165064024	165091930	60	1|1	75857	3.36	3.71	3.41	3.4	3.22	3.41
TC0500001285.mm.1	4.07	3.84	1.173	up	0.09731	4930569F06Rik	ENSMUST00000036821	RIKEN cDNA 4930569F06 gene	protein_coding	chr5	+	ENSMUST00000036821	116821454	116821886	30		NA	3.99	4.3	3.91	3.84	3.93	3.74
TC0X00002984.mm.1	5.3	5.19	1.079	up	0.604108	4930570D08Rik	ENSMUST00000130431	RIKEN cDNA 4930570D08 gene	processed_transcript	chrX	-	ENSMUST00000130431	133898699	133901213	20		NA	5.12	5.79	4.99	5.09	5.2	5.28
TC1600000904.mm.1	3.05	2.97	1.057	up	0.387025	4930570E03Rik	uc007zsu.1	RIKEN cDNA 4930570E03 gene	ncRNA	chr16	+	uc007zsu.1	78694994	78709166	50	16 C3.1|16	78812	3.02	2.99	3.14	2.87	3.04	3
TC0500002741.mm.1	3.78	3.78	1	none	0.981506	4930570G05Rik	uc008ybx.1	RIKEN cDNA 4930570G05 gene	ncRNA	chr5	-	uc008ybx.1	91911402	91913403	30	5|5	78054	4.02	3.82	3.5	3.88	3.72	3.73
TC0300003187.mm.1	3.72	3.8	-1.057	down	0.422297	4930570G19Rik	NR_040398	RIKEN cDNA 4930570G19 gene	ncRNA	chr3	-	NR_040398	156546753	156561751	177	3 H4|3	329782	3.68	3.88	3.59	3.74	3.77	3.9
TC0100001870.mm.1	4.23	4.23	1	none	0.954565	4930570N18Rik	ENSMUST00000159273	RIKEN cDNA 4930570N18 gene	antisense	chr1	+	ENSMUST00000159273	193203039	193226208	30		NA	4.41	4.1	4.17	4.29	4.32	4.09
TC1400001623.mm.1	4.17	4.08	1.064	up	0.351451	4930570N19Rik	ENSMUST00000166902	RIKEN cDNA 4930570N19 gene	protein_coding	chr14	-	ENSMUST00000166902	26628407	26638183	30		NA	4.29	4.18	4.05	4.11	3.99	4.14
TC0700001790.mm.1	3.14	3.07	1.05	up	0.594664	4930571K23Rik	NM_001145759	RIKEN cDNA 4930571K23 gene	ncRNA	chr7	+	NM_001145759	125368861	125371013	30	7|7	75861	3.24	3.12	3.07	3.33	2.91	2.98
TC1500000626.mm.1	4.23	3.99	1.181	up	0.0870907	4930571N24Rik	ENSMUST00000132871	RIKEN cDNA 4930571N24 gene	processed_transcript	chr15	+	ENSMUST00000132871	77427979	77461966	40		NA	4.06	4.28	4.35	4.15	3.81	4.01
TC0800001356.mm.1	4.32	4.15	1.125	up	0.135351	4930571O06Rik	NR_110476	RIKEN cDNA 4930571O06 gene	ncRNA	chr8	+	NR_110476	113517282	113550810	30	8|8	78048	4.34	4.29	4.32	4.15	3.99	4.31
TC1800001750.mm.1	4.32	4.25	1.05	up	0.46329	4930572J10Rik	uc008eud.1	RIKEN cDNA 4930572J10 gene	ncRNA	chr18	-	uc008eud.1	43038551	43172372	140	18|18	75884	4.36	4.4	4.2	4.22	4.19	4.34
TC0500001482.mm.1	4.01	3.89	1.087	up	0.249613	4930572K03Rik	NR_045371	RIKEN cDNA 4930572K03 gene	ncRNA	chr5	+	NR_045371	127170565	127195746	63	5 G1|5	75916	3.92	4.09	4.01	3.8	3.83	4.03
TC0500001979.mm.1	5.78	5.51	1.206	up	0.0625551	4930572O03Rik	NR_073011	spermatogenesis associated glutamate (E)-rich protein pseudogene	protein_coding	chr5	-	NR_073011	15652286	15657059	60	5 A2|5	381715	5.74	5.93	5.66	5.53	5.32	5.68
TC1400001586.mm.1	3.06	3.05	1.007	up	0.895842	4930572O13Rik	NR_045718	RIKEN cDNA 4930572O13 gene	ncRNA	chr14	-	NR_045718	25139795	25143241	40	14|14	75862	3.08	3.07	3.04	3	3.06	3.1
TC0500003291.mm.1	5.81	5.83	-1.014	down	0.900134	4930573I07Rik	uc008zsf.1	RIKEN cDNA 4930573I07 gene	ncRNA	chr5	-	uc008zsf.1	128516121	128517611	23	5|5	78218	5.87	5.78	5.79	5.85	5.65	5.98
TC0200000825.mm.1	3.66	3.63	1.021	up	0.664629	4930573O16Rik	NR_040620	RIKEN cDNA 4930573O16 gene	ncRNA	chr2	+	NR_040620	52291002	52315240	40	2|2	78049	3.64	3.75	3.6	3.57	3.63	3.68
TC0400003049.mm.1	3.55	3.29	1.197	up	0.143245	4930577H14Rik	ENSMUST00000151367	RIKEN cDNA 4930577H14 gene	ncRNA	chr4	-	ENSMUST00000151367	91938854	91939952	30		NA	3.28	3.9	3.46	3.25	3.34	3.28
TC0300000356.mm.1	5.3	5.24	1.042	up	0.494705	4930577N17Rik	NR_073429	RIKEN cDNA 4930577N17 gene	protein_coding	chr3	+	NR_073429	51276761	51279805	40	3|3	67746	5.25	5.25	5.41	5.14	5.22	5.35
TC0X00001909.mm.1	3.35	3.36	-1.007	down	0.836366	4930578C19Rik	NM_175228	RIKEN cDNA 4930578C19 gene	protein_coding	chrX	-	NM_175228	18414881	18461397	132	X A1.3|X	75905	3.34	3.41	3.29	3.32	3.35	3.42
TC1800001101.mm.1	4.11	4.01	1.072	up	0.322698	4930578E11Rik	NR_045391	RIKEN cDNA 4930578E11 gene	ncRNA	chr18	-	NR_045391	29396716	29496571	180	18 B1|18	78058	3.99	4.19	4.14	4.02	3.92	4.09
TC0400000419.mm.1	5.44	5.24	1.149	up	0.109593	4930578G10Rik	ENSMUST00000068158	RIKEN cDNA 4930578G10 gene	protein_coding	chr4	+	ENSMUST00000068158	42735545	42846261	80		NA	5.58	5.47	5.27	5.24	5.14	5.35
TC4_JH584294_random00000004.mm.1	6.57	6.37	1.149	up	0.0987828	4930578G10Rik	uc029vff.1	RIKEN cDNA 4930578G10 gene	protein_coding	chr4_JH584294_random	+	uc029vff.1	83356	115083	40	4 A5|4	75952	6.62	6.48	6.61	6.56	6.28	6.27
TC1400002227.mm.1	5.13	5	1.094	up	0.2635	4930578I06Rik	NM_026359	RIKEN cDNA 4930578I06 gene	protein_coding	chr14	-	NM_026359	63971081	63987780	50	14|14 C3	67750	5.09	5.2	5.11	5.03	4.8	5.17
TC1400000952.mm.1	3.38	3.49	-1.079	down	0.447106	4930578I07Rik	ENSMUST00000052898	RIKEN cDNA 4930578I07 gene	protein_coding	chr14	+	ENSMUST00000052898	66937365	66938736	30		NA	3.63	3.18	3.32	3.35	3.45	3.67
TC1500000998.mm.1	3.86	3.75	1.079	up	0.244378	4930578M01Rik	NR_045991	RIKEN cDNA 4930578M01 gene	ncRNA	chr15	+	NR_045991	98985578	98989281	80	15|15	75951	3.83	3.94	3.81	3.7	3.67	3.87
TC1600000854.mm.1	3.51	3.45	1.042	up	0.579908	4930578N18Rik	NR_040575	RIKEN cDNA 4930578N18 gene	ncRNA	chr16	+	NR_040575	76122589	76156086	70	16 C3.1|16	78215	3.49	3.61	3.43	3.36	3.4	3.6
TC0900002813.mm.1	5	4.74	1.197	up	0.025381	4930579C12Rik	XR_105310	RIKEN cDNA 4930579C12 gene	ncRNA	chr9	-	XR_105310	89113111	89177887	196	9 E3.1|9	319213	4.94	5.15	4.92	4.73	4.68	4.81
TC1700001364.mm.1	4.73	4.97	-1.181	down	0.166081	4930579D07Rik	XR_105814	RIKEN cDNA 4930579D07 gene	unknown	chr17	-	XR_105814	4851698	4854482	30		75934	4.81	4.57	4.8	4.69	4.94	5.27
TC0600003395.mm.1	5.37	5.26	1.079	up	0.353456	4930579D09Rik	ENSMUST00000132321	RIKEN cDNA 4930579D09 gene	ncRNA	chr6	-	ENSMUST00000132321	143533965	143535508	30		NA	5.21	5.59	5.31	5.27	5.23	5.28
TC0300003017.mm.1	3.94	3.85	1.064	up	0.313399	4930579F01Rik	NM_001163385	RIKEN cDNA 4930579F01 gene	protein_coding	chr3	-	NM_001163385	138164135	138186713	110	3|3 H2	67741	3.9	3.93	3.98	3.85	3.77	3.93
TC1400000756.mm.1	4.41	4.28	1.094	up	0.38952	4930579G18Rik	NR_038053	RIKEN cDNA 4930579G18 gene	antisense	chr14	+	NR_038053	54650511	54655100	70	14|14	75913	4.22	4.71	4.29	4.21	4.27	4.36
TC0300000624.mm.1	5.49	6.09	-1.516	down	0.019958	4930579G24Rik	NM_029482	RIKEN cDNA 4930579G24 gene	protein_coding	chr3	+	NM_029482	79629079	79632820	30	3|3 F1	75939	5.36	5.41	5.69	5.8	5.92	6.54
TC0900002907.mm.1	5.1	5.11	-1.007	down	0.907205	4930579K19Rik	NR_029444	RIKEN cDNA 4930579K19 gene	processed_transcript	chr9	-	NR_029444	98562229	98563611	40	9 E3.3|9	75881	5.11	5.06	5.12	5.24	5.3	4.8
TC0800002167.mm.1	4.09	3.88	1.157	up	0.104827	4930579M01Rik	ENSMUST00000130943	RIKEN cDNA 4930579M01 gene	antisense	chr8	-	ENSMUST00000130943	47026805	47038219	60		NA	4.06	4.22	3.98	3.95	3.99	3.71
TC0800002538.mm.1	3.17	3.17	1	none	1	4930579O11Rik	ENSMUST00000164687	RIKEN cDNA 4930579O11 gene	ncRNA	chr8	-	ENSMUST00000164687	81665876	81667118	34		NA	2.94	3.38	3.2	3.24	3.07	3.21
TC0200004514.mm.1	4.51	4.37	1.102	up	0.186081	4930580A09Rik	ENSMUST00000150154	RIKEN cDNA 4930580A09 gene	ncRNA	chr2	-	ENSMUST00000150154	122733290	122738362	30		NA	4.57	4.39	4.56	4.43	4.27	4.42
TC0900000328.mm.1	4.48	4.57	-1.064	down	0.325117	4930581F22Rik	NR_029475	RIKEN cDNA 4930581F22 gene	processed_transcript	chr9	+	NR_029475	35116709	35133369	280	9 A4|9	78934	4.37	4.57	4.49	4.52	4.62	4.56
TC1700002406.mm.1	2.61	2.66	-1.035	down	0.516418	4930583I09Rik	XM_128729	RIKEN cDNA 4930583I09 gene	protein_coding	chr17	-	XM_128729	64832523	64836071	40	17 E1.1|17	78057	2.62	2.57	2.64	2.65	2.63	2.7
TC0700001693.mm.1	5.73	5.7	1.021	up	0.772793	4930583K01Rik	NR_027879	RIKEN cDNA 4930583K01 gene	processed_transcript	chr7	+	NR_027879	118243850	118245566	40	7 F1|7	67745	5.69	5.74	5.75	5.75	5.74	5.62
TC0200004517.mm.1	3.65	3.63	1.014	up	0.876762	4930583P06Rik	NR_040612	RIKEN cDNA 4930583P06 gene	ncRNA	chr2	-	NR_040612	124217679	124222358	31	2|2	75946	3.59	3.83	3.52	3.55	3.68	3.66
TC0500002125.mm.1	3.48	3.42	1.042	up	0.59829	4930584F24Rik	NR_029445	RIKEN cDNA 4930584F24 gene	ncRNA	chr5	-	NR_029445	26460070	26493314	91	5 B1|5	75942	3.35	3.63	3.45	3.43	3.28	3.54
TC1300000239.mm.1	4.33	4.3	1.021	up	0.737395	4930586N03Rik	ENSMUST00000122940	RIKEN cDNA 4930586N03 gene	processed_transcript	chr13	+	ENSMUST00000122940	23313500	23385799	60		NA	4.42	4.35	4.23	4.3	4.24	4.37
TC0100002430.mm.1	4.61	4.51	1.072	up	0.388284	4930587A21Rik	ENSMUST00000128588	RIKEN cDNA 4930587A21 gene	ncRNA	chr1	-	ENSMUST00000128588	61616943	61621149	30		NA	4.55	4.74	4.53	4.61	4.35	4.57
TC0600001166.mm.1	3.85	3.62	1.173	up	0.0248738	4930587E11Rik	uc009dci.1	RIKEN cDNA 4930587E11 gene	ncRNA	chr6	+	uc009dci.1	102266100	102336674	64	6|6	75893	3.87	3.81	3.87	3.65	3.53	3.69
TC1500002087.mm.1	4.22	4.24	-1.014	down	0.897728	4930588J15Rik	XR_105692	RIKEN cDNA 4930588J15 gene	unknown	chr15	-	XR_105692	92702886	92705955	30	15|15	67740	4.41	4.38	3.88	4.17	4.24	4.32
TC1600000246.mm.1	3.45	3.29	1.117	up	0.0675247	4930588K23Rik	XR_105762	RIKEN cDNA 4930588K23 gene	antisense	chr16	+	XR_105762	18591903	18609751	40	16 A3|16	619305	3.48	3.48	3.39	3.26	3.31	3.3
TC0300000622.mm.1	3.89	4.2	-1.24	down	0.130707	4930589L23Rik	XR_140605	RIKEN cDNA 4930589L23 gene	ncRNA	chr3	+	XR_140605	79568192	79572580	30	3 E3|3	75879	4.03	3.67	3.96	4.33	3.81	4.47
TC0400002001.mm.1	2.78	2.79	-1.007	down	0.908579	4930589P08Rik	XR_104905	RIKEN cDNA 4930589P08 gene	antisense	chr4	+	XR_104905	151376372	151380243	43	4|4	67748	2.74	2.88	2.73	2.77	2.87	2.74
TC1600000960.mm.1	3.97	3.7	1.206	up	0.0343561	4930590A17Rik	uc007zut.1	RIKEN cDNA 4930590A17 gene	protein_coding	chr16	+	uc007zut.1	87909271	87952254	60	16 C3.3|16	114677	3.85	4.14	3.93	3.72	3.58	3.79
TC0600001094.mm.1	3.49	3.34	1.11	up	0.108454	4930590J08Rik	NM_198668	RIKEN cDNA 4930590J08 gene	protein_coding	chr6	+	NM_198668	91904233	91950725	210	6 D1|6	381798	3.43	3.6	3.45	3.34	3.27	3.4
TC0100003195.mm.1	3.59	3.54	1.035	up	0.671821	4930590L20Rik	NR_040604	RIKEN cDNA 4930590L20 gene	antisense	chr1	-	NR_040604	140570176	140656402	40	1|1	75910	3.72	3.64	3.41	3.47	3.52	3.64
TC0200002771.mm.1	3.55	3.5	1.035	up	0.632695	4930591A17Rik	NM_026596	RIKEN cDNA 4930591A17 gene	ncRNA	chr2	+	NM_026596	179414936	179416882	30	2 H4|2	68175	3.69	3.46	3.5	3.4	3.48	3.62
TC1000000319.mm.1	4.16	4.11	1.035	up	0.590257	4930591E09Rik	uc007evj.1	RIKEN cDNA 4930591E09 gene	ncRNA	chr10	+	uc007evj.1	38175780	38181903	30	10|10	75877	4.02	4.29	4.17	4.13	4.04	4.15
TC1500001338.mm.1	4.33	4.3	1.021	up	0.86435	4930592A05Rik	NR_045070	RIKEN cDNA 4930592A05 gene	ncRNA	chr15	-	NR_045070	33593881	33653436	60	15 B3.1|15	75880	4.2	4.51	4.27	4.15	4.23	4.53
TC0300003192.mm.1	2.92	2.85	1.05	up	0.528642	4930592C13Rik	uc008rvd.1	RIKEN cDNA 4930592C13 gene	protein_coding	chr3	-	uc008rvd.1	157527515	157534090	30	3 H4|3	381498	2.82	3	2.93	2.84	2.74	2.98
TC1800001686.mm.1	4.84	4.91	-1.05	down	0.419837	4930592I03Rik	NR_033307	RIKEN cDNA 4930592I03 gene	ncRNA	chr18	-	NR_033307	82918405	82920560	69	18|18	75853	4.84	4.91	4.78	4.86	4.92	4.95
TC0300000461.mm.1	3.93	3.82	1.079	up	0.177842	4930593A02Rik	NR_045167	RIKEN cDNA 4930593A02 gene	ncRNA	chr3	+	NR_045167	58692572	58797624	139	3|3	71301	3.9	3.96	3.93	3.82	3.84	3.81
TC0900003263.mm.1	3.51	3.52	-1.007	down	0.936334	4930593C16Rik	NR_040753	RIKEN cDNA 4930593C16 gene	antisense	chr9	-	NR_040753	120924455	120930802	30	9|9	78060	3.49	3.34	3.7	3.44	3.68	3.44
TC0100002205.mm.1	6.82	6.86	-1.028	down	0.690436	4930594C11Rik	NR_024017	G1 to S phase transition pseudogene	pseudogene	chr1	-	NR_024017	37485851	37488982	30	1 B|1	77633	6.79	6.95	6.71	6.96	6.83	6.78
TC1800001672.mm.1	3.18	3.28	-1.072	down	0.554385	4930594M17Rik	ENSMUST00000181204	RIKEN cDNA 4930594M17 gene	ncRNA	chr18	-	ENSMUST00000181204	81226204	81236066	30		NA	2.88	3.49	3.17	3.35	3.16	3.32
TC1400001342.mm.1	3.42	3.45	-1.021	down	0.767736	4930594M22Rik	XR_035095	RIKEN cDNA 4930594M22 gene	processed_transcript	chr14	+	XR_035095	122913030	122937469	90	14 E5|14	654799	3.37	3.51	3.38	3.47	3.27	3.62
TC0300000287.mm.1	4.11	4.04	1.05	up	0.443301	4930594O21Rik	ENSMUST00000129750	RIKEN cDNA 4930594O21 gene	ncRNA	chr3	+	ENSMUST00000129750	37604422	37615276	79		NA	4.05	4.11	4.18	4.03	3.93	4.16
TC1200002401.mm.1	4.4	4.12	1.214	up	0.0183523	4930595D18Rik	ENSMUST00000121608	RIKEN cDNA 4930595D18 gene	protein_coding	chr12	-	ENSMUST00000121608	111159850	111184491	40		NA	4.3	4.4	4.51	4.18	4	4.17
TC0X00002539.mm.1	3.19	3.15	1.028	up	0.601481	4930595M18Rik	NM_173435	RIKEN cDNA 4930595M18 gene	protein_coding	chrX	-	NM_173435	81419575	81458122	40	X B|X	245492	3.22	3.14	3.21	3.19	3.06	3.19
TC1400001738.mm.1	3.62	3.45	1.125	up	0.200554	4930596D02Rik	NM_001033766	RIKEN cDNA 4930596D02 gene	protein_coding	chr14	-	NM_001033766	35809486	35811978	40	14 B|14	239036	3.48	3.79	3.6	3.6	3.26	3.49
TC0100001296.mm.1	5.65	5.48	1.125	up	0.162226	4930596I21Rik	NR_108103	RIKEN cDNA 4930596I21 gene	ncRNA	chr1	+	NR_108103	138977657	138979246	30	1|1	78229	5.84	5.55	5.56	5.46	5.39	5.59
TC1100000441.mm.1	3.25	3.18	1.05	up	0.724001	4930597A21Rik	ENSMUST00000128652	RIKEN cDNA 4930597A21 gene	ncRNA	chr11	+	ENSMUST00000128652	44586317	44591229	40		NA	3.03	3.5	3.22	2.83	3.35	3.37
TC1400002003.mm.1	4.39	4.3	1.064	up	0.250553	4930597G03Rik	NR_045736	RIKEN cDNA 4930597G03 gene	ncRNA	chr14	-	NR_045736	51317335	51345489	60	14|14	75377	4.4	4.4	4.37	4.31	4.26	4.33
TC0600002421.mm.1	5.36	5.31	1.035	up	0.553407	4930597O21Rik	XM_989547	RIKEN cDNA 4930597O21 gene	processed_transcript	chr6	-	XM_989547	66894644	66921502	40	6 C1|6	75373	5.28	5.44	5.37	5.31	5.27	5.36
TC0400002278.mm.1	3.88	3.75	1.094	up	0.163368	4930598A11Rik	ENSMUST00000180742	RIKEN cDNA 4930598A11 gene	ncRNA	chr4	-	ENSMUST00000180742	20032846	20041579	30		NA	3.88	3.8	3.96	3.78	3.67	3.8
TC0100002847.mm.1	4.5	4.27	1.173	up	0.117072	4930598F16Rik	NR_040479	RIKEN cDNA 4930598F16 gene	ncRNA	chr1	-	NR_040479	95701184	95716518	40	1|1	75381	4.75	4.36	4.4	4.36	4.11	4.34
TC1000000073.mm.1	3.68	3.5	1.133	up	0.115154	4930598N05Rik	uc007ejd.1	RIKEN cDNA 4930598N05 gene	protein_coding	chr10	+	uc007ejd.1	10234991	10258699	97	10|10	75375	3.64	3.68	3.73	3.66	3.34	3.51
TC0100003009.mm.1	4.61	4.59	1.014	up	0.877291	4930599A14Rik	uc007cko.1	RIKEN cDNA 4930599A14 gene	ncRNA	chr1	-	uc007cko.1	126872203	126876589	30	1|1	75386	4.58	4.78	4.46	4.67	4.58	4.52
TC0600000390.mm.1	5.56	5.56	1	none	0.966931	4930599N23Rik	NR_045813	RIKEN cDNA 4930599N23 gene	antisense	chr6	+	NR_045813	39118396	39148312	100	6 B1|6	75379	5.54	5.57	5.57	5.48	5.58	5.63
TC0X00000577.mm.1	3.56	3.44	1.087	up	0.426826	4931400O07Rik	XR_141405	RIKEN cDNA 4931400O07 gene	protein_coding	chrX	+	XR_141405	62467991	62468812	30	X A6|X	70936	3.39	3.71	3.57	3.32	3.28	3.71
TC0200004461.mm.1	4.75	4.57	1.133	up	0.0968149	4931402G19Rik	NR_040608	RIKEN cDNA 4931402G19 gene	ncRNA	chr2	-	NR_040608	120455698	120469367	50	2|2	70933	4.71	4.84	4.69	4.49	4.52	4.7
TC1900001306.mm.1	3.25	3.29	-1.028	down	0.656394	4931403E22Rik	NR_045306	RIKEN cDNA 4931403E22 gene	processed_transcript	chr19	-	NR_045306	26768801	26823907	40	19|19	70942	3.16	3.3	3.29	3.39	3.24	3.24
TC1200000579.mm.1	3.92	3.89	1.021	up	0.757486	4931403G20Rik	NR_038172	RIKEN cDNA 4931403G20 gene	ncRNA	chr12	+	NR_038172	69843641	69853703	60	12|12	70934	3.92	3.85	3.99	4.01	3.76	3.9
TC1400000232.mm.1	3.25	3.27	-1.014	down	0.870458	4931403M11Rik	XR_141207	RIKEN cDNA 4931403M11 gene	ncRNA	chr14	+	XR_141207	24617568	24621695	30	14 A3|14	70955	3.13	3.19	3.43	3.29	3.24	3.27
TC0700002947.mm.1	3.83	3.78	1.035	up	0.592474	4931406B18Rik	NM_028737	RIKEN cDNA 4931406B18 gene	protein_coding	chr7	-	NM_028737	43492044	43505940	190	7|7	74054	3.77	3.96	3.75	3.75	3.74	3.84
TC0900001785.mm.1	6.61	6.48	1.094	up	0.235807	4931406C07Rik	NM_001199484	RIKEN cDNA 4931406C07 gene	protein_coding	chr9	-	NM_001199484	15283337	15306448	170	9|9 A3	70984	6.71	6.53	6.59	6.52	6.59	6.34
TC1600000996.mm.1	4.04	3.89	1.11	up	0.0756884	4931406G06Rik	ENSMUST00000147848	RIKEN cDNA 4931406G06 gene	processed_transcript	chr16	+	ENSMUST00000147848	91044656	91056677	30		NA	4.01	4.07	4.05	3.84	3.9	3.93
TC1400000244.mm.1	6.81	7.31	-1.414	down	0.0106532	4931406H21Rik	NR_033492	RIKEN cDNA 4931406H21 gene	ncRNA	chr14	+	NR_033492	25586804	25590661	30	14 A3|14	77592	6.8	6.74	6.9	7.26	7.62	7.06
TC0700002830.mm.1	8.22	8.36	-1.102	down	0.178297	4931406P16Rik	NM_172741	RIKEN cDNA 4931406P16 gene	protein_coding	chr7	-	NM_172741	34236707	34313551	207	7 B1|7	233103	8.35	8.08	8.22	8.37	8.4	8.3
TC0100002102.mm.1	3.93	3.86	1.05	up	0.476681	4931408C20Rik	NM_001033764	RIKEN cDNA 4931408C20 gene	protein_coding	chr1	-	NM_001033764	26681801	26687460	30	1 A5|1	210940	4.06	3.82	3.92	3.95	3.88	3.75
TC1900001453.mm.1	3.19	3.08	1.079	up	0.266647	4931408D14Rik	NR_040298	RIKEN cDNA 4931408D14 gene	ncRNA	chr19	-	NR_040298	37254686	37264095	60	19 C2|19	77059	3.31	3.14	3.13	2.99	3.03	3.21
TC0500002084.mm.1	4.04	3.98	1.042	up	0.554138	4931409K22Rik	NM_177676	RIKEN cDNA 4931409K22 gene	protein_coding	chr5	-	NM_177676	24543434	24555469	220	5 A3|5	231045	3.98	4.15	3.98	4.05	3.93	3.97
TC1200000087.mm.1	3.63	3.61	1.014	up	0.840034	4931412M21	NR_110487	uncharacterized protein 4931412M21	ncRNA	chr12	+	NR_110487	10446388	10531303	120	12 A1.1|12	328061	3.68	3.72	3.5	3.58	3.54	3.72
TC1700001878.mm.1	3.44	3.45	-1.007	down	0.907764	4931413I07Rik	ENSMUST00000173637	RIKEN cDNA 4931413I07 gene	ncRNA	chr17	-	ENSMUST00000173637	33783340	33785724	30		NA	3.36	3.43	3.53	3.52	3.41	3.42
TC1100003228.mm.1	3.61	3.69	-1.057	down	0.401219	4931413K12Rik	ENSMUST00000142068	RIKEN cDNA 4931413K12 gene	processed_transcript	chr11	-	ENSMUST00000142068	75588535	75594786	48		NA	3.48	3.69	3.66	3.71	3.67	3.68
TC1400002060.mm.1	4.41	4.28	1.094	up	0.323367	4931414P19Rik	NM_028890	RIKEN cDNA 4931414P19 gene	protein_coding	chr14	-	NM_028890	54583663	54605908	70	14 C3|14	74359	4.19	4.48	4.55	4.17	4.34	4.34
TC0800000110.mm.1	3.2	3.2	1	none	0.928036	4931415C17Rik	ENSMUST00000068194	RIKEN cDNA 4931415C17 gene	processed_transcript	chr8	+	ENSMUST00000068194	12672131	12679344	100		NA	3.23	3.21	3.17	3.19	3.19	3.21
TC0600002509.mm.1	5.84	5.67	1.125	up	0.210293	4931417E11Rik	NM_025737	RIKEN cDNA 4931417E11 gene	protein_coding	chr6	-	NM_025737	73468573	73469667	30	6 C1|6	66740	5.95	5.64	5.93	5.79	5.73	5.49
TC0300000415.mm.1	3.64	3.53	1.079	up	0.202374	4931419H13Rik	NR_040593	RIKEN cDNA 4931419H13 gene	antisense	chr3	+	NR_040593	55055242	55084002	80	3 C|3	70970	3.6	3.73	3.6	3.52	3.48	3.59
TC1600000817.mm.1	3.65	3.54	1.079	up	0.318064	4931420L22Rik	NR_040561	RIKEN cDNA 4931420L22 gene	ncRNA	chr16	+	NR_040561	71131076	71139029	40	16|16	70972	3.78	3.54	3.64	3.51	3.42	3.69
TC0200004235.mm.1	3.83	3.77	1.042	up	0.479017	4931422A03Rik	XR_104697	RIKEN cDNA 4931422A03 gene	protein_coding	chr2	-	XR_104697	103966943	104028554	104	2 E2|2	70986	3.84	3.9	3.75	3.74	3.74	3.83
TC0200000365.mm.1	3.51	3.4	1.079	up	0.242628	4931423N10Rik	NM_027635	RIKEN cDNA 4931423N10 gene	protein_coding	chr2	+	NM_027635	23207476	23267129	117	2 A3|2	70981	3.57	3.48	3.47	3.49	3.38	3.34
TC0800002814.mm.1	3.97	3.85	1.087	up	0.198533	4931428F04Rik	NM_001166394	RIKEN cDNA 4931428F04 gene	protein_coding	chr8	-	NM_001166394	105280409	105289528	110	8 D3|8	74356	4.02	4.04	3.85	3.84	3.82	3.89
TC0100002127.mm.1	4	3.92	1.057	up	0.377795	4931428L18Rik	NR_033445	RIKEN cDNA 4931428L18 gene	protein_coding	chr1	-	NR_033445	31141078	31222661	54	1 A5-B|1	70988	3.94	3.96	4.09	3.96	3.86	3.94
TC0900002104.mm.1	3.23	3.26	-1.021	down	0.705519	4931429I11Rik	NM_001081121	RIKEN cDNA 4931429I11 gene	protein_coding	chr9	-	NM_001081121	40894849	40964118	110	9|9 B	70989	3.17	3.3	3.22	3.28	3.27	3.23
TC0900002220.mm.1	3.64	3.55	1.064	up	0.356659	4931429L15Rik	NM_183104	RIKEN cDNA 4931429L15 gene	protein_coding	chr9	-	NM_183104	46303361	46319986	164	9 A5.2|9	74361	3.57	3.77	3.57	3.52	3.53	3.6
TC1300001933.mm.1	3.69	3.65	1.028	up	0.678454	4931429P17Rik	NR_038004	RIKEN cDNA 4931429P17 gene	ncRNA	chr13	-	NR_038004	47960330	48018608	80	13 A5|13	70971	3.59	3.84	3.64	3.66	3.54	3.74
TC0600001333.mm.1	3.18	3.18	1	none	0.971219	4931430N09Rik	NR_046053	RIKEN cDNA 4931430N09 gene	ncRNA	chr6	+	NR_046053	118880158	118886140	130	6|6	74363	3.08	3.32	3.14	3.21	3.16	3.16
TC0700004357.mm.1	3.12	2.98	1.102	up	0.102605	4931431B13Rik	NR_045183	RIKEN cDNA 4931431B13 gene	ncRNA	chr7	-	NR_045183	128192050	128203711	50	7|7	70973	3.17	3.13	3.06	3.01	2.97	2.96
TC0500002251.mm.1	5.27	5.48	-1.157	down	0.0651549	4931431C16Rik	NR_045807	RIKEN cDNA 4931431C16 gene	antisense	chr5	-	NR_045807	35581227	35588845	60	5 B3|5	74364	5.24	5.22	5.35	5.32	5.58	5.55
TC0700003927.mm.1	2.89	2.97	-1.057	down	0.330165	4931431F19Rik	NM_027634	RIKEN cDNA 4931431F19 gene	protein_coding	chr7	-	NM_027634	104127912	104129826	30	7 E3|7	70980	2.87	2.88	2.91	2.92	2.91	3.09
TC1100002428.mm.1	5.35	5.36	-1.007	down	0.861036	4931440F15Rik	NM_176829	RIKEN cDNA 4931440F15 gene	protein_coding	chr11	-	NM_176829	29822395	29825668	30	11 A3.3|11	216622	5.28	5.34	5.42	5.5	5.3	5.29
TC1400000885.mm.1	4.31	4.24	1.05	up	0.470123	4931440J10Rik	NR_045503	RIKEN cDNA 4931440J10 gene	ncRNA	chr14	+	NR_045503	62760501	62830126	70	14|14	71000	4.35	4.32	4.25	4.13	4.24	4.35
TC0100003111.mm.1	3.24	3.13	1.079	up	0.265432	4931440L10Rik	NM_001145300	RIKEN cDNA 4931440L10 gene	protein_coding	chr1	-	NM_001145300	134540941	134549682	60	1 E4|1	71001	3.23	3.34	3.15	3.05	3.14	3.21
TC0300002098.mm.1	5.21	5.2	1.007	up	0.864171	4931440P22Rik	NR_027955	RIKEN cDNA 4931440P22 gene	pseudogene	chr3	-	NR_027955	65507257	65529414	121	3 E1|3	71004	5.2	5.25	5.19	5.14	5.21	5.25
TC1100003518.mm.1	2.99	2.95	1.028	up	0.675842	4932411E22Rik	NM_172534	RIKEN cDNA 4932411E22 gene	protein_coding	chr11	-	NM_172534	89390223	89418948	50	11 C|11	214604	3.11	2.92	2.94	2.92	2.97	2.97
TC0X00002948.mm.1	2.75	2.68	1.05	up	0.546466	4932411N23Rik	NM_177705	RIKEN cDNA 4932411N23 gene	protein_coding	chrX	-	NM_177705	126812462	126834004	50	X E3|X	237029	2.62	2.94	2.69	2.63	2.61	2.8
TC1600001629.mm.1	3.63	3.51	1.087	up	0.176297	4932412D23Rik	NR_040521	RIKEN cDNA 4932412D23 gene	processed_transcript	chr16	-	NR_040521	42725702	42875942	140	16|16	75722	3.59	3.69	3.6	3.43	3.57	3.52
TC0900001309.mm.1	3.27	3.24	1.021	up	0.733277	4932413F04Rik	NR_040764	RIKEN cDNA 4932413F04 gene	antisense	chr9	+	NR_040764	103557090	103565891	30	9 F1|9	319215	3.28	3.32	3.21	3.35	3.19	3.18
TC1100002328.mm.1	3.54	3.53	1.007	up	0.899559	4932414J04Rik	NR_028259	RIKEN cDNA 4932414J04 gene	ncRNA	chr11	-	NR_028259	21494730	21511180	120	11 A3.1|11	237694	3.53	3.62	3.48	3.54	3.52	3.54
TC0200000990.mm.1	4.15	4.07	1.057	up	0.420061	4932414N04Rik	NM_183113	RIKEN cDNA 4932414N04 gene	protein_coding	chr2	+	NM_183113	68656486	68748467	348	2 C2|2	75721	4.08	4.22	4.14	4.06	3.99	4.17
TC1000002563.mm.1	3.27	3.3	-1.021	down	0.750163	4932415D10Rik	ENSMUST00000171401	RIKEN cDNA 4932415D10 gene	protein_coding	chr10	-	ENSMUST00000171401	82281717	82287463	40		NA	3.19	3.3	3.32	3.43	3.22	3.25
TC1700000978.mm.1	3.64	3.58	1.042	up	0.453717	4932415M13Rik	NR_073205	RIKEN cDNA 4932415M13 gene	pseudogene	chr17	+	NR_073205	53716509	53733843	171	17 C|17	211496	3.67	3.61	3.63	3.64	3.52	3.57
TC0200004611.mm.1	4.5	4.4	1.072	up	0.541768	4932416H05Rik	NR_029452	RIKEN cDNA 4932416H05 gene	ncRNA	chr2	-	NR_029452	129798369	129802100	60	2|2	654409	4.57	4.28	4.66	4.28	4.21	4.71
TC0800001192.mm.1	2.98	2.9	1.057	up	0.43668	4932416K20Rik	NM_001002775	RIKEN cDNA 4932416K20 gene	pseudogene	chr8	+	NM_001002775	104795237	104798793	30	8 D3|8	442809	2.96	3.12	2.85	2.83	2.88	2.98
TC0200003185.mm.1	3.3	3.22	1.057	up	0.350778	4932418E24Rik	NM_177841	RIKEN cDNA 4932418E24 gene	protein_coding	chr2	-	NM_177841	26271646	26294557	120	2 A3|2	329366	3.31	3.34	3.25	3.29	3.19	3.19
TC0500001409.mm.1	3.9	3.83	1.05	up	0.46695	4932422M17Rik	XR_140744	RIKEN cDNA 4932422M17 gene	ncRNA	chr5	+	XR_140744	123133730	123141563	70	5 F|5	74366	3.85	3.97	3.87	3.93	3.83	3.73
TC0900001130.mm.1	3.32	3.29	1.021	up	0.81145	4932427H20RIK	ENSMUST00000181138		other	chr9	+	ENSMUST00000181138	88438598	88441187	30		NA	3.39	3.19	3.37	3.38	3.19	3.31
TC0X00000859.mm.1	4.23	4.17	1.042	up	0.468015	4932429P05Rik	NM_001085511	RIKEN cDNA 4932429P05 gene	protein_coding	chrX	+	NM_001085511	89752268	89755491	30	X C1|X	245509	4.22	4.31	4.17	4.15	4.15	4.22
TC0500002764.mm.1	3.12	2.88	1.181	up	0.207747	4932430I15Rik	ENSMUST00000180431	RIKEN cDNA 4932430I15 gene	ncRNA	chr5	-	ENSMUST00000180431	92804220	92809488	30		NA	3.02	3.46	2.87	2.97	2.68	3
TC0Y00000189.mm.1	7.01	5.75	2.395	up	0.00404562	4932431L22Rik	XR_035333	RIKEN cDNA 4932431L22 gene	protein_coding	chrY	+	XR_035333	70367444	70370583	30		619557	7.22	6.82	6.98	6.07	5	6.17
TC0700000529.mm.1	3.97	3.8	1.125	up	0.162417	4932431P20Rik	XR_035432	RIKEN cDNA 4932431P20 gene	protein_coding	chr7	+	XR_035432	29519205	29538057	190	7 B1|7	114675	3.82	4.18	3.9	3.75	3.81	3.83
TC1100004046.mm.1	3.48	3.47	1.007	up	0.929781	4932435O22Rik	NR_027643	RIKEN cDNA 4932435O22 gene	ncRNA	chr11	-	NR_027643	114407851	114448860	65	11 E2|11	319819	3.41	3.7	3.33	3.48	3.46	3.47
TC0300000272.mm.1	10.21	10.53	-1.248	down	0.0160902	4932438A13Rik	NM_172679	RIKEN cDNA 4932438A13 gene	protein_coding	chr3	+	NM_172679	36863106	37053033	1167	3 B|3	229227	10.35	10.03	10.24	10.49	10.5	10.59
TC1600002062.mm.1	3.21	3.23	-1.014	down	0.858476	4932438H23Rik	NM_001163695	RIKEN cDNA 4932438H23 gene	protein_coding	chr16	-	NM_001163695	91053935	91095122	70	16 C3.3|16	74387	3.17	3.28	3.18	3.25	3.1	3.33
TC0500002440.mm.1	3.04	3.03	1.007	up	0.861889	4932441J04Rik	NR_015588	RIKEN cDNA 4932441J04 gene	processed_transcript	chr5	-	NR_015588	57570082	57720201	110	5 C1|5	319216	3.05	3.04	3.03	3.03	2.97	3.08
TC1000001455.mm.1	3.55	3.46	1.064	up	0.354734	4932442E05Rik	ENSMUST00000059966	RIKEN cDNA 4932442E05 gene	protein_coding	chr10	+	ENSMUST00000059966	118860826	118863542	30		NA	3.61	3.49	3.56	3.32	3.44	3.61
TC0X00002645.mm.1	3.23	3.16	1.05	up	0.46245	4932442L08Rik	XM_001477581	RIKEN cDNA 4932442L08 gene	protein_coding	chrX	-	XM_001477581	94339903	94366777	154	X C3|X	631145	3.2	3.33	3.15	3.18	3.13	3.18
TC0800000129.mm.1	3.63	3.61	1.014	up	0.844156	4932443I19Rik	NM_001101519	RIKEN cDNA 4932443I19 gene	protein_coding	chr8	+	NM_001101519	13705889	13743066	60	8 A1.1|8	403185	3.64	3.64	3.6	3.5	3.67	3.66
TC0800001629.mm.1	3.77	3.7	1.05	up	0.4598	4932443L11Rik	XR_105182	RIKEN cDNA 4932443L11 gene	processed_transcript	chr8	-	XR_105182	4162522	4206882	136	8|8	78899	3.7	3.88	3.73	3.65	3.65	3.8
TC1300000282.mm.1	3.32	3.18	1.102	up	0.184514	4932702P03Rik	NR_045182	RIKEN cDNA 4932702P03 gene	antisense	chr13	+	NR_045182	24904045	24914272	90	13|13	73326	3.25	3.46	3.25	3.24	3.1	3.21
TC0X00003378.mm.1	2.99	2.95	1.028	up	0.633284	4933400A11Rik	NR_003635	capping protein (actin filament) muscle Z-line, alpha 1 pseudogene	protein_coding	chrX	-	NR_003635	169776257	169779635	70	X F5|X	66747	2.96	3.14	2.88	2.92	2.91	3.01
TC1700001328.mm.1	3.52	3.64	-1.087	down	0.322139	4933400B14Rik	NR_045432	RIKEN cDNA 4933400B14 gene	ncRNA	chr17	+	NR_045432	89320227	89327333	40	17|17	71052	3.73	3.44	3.39	3.58	3.62	3.71
TC0900001178.mm.1	3.78	3.8	-1.014	down	0.82529	4933400C23Rik	NR_040770	RIKEN cDNA 4933400C23 gene	ncRNA	chr9	+	NR_040770	92718716	92795711	50	9 E3.3|9	331003	3.79	3.75	3.81	3.83	3.81	3.76
TC0100002780.mm.1	3.98	4.02	-1.028	down	0.662695	4933400F21Rik	NR_015540	RIKEN cDNA 4933400F21 gene	processed_transcript	chr1	-	NR_015540	89650529	89684133	160	1|1	74403	3.97	4.05	3.93	4.02	3.95	4.09
TC0800001174.mm.1	3.02	3.04	-1.014	down	0.85174	4933400L20Rik	NR_045730	RIKEN cDNA 4933400L20 gene	ncRNA	chr8	+	NR_045730	103603776	103680382	70	8|8	71058	3.01	3.09	2.97	2.93	3.07	3.12
TC0X00001089.mm.1	4.17	4.08	1.064	up	0.548653	4933401B06Rik	NR_033580	GLE1 RNA export mediator pseudogene	pseudogene	chrX	+	NR_033580	107542479	107543800	30	X D|X	71011	4.23	4.43	3.86	4.02	4.04	4.18
TC1700000184.mm.1	3.45	3.25	1.149	up	0.123504	4933401D09Rik	NR_045431	RIKEN cDNA 4933401D09 gene	ncRNA	chr17	+	NR_045431	15631788	15641102	40	17|17	71008	3.32	3.39	3.65	3.33	3.09	3.32
TC0300002996.mm.1	3.92	3.85	1.05	up	0.478343	4933401H06Rik	NR_040540	RIKEN cDNA 4933401H06 gene	processed_transcript	chr3	-	NR_040540	135833604	135840560	80	3|3	71038	3.85	4.1	3.82	3.85	3.81	3.89
TC0700000716.mm.1	3.34	3.29	1.035	up	0.578265	4933402C06Rik	NR_045504	RIKEN cDNA 4933402C06 gene	ncRNA	chr7	+	NR_045504	40674692	40691260	92	7|7	71029	3.26	3.39	3.37	3.27	3.21	3.39
TC0100002458.mm.1	3.15	3.1	1.035	up	0.628133	4933402D24Rik	NM_001256158	RIKEN cDNA 4933402D24 gene	protein_coding	chr1	-	NM_001256158	63754907	63769267	30	1 C2|1	74426	3.29	3.14	3.01	3.02	3.18	3.09
TC0X00000574.mm.1	3.65	3.61	1.028	up	0.620708	4933402E13Rik	NM_001199996	RIKEN cDNA 4933402E13 gene	protein_coding	chrX	+	NM_001199996	62283499	62292078	60	X A6|X	74437	3.68	3.68	3.6	3.57	3.54	3.72
TC0800001021.mm.1	3.53	3.45	1.057	up	0.368152	4933402J07Rik	NM_177901	RIKEN cDNA 4933402J07 gene	protein_coding	chr8	+	NM_177901	87563853	87589424	80	8 C3|8	330820	3.5	3.62	3.46	3.41	3.41	3.52
TC0500002447.mm.1	3.66	3.63	1.021	up	0.827186	4933402J10Rik	NR_040682	RIKEN cDNA 4933402J10 gene	ncRNA	chr5	-	NR_040682	59963119	59986002	50	5 C2|5	71057	3.65	3.7	3.62	3.41	3.64	3.84
TC1400001044.mm.1	3.74	3.83	-1.064	down	0.433528	4933402J15Rik	NR_046059	RIKEN cDNA 4933402J15 gene	ncRNA	chr14	+	NR_046059	74355527	74369741	50	14|14	74425	3.74	3.87	3.62	3.72	3.82	3.94
TC0700004393.mm.1	3.42	3.26	1.117	up	0.171786	4933402N03Rik	NM_173409	RIKEN cDNA 4933402N03 gene	protein_coding	chr7	-	NM_173409	131137713	131146314	47	7|7 F4	233918	3.29	3.53	3.44	3.35	3.09	3.33
TC0500000079.mm.1	6.21	5.48	1.659	up	0.00130079	4933402N22Rik	NM_001177510	RIKEN cDNA 4933402N22 gene	protein_coding	chr5	+	NM_001177510	11918043	11922821	60	5 A1|5	545732	6.19	6.33	6.12	5.55	5.19	5.71
TC1100003067.mm.1	3.42	3.27	1.11	up	0.123402	4933402P03Rik	NM_175368	RIKEN cDNA 4933402P03 gene	protein_coding	chr11	-	NM_175368	69816566	69818465	41	11 B3|11	108803	3.51	3.42	3.33	3.19	3.33	3.29
TC0X00001122.mm.1	3.07	3.3	-1.173	down	0.104356	4933403O08Rik	NM_001177389	RIKEN cDNA 4933403O08 gene	protein_coding	chrX	+	NM_001177389	112239049	112243852	60	X E1|X	71030	2.9	3.18	3.12	3.14	3.25	3.51
TC1600001265.mm.1	3.12	3.02	1.072	up	0.389243	4933404G15Rik	NR_045920	RIKEN cDNA 4933404G15 gene	ncRNA	chr16	-	NR_045920	16707614	16718121	71	16 A3|16	74066	3.04	3.29	3.02	3.06	2.93	3.08
TC0700000712.mm.1	3.71	3.56	1.11	up	0.0970562	4933404I11Rik	uc009glf.1	RIKEN cDNA 4933404I11 gene	ncRNA	chr7	+	uc009glf.1	40262705	40269753	30	7|7	71050	3.71	3.81	3.62	3.54	3.59	3.54
TC1300000237.mm.1	3.64	3.55	1.064	up	0.518513	4933404K08Rik	NR_046038	RIKEN cDNA 4933404K08 gene	ncRNA	chr13	+	NR_046038	23278350	23282267	40	13|13	74061	3.59	3.58	3.76	3.41	3.42	3.83
TC0500001611.mm.1	4.4	4.27	1.094	up	0.180196	4933404O12Rik	NR_015555	RIKEN cDNA 4933404O12 gene	ncRNA	chr5	+	NR_015555	136918392	136937112	130		66752	4.33	4.38	4.49	4.32	4.15	4.33
TC0300002866.mm.1	4.08	3.89	1.141	up	0.106805	4933405D12Rik	NR_046036	RIKEN cDNA 4933405D12 gene	antisense	chr3	-	NR_046036	122864730	122924116	80	3|3	74057	4.14	4.05	4.06	4.04	3.7	3.93
TC1100002756.mm.1	4.19	4.04	1.11	up	0.251675	4933405E24Rik	NR_045506	RIKEN cDNA 4933405E24 gene	ncRNA	chr11	-	NR_045506	54177772	54213288	30		71056	4.31	4.19	4.07	3.91	3.95	4.26
TC0800001228.mm.1	3.55	3.61	-1.042	down	0.523533	4933405L10Rik	NM_027655	RIKEN cDNA 4933405L10 gene	protein_coding	chr8	+	NM_027655	105708291	105710244	53	8 D2|8	71046	3.57	3.64	3.45	3.63	3.52	3.69
TC0700000910.mm.1	3.82	3.87	-1.035	down	0.684282	4933405O20Rik	NM_172901	RIKEN cDNA 4933405O20 gene	protein_coding	chr7	+	NM_172901	50599190	50600530	30	7 B5|7	243996	4.06	3.75	3.66	3.81	3.87	3.94
TC1200001613.mm.1	3.51	3.52	-1.007	down	0.874799	4933406C10Rik	NR_044986	RIKEN cDNA 4933406C10 gene	ncRNA	chr12	-	NR_044986	32916369	32953829	200	12 A3|12	74076	3.42	3.56	3.55	3.5	3.48	3.59
TC0200002175.mm.1	3.42	3.39	1.021	up	0.775194	4933406D12Rik	NR_040502	RIKEN cDNA 4933406D12 gene	ncRNA	chr2	+	NR_040502	146542931	146546108	40	2|2	74065	3.5	3.48	3.29	3.42	3.21	3.54
TC1400000065.mm.1	5.03	4.58	1.366	up	0.0297366	4933406F09Rik	NR_015568	RIKEN cDNA 4933406F09 gene	processed_transcript	chr14	+	NR_015568	7412460	7508369	90	14 A1|14 4.38 cM	68308	5.03	5.12	4.95	4.79	4.18	4.76
TC1400000153.mm.1	4.75	4.36	1.31	up	0.0617276	4933406F09Rik	uc007shy.1	RIKEN cDNA 4933406F09 gene	processed_transcript	chr14	+	uc007shy.1	19504938	19516040	30	14 A1|14 4.38 cM	68308	4.72	4.94	4.58	4.64	4	4.43
TC1100000181.mm.1	3.8	3.79	1.007	up	0.851056	4933406G16Rik	NR_046037	RIKEN cDNA 4933406G16 gene	ncRNA	chr11	+	NR_046037	19065264	19075740	83	11 A3.1|11	74059	3.7	3.92	3.79	3.77	3.82	3.77
TC0700004138.mm.1	3.68	3.54	1.102	up	0.19043	4933406I18Rik	NR_029437	RIKEN cDNA 4933406I18 gene	ncRNA	chr7	-	NR_029437	114315479	114415197	129	7 F1|7	71045	3.73	3.76	3.54	3.48	3.53	3.62
TC0200001840.mm.1	4.04	4.04	1	none	1	4933406J08Rik	NM_028914	RIKEN cDNA 4933406J08 gene	protein_coding	chr2	+	NM_028914	122186272	122206397	80	2|2 F1	74401	4.03	4.17	3.92	3.97	4.04	4.11
TC0600003301.mm.1	3.99	3.87	1.087	up	0.174254	4933406J09Rik	uc009ekg.1	RIKEN cDNA 4933406J09 gene	ncRNA	chr6	-	uc009ekg.1	134308951	134403415	100	6|6	74064	3.94	4.07	3.96	3.93	3.85	3.83
TC0700003631.mm.1	5.44	5.39	1.035	up	0.563167	4933406J10Rik	NR_046004	RIKEN cDNA 4933406J10 gene	antisense	chr7	-	NR_046004	82743346	82755644	40	7|7	77800	5.36	5.53	5.44	5.42	5.33	5.43
TC1200002326.mm.1	3.55	3.5	1.035	up	0.564028	4933406K04Rik	NR_015512	RIKEN cDNA 4933406K04 gene	ncRNA	chr12	-	NR_015512	106685607	106716374	165	12|12	71033	3.54	3.62	3.49	3.52	3.46	3.53
TC0100001226.mm.1	3.85	3.81	1.028	up	0.662868	4933406M09Rik	NM_173771	RIKEN cDNA 4933406M09 gene	protein_coding	chr1	+	NM_173771	134385940	134390983	50	1 E4|1	240755	3.83	3.97	3.75	3.92	3.73	3.77
TC1000001829.mm.1	3.63	3.61	1.014	up	0.776982	4933406P04Rik	ENSMUST00000092680	RIKEN cDNA 4933406P04 gene	protein_coding	chr10	-	ENSMUST00000092680	20310506	20312294	30	10 A3|10	74420	3.62	3.69	3.59	3.54	3.68	3.61
TC0400001416.mm.1	3.69	3.64	1.035	up	0.544162	4933407E24Rik	NR_045819	RIKEN cDNA 4933407E24 gene	ncRNA	chr4	+	NR_045819	124569179	124575538	80	4|4	108809	3.7	3.77	3.61	3.65	3.62	3.66
TC1000000715.mm.1	4.42	4.1	1.248	up	0.0206454	4933407G14Rik	NR_045841	RIKEN cDNA 4933407G14 gene	ncRNA	chr10	+	NR_045841	75449510	75463104	30	10|10	71125	4.35	4.39	4.52	4.17	3.9	4.22
TC0900000625.mm.1	3.3	3.34	-1.028	down	0.622527	4933407I05Rik	NR_040731	RIKEN cDNA 4933407I05 gene	ncRNA	chr9	+	NR_040731	51914427	51927003	105	9|9	74072	3.23	3.41	3.25	3.33	3.3	3.39
TC1800000441.mm.1	3.27	3.17	1.072	up	0.371622	4933407I08Rik	ENSMUST00000151215	RIKEN cDNA 4933407I08 gene	antisense	chr18	+	ENSMUST00000151215	42935470	42938887	30		NA	3.29	3.25	3.26	3.03	3.1	3.37
TC0X00002481.mm.1	6.62	6.71	-1.064	down	0.401305	4933407K13Rik	NR_029443	RIKEN cDNA 4933407K13 gene	processed_transcript	chrX	-	NR_029443	75706932	75764699	319	X|X	74396	6.74	6.49	6.62	6.64	6.88	6.62
TC0100000775.mm.1	3.18	3.05	1.094	up	0.120657	4933407L21Rik	NR_037692	RIKEN cDNA 4933407L21 gene	protein_coding	chr1	+	NR_037692	85928483	85940624	100	1 C5|1	71141	3.15	3.18	3.2	3.08	3.02	3.05
TC0500000674.mm.1	4.44	4.26	1.133	up	0.335901	4933408A14Rik	uc008xrt.1	RIKEN cDNA 4933408A14 gene	ncRNA	chr5	+	uc008xrt.1	72644411	72646540	30	5|5	74084	4.3	4.84	4.18	4.33	4.13	4.32
TC1800001151.mm.1	3.82	3.68	1.102	up	0.154847	4933408B17Rik	NM_177773	RIKEN cDNA 4933408B17 gene	protein_coding	chr18	-	NM_177773	34579846	34597468	90	18 B1|18	271508	3.88	3.82	3.75	3.68	3.57	3.78
TC1000001136.mm.1	3.06	3.03	1.021	up	0.756648	4933408J17Rik	NR_045810	RIKEN cDNA 4933408J17 gene	protein_coding	chr10	+	NR_045810	93589413	93605245	60	10 C2|10	74454	2.91	3.18	3.08	2.99	3.02	3.07
TC0800002977.mm.1	6.76	6.56	1.149	up	0.0379552	4933408N05Rik	NR_045831	RIKEN cDNA 4933408N05 gene	antisense	chr8	-	NR_045831	114341160	114351479	30	8|8	71122	6.79	6.75	6.75	6.48	6.57	6.64
TC0100003150.mm.1	2.72	2.78	-1.042	down	0.634171	4933409D19Rik	XR_106096	RIKEN cDNA 4933409D19 gene	ncRNA	chr1	-	XR_106096	136603033	136605757	30	1 E4-F|1	71084	2.77	2.62	2.77	2.86	2.56	2.91
TC1200001555.mm.1	3.82	3.69	1.094	up	0.0984481	4933409F18Rik	uc007nfk.1	RIKEN cDNA 4933409F18 gene	ncRNA	chr12	-	uc007nfk.1	26814334	26834873	180	12|12	74668	3.86	3.81	3.8	3.7	3.7	3.66
TC0200000989.mm.1	4.33	4.19	1.102	up	0.294132	4933409G03Rik	NM_177651	RIKEN cDNA 4933409G03 gene	protein_coding	chr2	+	NM_177651	68582413	68616463	177	2 C2|2	227998	4.12	4.59	4.29	4.21	4.23	4.13
TC0400000384.mm.1	5.25	4.91	1.266	up	0.00903387	4933409K07Rik	uc029uqw.1		other	chr4	+		41857757	41886063	60		NA	5.24	5.27	5.24	5	4.73	4.99
TC0400002488.mm.1	4.22	4.04	1.133	up	0.122843	4933409K07Rik	NR_033123	RIKEN cDNA 4933409K07 gene	pseudogene	chr4	-	NR_033123	42031296	42055130	70	4 A5|4	108816	4.1	4.21	4.35	4.11	3.9	4.11
TC4_GL456350_random00000002.mm.1	4.58	4.49	1.064	up	0.325311	4933409K07Rik	uc012hdn.1	RIKEN cDNA 4933409K07 gene	pseudogene	chr4_GL456350_random	+	uc012hdn.1	60801	84642	50	4 A5|4	108816	4.52	4.64	4.58	4.5	4.39	4.58
TC4_JH584293_random00000004.mm.1	4.22	4.04	1.133	up	0.122843	4933409K07Rik	uc029vds.1	RIKEN cDNA 4933409K07 gene	pseudogene	chr4_JH584293_random	+	uc029vds.1	120552	144386	70	4 A5|4	108816	4.1	4.21	4.35	4.11	3.9	4.11
TC1000001370.mm.1	4.15	3.84	1.24	up	0.00330763	4933411E08Rik	NR_045342	RIKEN cDNA 4933411E08 gene	ncRNA	chr10	+	NR_045342	117925449	117948307	53	10|10	71067	4.15	4.14	4.15	3.82	3.83	3.87
TC1000002149.mm.1	3.51	3.38	1.094	up	0.214635	4933411G06Rik	NR_045158	Sumo1 pseudogene	protein_coding	chr10	-	NR_045158	51756173	51757194	30	10 B3|10	71090	3.41	3.7	3.43	3.42	3.35	3.36
TC0500001725.mm.1	3.92	3.85	1.05	up	0.409622	4933411G11Rik	NM_177880	RIKEN cDNA 4933411G11Rik gene	protein_coding	chr5	+	NM_177880	143181017	143205075	110	5 G2|5	330228	3.9	3.95	3.9	3.89	3.84	3.83
TC1900000607.mm.1	3.76	3.66	1.072	up	0.193806	4933411K16Rik	NM_025752	RIKEN cDNA 4933411K16 gene	protein_coding	chr19	+	NM_025752	42045610	42070953	147	19 C3|19	66765	3.76	3.78	3.75	3.61	3.64	3.72
TC0800000530.mm.1	8.37	8.2	1.125	up	0.368751	4933411K20Rik	NM_025747	RIKEN cDNA 4933411K20 gene	protein_coding	chr8	+	NM_025747	46151771	46195590	160	8 B2|8 26.16 cM	66756	8.74	8.03	8.33	8.27	8.23	8.1
TC1600000805.mm.1	4.72	4.65	1.05	up	0.542114	4933411O13Rik	ENSMUST00000050665	RIKEN cDNA 4933411O13 gene	antisense	chr16	+	ENSMUST00000050665	66892503	66910841	70		NA	4.63	4.81	4.71	4.45	4.72	4.77
TC1900000860.mm.1	3.58	3.53	1.035	up	0.606158	4933412A08Rik	ENSMUST00000061046	RIKEN cDNA 4933412A08 gene	pseudogene	chr19	+	ENSMUST00000061046	60226334	60228989	30		NA	3.63	3.54	3.56	3.62	3.41	3.56
TC1000001347.mm.1	4.85	4.61	1.181	up	0.020907	4933412E12Rik	NR_038025	RIKEN cDNA 4933412E12 gene	ncRNA	chr10	+	NR_038025	116950530	116964327	230	10|10	71086	4.87	4.77	4.91	4.55	4.65	4.64
TC1500001601.mm.1	4	4	1	none	1	4933412E24Rik	NM_027668	RIKEN cDNA 4933412E24 gene	protein_coding	chr15	-	NM_027668	60014866	60016618	30	15 D1|15	71088	3.96	4.03	4.01	3.96	4.02	4.02
TC1300001487.mm.1	3.25	3.27	-1.014	down	0.832413	4933412O06Rik	NR_045507	RIKEN cDNA 4933412O06 gene	ncRNA	chr13	-	NR_045507	15778633	15802630	80	13|13	71071	3.27	3.35	3.14	3.22	3.23	3.37
TC1900001326.mm.1	4.27	4.66	-1.31	down	0.0084414	4933413C19Rik	ENSMUST00000162380	RIKEN cDNA 4933413C19 gene	ncRNA	chr19	-	ENSMUST00000162380	28580533	28583294	30		NA	4.39	4.19	4.23	4.48	4.72	4.78
TC1400000257.mm.1	4.21	4.06	1.11	up	0.119864	4933413J09Rik	NR_038005	RIKEN cDNA 4933413J09 gene	ncRNA	chr14	+	NR_038005	26356574	26400456	289	14 A3|14	71106	4.21	4.28	4.14	4.08	3.98	4.13
TC1300002733.mm.1	3.62	3.55	1.05	up	0.463245	4933413L06Rik	NR_045508	RIKEN cDNA 4933413L06 gene	antisense	chr13	-	NR_045508	117699009	117720011	98	13|13	71100	3.72	3.66	3.49	3.5	3.5	3.65
TC1100002685.mm.1	3.89	3.85	1.028	up	0.593834	4933414I15Rik	XR_141073	RIKEN cDNA 4933414I15 gene	protein_coding	chr11	-	XR_141073	50940711	50943765	40	11 B1.3|11	74408	3.83	3.9	3.94	3.81	3.91	3.82
TC1100000430.mm.1	3.18	3.18	1	none	0.972336	4933415A04Rik	ENSMUST00000056256	RIKEN cDNA 4933415A04 gene	protein_coding	chr11	+	ENSMUST00000056256	43587040	43589048	30		NA	3.04	3.23	3.26	3.26	3.17	3.11
TC0600001700.mm.1	3.32	3.13	1.141	up	0.153986	4933415D12Rik	ENSMUST00000156994	RIKEN cDNA 4933415D12 gene	unknown	chr6	+	ENSMUST00000156994	144021898	144026200	110		NA	3.15	3.57	3.24	3.15	3.06	3.17
TC0100002061.mm.1	2.59	2.48	1.079	up	0.244908	4933415F23Rik	NM_025746	RIKEN cDNA 4933415F23 gene	protein_coding	chr1	-	NM_025746	23100467	23102253	30	1 A5|1	66755	2.55	2.51	2.72	2.53	2.45	2.47
TC1000002905.mm.1	3.52	3.55	-1.021	down	0.787362	4933416C03Rik	NM_001161855	RIKEN cDNA 4933416C03 gene	protein_coding	chr10	-	NM_001161855	116111664	116113917	30	10 D2|10	619332	3.46	3.65	3.46	3.44	3.57	3.64
TC0200002446.mm.1	3.96	3.88	1.057	up	0.401933	4933416E03Rik	NR_040498	RIKEN cDNA 4933416E03 gene	processed_transcript	chr2	+	NR_040498	159947341	159981289	90	2|2	71081	3.95	3.96	3.96	3.75	3.87	4.01
TC0X00001836.mm.1	3.21	3.11	1.072	up	0.27686	4933416E14Rik	ENSMUST00000130841	RIKEN cDNA 4933416E14 gene	pseudogene	chrX	-	ENSMUST00000130841	10415301	10420119	30		NA	3.18	3.31	3.13	3.08	3.1	3.15
TC0X00000482.mm.1	3.61	3.47	1.102	up	0.145684	4933416I08Rik	NM_027700	RIKEN cDNA 4933416I08 gene	pseudogene	chrX	+	NM_027700	53686491	53691519	92	X|X	71159	3.67	3.68	3.49	3.52	3.44	3.46
TC0X00002240.mm.1	4.5	4.37	1.094	up	0.188903	4933416I08Rik	NM_027700	RIKEN cDNA 4933416I08 gene	pseudogene	chrX	-	NM_027700	53577073	53608979	59	X|X	71159	4.39	4.61	4.5	4.35	4.43	4.34
TC1300001145.mm.1	4.07	3.9	1.125	up	0.212086	4933416M06Rik	NR_045846	RIKEN cDNA 4933416M06 gene	ncRNA	chr13	+	NR_045846	101254319	101293689	85	13 D1|13	71174	4.03	4.21	3.97	3.84	3.75	4.12
TC0800000349.mm.1	4.27	4.24	1.021	up	0.751845	4933416M07Rik	NR_045840	RIKEN cDNA 4933416M07 gene	ncRNA	chr8	+	NR_045840	27141421	27149804	110	8|8	71082	4.16	4.4	4.26	4.12	4.17	4.42
TC1300000858.mm.1	3.13	3.05	1.057	up	0.35221	4933416O17Rik	XR_105558	RIKEN cDNA 4933416O17 gene	unknown	chr13	+	XR_105558	69958010	69963437	40	13|13	67550	3.14	3.18	3.06	3.02	3.03	3.1
TC1300000397.mm.1	3.46	3.38	1.057	up	0.323655	4933417A18Rik	NM_025750	RIKEN cDNA 4933417A18 gene	protein_coding	chr13	+	NM_025750	34924409	34955875	100	13|13 A4	66761	3.42	3.42	3.55	3.34	3.41	3.39
TC0800001515.mm.1	3.42	3.41	1.007	up	0.876506	4933417D19Rik	NR_045849	RIKEN cDNA 4933417D19 gene	ncRNA	chr8	+	NR_045849	123235091	123242359	30	8|8	71186	3.44	3.42	3.41	3.32	3.39	3.52
TC0100002549.mm.1	3.71	3.49	1.165	up	0.0323972	4933417E11Rik	NR_040454	RIKEN cDNA 4933417E11 gene	ncRNA	chr1	-	NR_040454	71958998	72005195	80	1|1	71134	3.69	3.78	3.67	3.39	3.51	3.57
TC0300000434.mm.1	4.97	4.86	1.079	up	0.342867	4933417G07Rik	NR_033592	SEC13 homolog pseudogene	pseudogene	chr3	+	NR_033592	55847105	55848065	30	3 C|3	71182	5.05	5.1	4.76	4.92	4.84	4.82
TC0700004582.mm.1	3.58	3.53	1.035	up	0.616675	4933417O13Rik	NR_045842	RIKEN cDNA 4933417O13 gene	antisense	chr7	-	NR_045842	143322772	143332219	110	7|7	71153	3.54	3.69	3.5	3.52	3.52	3.56
TC0400001385.mm.1	4.26	4.28	-1.014	down	0.854217	4933421A08Rik	ENSMUST00000135313	RIKEN cDNA 4933421A08 gene	processed_transcript	chr4	+	ENSMUST00000135313	122961309	122963513	28		NA	4.16	4.23	4.38	4.15	4.25	4.43
TC0700002922.mm.1	3.55	3.36	1.141	up	0.0825186	4933421I07Rik	NM_027702	RIKEN cDNA 4933421I07 gene	protein_coding	chr7	-	NM_027702	42445462	42448120	60	7 B3|7	71162	3.43	3.72	3.51	3.33	3.41	3.33
TC0400002363.mm.1	7.3	7.33	-1.021	down	0.692571	4933421O10Rik	NR_036602	RIKEN cDNA 4933421O10 gene	processed_transcript	chr4	-	NR_036602	32593334	33031323	80	4 A5|4 14.61 cM	100504166	7.41	7.18	7.3	7.39	7.28	7.33
TC0900000334.mm.1	3.56	3.44	1.087	up	0.17182	4933422A05Rik	NR_040715	RIKEN cDNA 4933422A05 gene	ncRNA	chr9	+	NR_040715	35281105	35285423	100	9|9	71133	3.54	3.59	3.56	3.48	3.32	3.51
TC1100001894.mm.1	4.33	4.22	1.079	up	0.314573	4933422H20Rik	NM_001033775	RIKEN cDNA 4933422H20 gene	protein_coding	chr11	+	NM_001033775	115440527	115448270	80	11 E2|11	432613	4.32	4.49	4.18	4.19	4.21	4.27
TC0200001349.mm.1	4.67	4.47	1.149	up	0.0576647	4933423P22Rik	ENSMUST00000126219	RIKEN cDNA 4933423P22 gene	antisense	chr2	+	ENSMUST00000126219	90479227	90488425	90		NA	4.56	4.7	4.75	4.39	4.45	4.56
TC1800000126.mm.1	4.89	4.81	1.057	up	0.306939	4933424G05Rik	NR_045372	RIKEN cDNA 4933424G05 gene	ncRNA	chr18	+	NR_045372	14988961	15047987	100	18|18	74456	4.87	4.95	4.86	4.86	4.83	4.73
TC0100000254.mm.1	7.04	7.72	-1.602	down	0.00166852	4933424G06Rik	NR_040290	RIKEN cDNA 4933424G06 gene	processed_transcript	chr1	+	NR_040290	36714538	36757960	115	1 B|1	71166	7.14	6.97	7.01	7.94	7.43	7.79
TC1100002802.mm.1	3.56	3.6	-1.028	down	0.757673	4933424L21Rik	ENSMUST00000142486	RIKEN cDNA 4933424L21 gene	antisense	chr11	-	ENSMUST00000142486	57614798	57649494	86		NA	3.46	3.75	3.48	3.65	3.45	3.7
TC0400001134.mm.1	3.27	3.21	1.042	up	0.501854	4933424M12Rik	ENSMUST00000132609	RIKEN cDNA 4933424M12 gene	ncRNA	chr4	+	ENSMUST00000132609	107787849	107789921	30		NA	3.2	3.38	3.22	3.22	3.25	3.15
TC1400001917.mm.1	3.53	3.44	1.064	up	0.385836	4933425B07Rik	NR_046460	RIKEN cDNA 4933425B07 gene	ncRNA	chr14	-	NR_046460	46602806	46637423	60	14 C1|14	74458	3.48	3.67	3.43	3.39	3.41	3.52
TC1300001183.mm.1	3.33	3.31	1.014	up	0.768837	4933425L06Rik	NM_025751	RIKEN cDNA 4933425L06 gene	protein_coding	chr13	+	NM_025751	105082122	105121782	90	13 D1|13	66763	3.34	3.39	3.26	3.29	3.29	3.34
TC1100002803.mm.1	3.64	3.73	-1.064	down	0.325117	4933426K07Rik	XR_106230	RIKEN cDNA 4933426K07 gene	antisense	chr11	-	XR_106230	57655413	57657826	30	11|11	71154	3.63	3.56	3.74	3.66	3.75	3.79
TC1200000744.mm.1	9.25	8.88	1.292	up	0.0589338	4933426M11Rik	NM_001242419	RIKEN cDNA 4933426M11 gene	protein_coding	chr12	+	NM_001242419	80790532	80880833	93	12 D1|12	217684	9.38	8.98	9.38	9.02	9.03	8.6
TC0600001044.mm.1	4.08	3.93	1.11	up	0.0933689	4933427D06Rik	NM_175017	RIKEN cDNA 4933427D06 gene	protein_coding	chr6	+	NM_175017	88950683	89110037	87	6 D1|6	232217	4.06	4.04	4.14	3.95	3.98	3.85
TC1100003138.mm.1	6.55	6.75	-1.149	down	0.0313777	4933427D14Rik	NM_028963	RIKEN cDNA 4933427D14 gene	protein_coding	chr11	-	NM_028963	72153929	72207459	335	11 B4|11	74477	6.63	6.49	6.52	6.73	6.77	6.76
TC1500000541.mm.1	3.31	3.22	1.064	up	0.468142	4933427E11Rik	NR_033197	RIKEN cDNA 4933427E11 gene	antisense	chr15	+	NR_033197	74709161	74710374	30	15 D3|15	66769	3.12	3.54	3.28	3.18	3.21	3.28
TC1100000261.mm.1	3.88	3.79	1.064	up	0.330196	4933427E13Rik	NR_045853	RIKEN cDNA 4933427E13 gene	ncRNA	chr11	+	NR_045853	25326107	25367137	104	11 A3.2|11	71234	3.82	3.99	3.83	3.77	3.71	3.88
TC0700001738.mm.1	3.38	3.24	1.102	up	0.14036	4933427G17Rik	NM_028955	RIKEN cDNA 4933427G17 gene	protein_coding	chr7	+	NM_028955	120982509	121014787	122	7 F2|7	74466	3.37	3.33	3.43	3.13	3.32	3.26
TC0500002063.mm.1	4.15	4.08	1.05	up	0.482913	4933427G23Rik	XR_002344	RIKEN cDNA 4933427G23 gene	pseudogene	chr5	-	XR_002344	23815618	23831897	74	5 A3|5	330053	4.11	4.14	4.2	4.14	3.92	4.18
TC0400003854.mm.1	3.4	3.4	1	none	0.974515	4933427I22Rik	NR_045159	RIKEN cDNA 4933427I22 gene	ncRNA	chr4	-	NR_045159	139926111	139943519	97	4 D3|4	71235	3.39	3.51	3.3	3.5	3.25	3.44
TC0200004588.mm.1	3.78	3.54	1.181	up	0.108558	4933427J07Rik	ENSMUST00000156275	RIKEN cDNA 4933427J07 gene	antisense	chr2	-	ENSMUST00000156275	128955671	128957861	30		NA	4	3.78	3.56	3.62	3.39	3.61
TC0400002442.mm.1	3.68	3.6	1.057	up	0.298678	4933428C19Rik	NR_040644	RIKEN cDNA 4933428C19 gene	ncRNA	chr4	-	NR_040644	40482840	40525548	62	4|4	71293	3.64	3.69	3.72	3.6	3.53	3.66
TC1100003645.mm.1	3.91	3.9	1.007	up	0.933202	4933428G20Rik	NM_001289118	RIKEN cDNA 4933428G20 gene	protein_coding	chr11	-	NM_001289118	97490783	97500340	30	11|11	100141474	3.91	3.93	3.88	3.94	3.82	3.94
TC0X00001366.mm.1	3.28	3.37	-1.064	down	0.241104	4933428M09Rik	XR_141415	RIKEN cDNA 4933428M09 gene	protein_coding	chrX	+	XR_141415	139179228	139181009	30	X F1|X	71248	3.34	3.21	3.28	3.36	3.39	3.37
TC0300001790.mm.1	3.75	3.78	-1.021	down	0.747852	4933429H19Rik	ENSMUST00000180833	RIKEN cDNA 4933429H19 gene	antisense	chr3	-	ENSMUST00000180833	30793138	30793560	30		NA	3.8	3.6	3.84	3.8	3.76	3.77
TC1900001585.mm.1	3.05	3.05	1	none	0.942506	4933429K18Rik	NR_045307	RIKEN cDNA 4933429K18 gene	ncRNA	chr19	-	NR_045307	45726555	45730560	30	19|19	71232	3.08	3.11	2.97	3.15	2.94	3.05
TC1400000540.mm.1	3.36	3.27	1.064	up	0.353072	4933429O19Rik	NR_033783	RIKEN cDNA 4933429O19 gene	ncRNA	chr14	+	NR_033783	48878586	48887112	100	14|14	66770	3.45	3.33	3.29	3.3	3.15	3.35
TC0700003635.mm.1	3.13	3.01	1.087	up	0.194311	4933430H16Rik	NR_045855	RIKEN cDNA 4933430H16 gene	ncRNA	chr7	-	NR_045855	82937938	82971399	50	7|7	71285	3.2	3.09	3.11	2.89	3.02	3.11
TC0400000704.mm.1	4.7	4.65	1.035	up	0.651063	4933430I17Rik	NM_177607	RIKEN cDNA 4933430I17 gene	protein_coding	chr4	+	NM_177607	62525369	62547993	160	4 B3|4	214106	4.83	4.67	4.6	4.55	4.77	4.64
TC1100000258.mm.1	3.22	3.25	-1.021	down	0.745572	4933430M04Rik	NR_045857	RIKEN cDNA 4933430M04 gene	ncRNA	chr11	+	NR_045857	24426246	24722646	140	11|11	71316	3.19	3.29	3.17	3.12	3.31	3.31
TC0800001664.mm.1	3.99	3.89	1.072	up	0.45499	4933430N04Rik	NR_045854	RIKEN cDNA 4933430N04 gene	ncRNA	chr8	-	NR_045854	9114222	9132295	80	8 A1.1|8	71249	3.91	4.17	3.89	3.77	3.77	4.12
TC0300002721.mm.1	4.34	4.16	1.133	up	0.0581888	4933431E20Rik	NR_015459	RIKEN cDNA 4933431E20 gene	antisense	chr3	-	NR_015459	107888605	107896477	269	3 F2.3|3	329735	4.37	4.34	4.31	4.18	4.08	4.23
TC0600002478.mm.1	3.82	3.81	1.007	up	0.905539	4933431G14Rik	NR_045163	RIKEN cDNA 4933431G14 gene	ncRNA	chr6	-	NR_045163	72119946	72123260	90	6|6	71265	3.76	3.9	3.81	3.88	3.81	3.75
TC1400001276.mm.1	3.46	3.29	1.125	up	0.135726	4933431J24Rik	uc007uys.1	RIKEN cDNA 4933431J24 gene	ncRNA	chr14	+	uc007uys.1	118211691	118214799	70	14|14	71298	3.38	3.49	3.5	3.4	3.11	3.35
TC0900001560.mm.1	3.49	3.3	1.141	up	0.100293	4933432G23Rik	NR_040716	RIKEN cDNA 4933432G23 gene	ncRNA	chr9	+	NR_040716	118429839	118437048	50	9|9	71196	3.61	3.49	3.38	3.36	3.14	3.39
TC1400002633.mm.1	4.2	3.96	1.181	up	0.108369	4933432I03Rik	NR_045657	RIKEN cDNA 4933432I03 gene	ncRNA	chr14	-	NR_045657	102987412	103033803	30	14|14	71264	4.24	4.31	4.05	3.7	4.07	4.1
TC1600001306.mm.1	3.61	3.57	1.028	up	0.702643	4933432I09Rik	NR_015575	RIKEN cDNA 4933432I09 gene	ncRNA	chr16	-	NR_015575	18207822	18216617	116	16 A3|16	66779	3.56	3.73	3.54	3.51	3.48	3.72
TC0700004212.mm.1	3.56	3.51	1.035	up	0.506047	4933432K03Rik	NR_102286	RIKEN cDNA 4933432K03 gene	ncRNA	chr7	-	NR_102286	121468844	121590456	110	7 F2|7	75793	3.5	3.62	3.57	3.5	3.48	3.55
TC0200003134.mm.1	3.6	3.54	1.042	up	0.530008	4933433C11Rik	NM_028961	RIKEN cDNA 4933433C11 gene	protein_coding	chr2	-	NM_028961	25212207	25214637	120	2 A3|2	74472	3.49	3.74	3.56	3.51	3.52	3.58
TC0800000365.mm.1	3.78	3.86	-1.057	down	0.54223	4933433F19Rik	NR_045856	RIKEN cDNA 4933433F19 gene	ncRNA	chr8	+	NR_045856	30568393	30575573	40	8|8	71314	3.65	4.04	3.65	3.73	3.91	3.95
TC0900002439.mm.1	3.18	3.2	-1.014	down	0.820421	4933433G08Rik	NR_105026	RIKEN cDNA 4933433G08 gene	ncRNA	chr9	-	NR_105026	61103012	61105386	30	9|9	66785	3.01	3.2	3.32	3.15	3.23	3.22
TC0900001015.mm.1	4.07	4.11	-1.028	down	0.683792	4933433G15Rik	NR_040719	RIKEN cDNA 4933433G15 gene	ncRNA	chr9	+	NR_040719	75410151	75420118	99	9|9	71274	4.06	4.12	4.04	4.07	4	4.27
TC1300002238.mm.1	4.49	4.39	1.072	up	0.305768	4933433G19Rik	NR_045851	RIKEN cDNA 4933433G19 gene	ncRNA	chr13	-	NR_045851	66996818	67032405	120	13|13	71226	4.46	4.62	4.39	4.34	4.37	4.46
TC1700001258.mm.1	3.77	3.74	1.021	up	0.678478	4933433H22Rik	NR_045458	RIKEN cDNA 4933433H22 gene	ncRNA	chr17	+	NR_045458	84078603	84089875	90	17|17	74473	3.69	3.84	3.78	3.74	3.74	3.73
TC0200000707.mm.1	3.69	3.71	-1.014	down	0.846264	4933433P16Rik	ENSMUST00000146954	RIKEN cDNA 4933433P16 gene	protein_coding	chr2	+	ENSMUST00000146954	38712676	38720638	30		NA	3.72	3.75	3.61	3.63	3.73	3.77
TC0300000775.mm.1	8.38	8.43	-1.035	down	0.575397	4933434E20Rik	NM_001287086	RIKEN cDNA 4933434E20 gene	protein_coding	chr3	+	NM_001287086	90051636	90068347	265	3 F1|3	99650	8.49	8.33	8.32	8.36	8.4	8.54
TC0800000921.mm.1	4.15	4.06	1.064	up	0.264968	4933434I20Rik	NM_026233	RIKEN cDNA 4933434I20 gene	protein_coding	chr8	+	NM_026233	83348471	83382320	120	8 C2|8	67555	4.16	4.17	4.12	4	4.1	4.08
TC1100001854.mm.1	4.24	4.13	1.079	up	0.295199	4933434M16Rik	XR_106363	RIKEN cDNA 4933434M16 gene	ncRNA	chr11	+	XR_106363	112825154	112832469	61	11 E2|11	71203	4.25	4.32	4.14	4.04	4.09	4.26
TC0400003500.mm.1	3.62	3.52	1.072	up	0.341972	4933435F18Rik	ENSMUST00000125578	RIKEN cDNA 4933435F18 gene	ncRNA	chr4	-	ENSMUST00000125578	124326308	124332508	40		NA	3.69	3.69	3.49	3.56	3.62	3.38
TC0100001300.mm.1	4.51	4.3	1.157	up	0.183443	4933436E23Rik	NR_040455	RIKEN cDNA 4933436E23 gene	ncRNA	chr1	+	NR_040455	139379452	139402852	90	1|1	71209	4.29	4.8	4.44	4.42	4.24	4.25
TC0700001017.mm.1	3.06	2.98	1.057	up	0.413159	4933436H12Rik	NR_046208	RIKEN cDNA 4933436H12 gene	ncRNA	chr7	+	NR_046208	68417370	68426167	100	7 C|7	71244	3.03	3.17	2.97	3	3.01	2.94
TC0X00002366.mm.1	3.04	2.82	1.165	up	0.149103	4933436I01Rik	NM_025763	RIKEN cDNA 4933436I01 gene	protein_coding	chrX	-	NM_025763	67919864	67921450	30	X A7.1|X	66780	2.86	2.99	3.28	2.88	2.95	2.64
TC0100002689.mm.1	4.47	4.17	1.231	up	0.0258719	4933436I20Rik	uc007bss.1	RIKEN cDNA 4933436I20 gene	ncRNA	chr1	-	uc007bss.1	83659550	83911644	130	1|1	71290	4.5	4.46	4.45	4.21	3.96	4.33
TC1500000896.mm.1	3.45	3.29	1.117	up	0.130248	4933438A12Rik	ENSMUST00000144579	RIKEN cDNA 4933438A12 gene	ncRNA	chr15	+	ENSMUST00000144579	91597583	91604676	30		NA	3.48	3.42	3.46	3.16	3.28	3.44
TC0500001481.mm.1	4.93	4.68	1.189	up	0.0233269	4933438B17Rik	NR_040685	RIKEN cDNA 4933438B17 gene	ncRNA	chr5	+	NR_040685	127030789	127088529	90	5|5	71247	4.82	5	4.97	4.74	4.59	4.7
TC0400003981.mm.1	6.12	5.66	1.376	up	0.0105408	4933438K21Rik	NR_045446	RIKEN cDNA 4933438K21 gene	antisense	chr4	-	NR_045446	147063366	147068436	30	4 E1|4	71270	5.88	6.32	6.15	5.82	5.58	5.57
TC1100000725.mm.1	4.68	4.46	1.165	up	0.0316944	4933439C10Rik	NR_015585	RIKEN cDNA 4933439C10 gene	processed_transcript	chr11	+	NR_015585	59505225	59513647	252	11 B1.3|11	74476	4.67	4.67	4.7	4.36	4.56	4.46
TC0200003048.mm.1	3.45	3.5	-1.035	down	0.605858	4933439G12Rik	ENSMUST00000181515	RIKEN cDNA 4933439G12 gene	ncRNA	chr2	-	ENSMUST00000181515	18799245	18801818	40		NA	3.5	3.5	3.34	3.48	3.4	3.61
TC0100003574.mm.1	3.46	3.49	-1.021	down	0.709281	4933439K11Rik	NR_040558	RIKEN cDNA 4933439K11 gene	processed_transcript	chr1	-	NR_040558	172538133	172559895	110	1|1	71319	3.56	3.34	3.48	3.52	3.5	3.46
TC1000002875.mm.1	3.94	3.78	1.117	up	0.338421	4933440J02Rik	NR_045344	RIKEN cDNA 4933440J02 gene	ncRNA	chr10	-	NR_045344	111586719	111594273	40	10|10	71321	3.84	4.01	3.98	3.86	3.43	4.05
TC0700004253.mm.1	3.69	3.61	1.057	up	0.369374	4933440M02Rik	NR_045803	RIKEN cDNA 4933440M02 gene	ncRNA	chr7	-	NR_045803	125284025	125349786	130	7 F3|7	71208	3.63	3.74	3.7	3.6	3.55	3.69
TC0600002990.mm.1	3.15	3.31	-1.117	down	0.0728344	4933440N22Rik	ENSMUST00000035534	RIKEN cDNA 4933440N22 gene	protein_coding	chr6	-	ENSMUST00000035534	117907110	117907760	30		NA	3.05	3.19	3.2	3.32	3.29	3.33
TC0100002556.mm.1	3.14	3.1	1.028	up	0.557498	4-Mar	NM_001045533	membrane-associated ring finger (C3HC4) 4	protein_coding	chr1	-	NM_001045533	72427112	72536930	60	1 C3|1	381270	3.15	3.18	3.1	3.1	3.04	3.15
TC1100004272.mm.1	3.92	3.89	1.021	up	0.699361	4-Sep	NM_001284392	septin 4	protein_coding	chr11	+	NM_001284392	87578389	87590539	270	11 C|11	18952	3.89	3.98	3.9	3.89	3.86	3.93
TC0500002123.mm.1	5.21	4.9	1.24	up	0.0593517	5031410I06Rik	NM_207657	RIKEN cDNA 5031410I06 gene	protein_coding	chr5	-	NM_207657	26098668	26105362	60	5 B1|5	381622	5.18	5.33	5.12	4.97	4.61	5.11
TC1400001052.mm.1	7.32	7.37	-1.035	down	0.608783	5031414D18Rik	NM_198642	RIKEN cDNA 5031414D18 gene	protein_coding	chr14	+	NM_198642	75016027	75052532	150	14 D3|14	271221	7.44	7.2	7.33	7.36	7.37	7.38
TC1700002477.mm.1	3.2	3.2	1	none	1	5031415H12Rik	ENSMUST00000181546	RIKEN cDNA 5031415H12 gene	ncRNA	chr17	-	ENSMUST00000181546	70745329	70755582	40		NA	3.17	3.2	3.23	3.23	3.27	3.1
TC0500002045.mm.1	5.09	5.21	-1.087	down	0.309245	5031425E22Rik	NR_040469	RIKEN cDNA 5031425E22 gene	ncRNA	chr5	-	NR_040469	23353565	23434353	246	5 A3|5	269630	5.05	5.03	5.2	5.37	5.03	5.24
TC0200002567.mm.1	4.56	4.54	1.014	up	0.775356	5031425F14Rik	NR_015558	RIKEN cDNA 5031425F14 gene	ncRNA	chr2	+	NR_015558	166447451	166459232	80	2 H3|2	319684	4.53	4.55	4.6	4.59	4.45	4.57
TC0200002910.mm.1	2.65	2.63	1.014	up	0.86547	5031426D15Rik	NR_027890	RIKEN cDNA 5031426D15 gene	ncRNA	chr2	-	NR_027890	6922702	6928722	40	2 A1|2	68144	2.7	2.65	2.61	2.43	2.54	2.92
TC0600002898.mm.1	3.31	3.23	1.057	up	0.305932	5031434C07Rik	NR_045986	RIKEN cDNA 5031434C07 gene	antisense	chr6	-	NR_045986	112285857	112290319	40	6 E3|6	100503613	3.29	3.36	3.29	3.25	3.17	3.27
TC0300000362.mm.1	3.7	3.62	1.057	up	0.364668	5031434O11Rik	NR_033624	RIKEN cDNA 5031434O11 gene	processed_transcript	chr3	+	NR_033624	51559757	51567117	110	3 C|3	100039684	3.67	3.8	3.63	3.67	3.62	3.57
TC1500001996.mm.1	12.63	13.96	-2.514	down	1.18487e-05	5031439G07Rik	NM_001033273	RIKEN cDNA 5031439G07 gene	protein_coding	chr15	-	NM_001033273	84943936	84988551	225	15 E2|15	223739	12.52	12.78	12.59	14.1	14.05	13.74
TC1300000450.mm.1	3.39	3.45	-1.042	down	0.592705	5033403F01Rik	ENSMUST00000181376	RIKEN cDNA 5033403F01 gene	ncRNA	chr13	+	ENSMUST00000181376	38960619	38966299	30		NA	3.24	3.31	3.61	3.51	3.39	3.45
TC0500002417.mm.1	3.73	3.6	1.094	up	0.144757	5033403H07Rik	NR_040413	RIKEN cDNA 5033403H07 gene	processed_transcript	chr5	-	NR_040413	52973012	52994435	60	5|5	75954	3.73	3.72	3.75	3.54	3.71	3.55
TC0100001789.mm.1	4.75	4.71	1.028	up	0.630028	5033404E19Rik	NR_033600	NSA2 ribosome biogenesis homolog pseudogene	pseudogene	chr1	+	NR_033600	185487294	185498159	40	1 H5|1	114668	4.71	4.78	4.77	4.79	4.55	4.78
TC1200002419.mm.1	4.75	4.84	-1.064	down	0.272018	5033406O09Rik	NR_029464	RIKEN cDNA 5033406O09 gene	ncRNA	chr12	-	NR_029464	111941991	111944484	50	12 F1|12	77675	4.78	4.77	4.71	4.9	4.84	4.79
TC1200000066.mm.1	6.74	7.09	-1.275	down	0.0371306	5033421B08Rik	uc007mzr.1	RIKEN cDNA 5033421B08 gene	ncRNA	chr12	+	uc007mzr.1	8511200	8562681	70	12|12	75990	6.85	6.65	6.72	7.21	7.27	6.8
TC0500002212.mm.1	3.64	3.78	-1.102	down	0.122959	5033423K11Rik	ENSMUST00000117311	RIKEN cDNA 5033423K11 gene	pseudogene	chr5	-	ENSMUST00000117311	33141801	33142427	30		NA	3.72	3.58	3.61	3.76	3.72	3.87
TC0800003048.mm.1	3.44	3.36	1.057	up	0.486161	5033426O07Rik	ENSMUST00000180796	RIKEN cDNA 5033426O07 gene	ncRNA	chr8	-	ENSMUST00000180796	121198714	121201835	30		NA	3.37	3.6	3.34	3.27	3.39	3.43
TC0800000626.mm.1	3.69	3.68	1.007	up	0.905002	5033428I22Rik	ENSMUST00000181638	RIKEN cDNA 5033428I22 gene	ncRNA	chr8	+	ENSMUST00000181638	57332118	57354580	110		NA	3.66	3.79	3.63	3.66	3.66	3.73
TC1300000527.mm.1	3.27	3.33	-1.042	down	0.540364	5033430I15Rik	XR_141159	RIKEN cDNA 5033430I15 gene	ncRNA	chr13	+	XR_141159	45965253	45966507	30	13 A5|13	76000	3.14	3.38	3.28	3.25	3.45	3.29
TC1100002689.mm.1	4.33	4.25	1.057	up	0.591063	5133400J02Rik	NR_110444	RIKEN cDNA 5133400J02 gene	ncRNA	chr11	-	NR_110444	51186864	51220418	109	11 B1.3|11	71297	4.27	4.63	4.09	4.22	4.19	4.34
TC0200003586.mm.1	3.39	3.36	1.021	up	0.805951	5330411J11Rik	NR_040510	RIKEN cDNA 5330411J11 gene	processed_transcript	chr2	-	NR_040510	59382493	59387471	50	2|2	76676	3.26	3.55	3.35	3.38	3.25	3.45
TC0200004662.mm.1	4.88	4.75	1.094	up	0.437359	5330413P13Rik	NR_029381	RIKEN cDNA 5330413P13 gene	processed_transcript	chr2	-	NR_029381	131820006	131847660	88		414081	4.97	5.06	4.6	4.77	4.56	4.93
TC1300002490.mm.1	3.99	3.87	1.087	up	0.194693	5330416C01Rik	XR_105578	RIKEN cDNA 5330416C01 gene	ncRNA	chr13	-	XR_105578	97733498	97747411	108	13 D1|13	403201	4	4.09	3.89	3.9	3.83	3.89
TC0300002743.mm.1	3.47	3.38	1.064	up	0.307642	5330417C22Rik	NM_001033304	RIKEN cDNA 5330417C22 gene	protein_coding	chr3	-	NM_001033304	108455694	108536536	307	3 F3|3	229722	3.45	3.53	3.42	3.4	3.34	3.41
TC0700004036.mm.1	3.93	3.84	1.064	up	0.296694	5330417H12Rik	XR_140864	RIKEN cDNA 5330417H12 gene	protein_coding	chr7	-	XR_140864	107623971	107625161	30	7 E3|7	76679	3.99	3.93	3.88	3.94	3.78	3.8
TC1600001714.mm.1	8.78	9.08	-1.231	down	0.0840718	5330426P16Rik	NR_028300	RIKEN cDNA 5330426P16 gene	ncRNA	chr16	-	NR_028300	50719297	50732773	106	16 B5|16	68190	8.95	8.6	8.78	9.25	8.79	9.19
TC1400002233.mm.1	4.45	5.02	-1.485	down	0.000776805	5330427O13Rik	XR_141214	RIKEN cDNA 5330427O13 gene	ncRNA	chr14	-	XR_141214	64147857	64150867	30	14|14	78271	4.43	4.43	4.5	5.21	4.93	4.92
TC1300000642.mm.1	4.46	4	1.376	up	0.000884816	5330429C05Rik	ENSMUST00000154615	RIKEN cDNA 5330429C05 gene	ncRNA	chr13	+	ENSMUST00000154615	54913235	54914479	30		NA	4.4	4.57	4.42	3.94	4	4.06
TC1100003912.mm.1	4.94	4.96	-1.014	down	0.910947	5330430P22Rik	ENSMUST00000140736	RIKEN cDNA 5330430P22 gene	unknown	chr11	-	ENSMUST00000140736	106065077	106066844	60		NA	4.91	5.08	4.84	5.07	4.66	5.15
TC0300001612.mm.1	4.8	4.76	1.028	up	0.78661	5330432E05Rik	XR_106108	RIKEN cDNA 5330432E05 gene	unknown	chr3	-	XR_106108	8019664	8022837	30	3 A1|3	383820	4.6	5.02	4.77	4.92	4.71	4.65
TC0X00002815.mm.1	3.42	3.39	1.021	up	0.698989	5330434G04Rik	NR_015552	RIKEN cDNA 5330434G04 gene	ncRNA	chrX	-	NR_015552	105348282	105391776	159	X D|X	100043213	3.48	3.46	3.33	3.37	3.34	3.46
TC1000001340.mm.1	4.91	4.9	1.007	up	0.905848	5330438D12Rik	ENSMUST00000064101	RIKEN cDNA 5330438D12 gene	pseudogene	chr10	+	ENSMUST00000064101	116581281	116590616	60	10 D2|10	327824	4.97	4.84	4.92	4.92	4.82	4.96
TC0100003465.mm.1	3.19	3.16	1.021	up	0.732379	5330438I03Rik	ENSMUST00000168347	RIKEN cDNA 5330438I03 gene	antisense	chr1	-	ENSMUST00000168347	166306741	166309585	30		NA	3.19	3.05	3.33	3.19	3.12	3.16
TC0800002237.mm.1	4.07	3.94	1.094	up	0.211627	5330439A09Rik	ENSMUST00000162770	RIKEN cDNA 5330439A09 gene	antisense	chr8	-	ENSMUST00000162770	54568550	54600987	30		NA	4.06	4.13	4.03	3.78	4.07	3.97
TC0600001687.mm.1	4.34	4.16	1.133	up	0.0944071	5330439B14Rik	NR_037679	RIKEN cDNA 5330439B14 gene	antisense	chr6	+	NR_037679	142614595	142626462	40	6 G2|6	321015	4.46	4.22	4.33	4.23	4.15	4.1
TC1500002239.mm.1	3.81	3.71	1.072	up	0.38518	5330439K02Rik	ENSMUST00000180953	RIKEN cDNA 5330439K02 gene	ncRNA	chr15	-	ENSMUST00000180953	100438737	100468692	60		NA	3.81	3.84	3.79	3.54	3.66	3.93
TC0700001137.mm.1	5.23	5.07	1.117	up	0.136489	5430400D12Rik	XR_105126	RIKEN cDNA 5430400D12 gene	ncRNA	chr7	+	XR_105126	79920723	79924946	40	7|7	71339	5.11	5.29	5.3	5.07	5.18	4.97
TC0600001551.mm.1	4.03	3.98	1.035	up	0.693222	5430401F13Rik	NM_001244628	RIKEN cDNA 5430401F13 gene	protein_coding	chr6	+	NM_001244628	131486400	131553757	84	6 F3|6	71392	4.1	3.92	4.08	3.9	3.83	4.22
TC1200001604.mm.1	3.26	3.14	1.087	up	0.345	5430401H09Rik	XR_105468	RIKEN cDNA 5430401H09 gene	unknown	chr12	-	XR_105468	32096613	32123702	30	12|12	100504461	3.25	3.28	3.26	2.86	3.27	3.28
TC0X00002508.mm.1	4.02	4.04	-1.014	down	0.878225	5430402E10Rik	NM_027768	RIKEN cDNA 5430402E10 gene	protein_coding	chrX	-	NM_027768	77919786	77925062	66	X A7.3|X	71351	3.83	4.18	4.05	4.02	4.01	4.08
TC0600000598.mm.1	3.75	3.69	1.042	up	0.457951	5430402O13Rik	NR_015581	RIKEN cDNA 5430402O13 gene	antisense	chr6	+	NR_015581	50566643	50594865	80	6|6	73183	3.79	3.8	3.66	3.7	3.63	3.73
TC0500002971.mm.1	7.92	8.18	-1.197	down	0.0691997	5430403G16Rik	ENSMUST00000092720	RIKEN cDNA 5430403G16 gene	protein_coding	chr5	-	ENSMUST00000092720	109674545	109691041	40		NA	8.17	7.76	7.84	8.14	8.14	8.27
TC0800002057.mm.1	3.7	3.68	1.014	up	0.838001	5430403N17Rik	NR_046181	RIKEN cDNA 5430403N17 gene	ncRNA	chr8	-	NR_046181	35864085	35882957	30	8 A4|8	330737	3.73	3.75	3.62	3.73	3.64	3.68
TC0200005000.mm.1	5.45	5.46	-1.007	down	0.893799	5430405H02Rik	NR_015591	RIKEN cDNA 5430405H02 gene	processed_transcript	chr2	-	NR_015591	156843128	156862963	119	2 H2|2	74487	5.53	5.42	5.4	5.4	5.62	5.37
TC0100001857.mm.1	3.7	3.6	1.072	up	0.444504	5430414B12Rik	uc007ecv.1	RIKEN cDNA 5430414B12 gene	protein_coding	chr1	+	uc007ecv.1	191817381	191820331	30	1|1	66788	3.81	3.87	3.42	3.63	3.6	3.56
TC0500002835.mm.1	5.82	5.67	1.11	up	0.0768951	5430416N02Rik	NR_034038	RIKEN cDNA 5430416N02 gene	ncRNA	chr5	-	NR_034038	100420771	100429535	114	5 E4|5	100503199	5.88	5.77	5.82	5.66	5.66	5.69
TC0400000451.mm.1	3.24	3.13	1.079	up	0.209924	5430416O09Rik	NR_033355	RIKEN cDNA 5430416O09 gene	ncRNA	chr4	+	NR_033355	43730034	43734534	40	4 B1|4	71406	3.15	3.31	3.27	3.17	3.12	3.11
TC0200001745.mm.1	8.01	7.93	1.057	up	0.509104	5430417L22Rik	NR_030716	RIKEN cDNA 5430417L22 gene	protein_coding	chr2	+	NR_030716	118745758	118748810	40	2 E5|2	100043272	8.14	7.78	8.12	7.88	8	7.92
TC0700001916.mm.1	3.63	3.5	1.094	up	0.188923	5430419D17Rik	NM_175166	RIKEN cDNA 5430419D17 gene	protein_coding	chr7	+	NM_175166	131174402	131250945	219	7 F3|7	71395	3.57	3.73	3.59	3.55	3.39	3.56
TC0800001909.mm.1	3.48	3.48	1	none	0.928299	5430421F17Rik	NR_040352	RIKEN cDNA 5430421F17 gene	ncRNA	chr8	-	NR_040352	25302650	25306270	60	8|8	74489	3.47	3.46	3.52	3.48	3.46	3.49
TC1300000959.mm.1	3.23	3.16	1.05	up	0.49565	5430425K12Rik	NR_103550	RIKEN cDNA 5430425K12 gene	ncRNA	chr13	+	NR_103550	80940403	80948597	60	13|13	71416	3.24	3.33	3.13	3.22	3	3.26
TC1200000941.mm.1	3.78	3.57	1.157	up	0.0774056	5430427M07Rik	NR_045858	RIKEN cDNA 5430427M07 gene	antisense	chr12	+	NR_045858	91045848	91079907	50	12 D3|12	71349	3.69	3.7	3.95	3.64	3.49	3.59
TC0X00000836.mm.1	6.22	5.53	1.613	up	0.00546386	5430427O19Rik	NM_001163539	RIKEN cDNA 5430427O19 gene	protein_coding	chrX	+	NM_001163539	85821945	85891499	60	X|X B	71398	6.44	6.01	6.21	5.26	5.86	5.46
TC0X00001763.mm.1	2.65	2.71	-1.042	down	0.474656	5430428K19Rik	NR_045426	RIKEN cDNA 5430428K19 gene	ncRNA	chrX	-	NR_045426	6452376	6574663	30	X|X	71422	2.61	2.71	2.63	2.66	2.68	2.79
TC0700000807.mm.1	6.32	5.93	1.31	up	0.00254482	5430431A17Rik	uc009gpo.1	RIKEN cDNA 5430431A17 gene	ncRNA	chr7	+	uc009gpo.1	44482028	44486033	190	7 B3|7	71368	6.28	6.23	6.45	5.95	5.9	5.93
TC0300001884.mm.1	2.35	2.36	-1.007	down	0.896065	5430434I15Rik	NR_040541	RIKEN cDNA 5430434I15 gene	ncRNA	chr3	-	NR_040541	38203151	38208119	30	3|3	71342	2.45	2.35	2.24	2.25	2.34	2.49
TC0100001173.mm.1	13.22	13.63	-1.329	down	0.0617841	5430435G22Rik	NM_145509	RIKEN cDNA 5430435G22 gene	protein_coding	chr1	+	NM_145509	131688695	131715439	161	1 E4|1	226421	13.47	13.07	13.13	13.75	13.87	13.26
TC1500000025.mm.1	4.71	4.62	1.064	up	0.324293	5430437J10Rik	NR_045274	RIKEN cDNA 5430437J10 gene	ncRNA	chr15	+	NR_045274	5496266	5594984	110	15|15	71432	4.78	4.78	4.58	4.63	4.57	4.66
TC1400001202.mm.1	5.26	4.76	1.414	up	0.00814257	5430440P10Rik	NR_045859	RIKEN cDNA 5430440P10 gene	ncRNA	chr14	+	NR_045859	105427559	105437716	30	14|14	71362	5.06	5.51	5.2	4.92	4.72	4.63
TC0600001576.mm.1	3.81	3.39	1.338	up	0.0153531	5530400C23Rik	NM_027784	RIKEN cDNA 5530400C23 gene	protein_coding	chr6	+	NM_027784	133292216	133295790	40	6 G1|6	232426	3.92	3.55	3.97	3.5	3.26	3.42
TC1100001215.mm.1	2.76	2.76	1	none	1	5530401A14Rik	NR_038010	RIKEN cDNA 5530401A14 gene	protein_coding	chr11	+	NR_038010	81860673	81894582	60	11 B5|11	71388	2.81	2.68	2.79	2.8	2.67	2.81
TC1700001982.mm.1	4.6	4.44	1.117	up	0.16996	5530401N12Rik	XR_105839	RIKEN cDNA 5530401N12 gene	unknown	chr17	-	XR_105839	35854055	35867837	58	17|17	100503359	4.51	4.79	4.49	4.36	4.48	4.47
TC0X00002807.mm.1	6.03	5.94	1.064	up	0.325245	5530601H04Rik	NR_015467	RIKEN cDNA 5530601H04 gene	processed_transcript	chrX	-	NR_015467	105037197	105079609	411	X D|X	71445	6.08	5.94	6.06	5.97	5.96	5.9
TC0900002701.mm.1	3.45	3.33	1.087	up	0.482744	5730403I07Rik	NR_040378	RIKEN cDNA 5730403I07 gene	ncRNA	chr9	-	NR_040378	77366412	77399418	40	9 D|9	70487	3.33	3.68	3.33	3.36	3.08	3.56
TC0X00000159.mm.1	5.82	5.75	1.05	up	0.651805	5730405O15Rik	NR_038158	RIKEN cDNA 5730405O15 gene	processed_transcript	chrX	+	NR_038158	13042015	13045752	80	X|X	70489	6.05	5.74	5.66	5.87	5.88	5.49
TC1900001074.mm.1	5.79	5.67	1.087	up	0.186697	5730408K05Rik	NR_027866	RIKEN cDNA 5730408K05 gene	ncRNA	chr19	-	NR_027866	8885502	8889144	60	19|19	67531	5.72	5.79	5.85	5.58	5.7	5.72
TC0400001467.mm.1	6.05	5.82	1.173	up	0.0679308	5730409E04Rik	NM_001013755	RIKEN cDNA 5730409E04Rik gene	protein_coding	chr4	+	NM_001013755	126609818	126614371	30	4 D2.2|4	230757	6	6.13	6.02	5.71	5.73	6.02
TC1900000130.mm.1	4.23	4.04	1.141	up	0.270605	5730409K12Rik	XR_105990	RIKEN cDNA 5730409K12 gene	unknown	chr19	+	XR_105990	7086037	7090204	30	19 A|19	70494	3.93	4.54	4.21	4.12	4.05	3.96
TC0X00001318.mm.1	4.12	4.05	1.05	up	0.358391	5730412P04Rik	NR_045424	RIKEN cDNA 5730412P04 gene	processed_transcript	chrX	+	NR_045424	136104603	136115420	90	X|X	70491	4.12	4.14	4.1	4.06	4.02	4.07
TC0X00001099.mm.1	5.4	5.49	-1.064	down	0.476372	5730416F02Rik	NR_033596	capping protein (actin filament), gelsolin-like pseudogene	pseudogene	chrX	+	NR_033596	109001485	109002296	30	X D|X	70550	5.39	5.37	5.43	5.65	5.6	5.22
TC1000001160.mm.1	3.26	3.29	-1.021	down	0.760339	5730420D15Rik	NR_045338	RIKEN cDNA 5730420D15 gene	ncRNA	chr10	+	NR_045338	95417375	95428640	50	10 C2|10	70523	3.25	3.28	3.25	3.38	3.17	3.31
TC0500003650.mm.1	4.49	4.49	1	none	0.969318	5730422E09Rik	NR_015478	RIKEN cDNA 5730422E09 gene	ncRNA	chr5	-	NR_015478	149119565	149184226	52	5 G3|5	433966	4.57	4.44	4.47	4.4	4.51	4.56
TC1000000369.mm.1	3.63	3.42	1.157	up	0.0803917	5730435O14Rik	NR_045341	RIKEN cDNA 5730435O14 gene	processed_transcript	chr10	+	NR_045341	41568016	41576476	50	10|10	70538	3.51	3.79	3.6	3.37	3.36	3.54
TC0300002567.mm.1	4.3	3.98	1.248	up	0.00551269	5730437C11Rik	ENSMUST00000155540	RIKEN cDNA 5730437C11 gene	ncRNA	chr3	-	ENSMUST00000155540	98935644	98941256	30		NA	4.26	4.4	4.25	3.93	3.97	4.04
TC1100003342.mm.1	8	8.09	-1.064	down	0.454137	5730455P16Rik	NM_027472	RIKEN cDNA 5730455P16 gene	protein_coding	chr11	-	NM_027472	80360492	80378034	159	11 B5|11	70591	8.12	7.9	7.98	8.16	8.24	7.88
TC0600002288.mm.1	3.27	3.16	1.079	up	0.185206	5730457N03Rik	NR_038163	RIKEN cDNA 5730457N03 gene	antisense	chr6	-	NR_038163	52308389	52314832	70	6|6	70593	3.25	3.26	3.31	3.12	3.12	3.24
TC0300003166.mm.1	4.01	3.84	1.125	up	0.286022	5730460C07Rik	NR_045801	RIKEN cDNA 5730460C07 gene	ncRNA	chr3	-	NR_045801	153789305	153792087	30	3 H3|3	70594	3.84	4.08	4.1	3.6	3.84	4.09
TC0500000506.mm.1	5.92	5.72	1.149	up	0.110071	5730480H06Rik	NR_045500	RIKEN cDNA 5730480H06 gene	ncRNA	chr5	+	NR_045500	48392837	48414294	100	5|5	70592	6.08	5.73	5.94	5.67	5.8	5.69
TC0400000468.mm.1	3.23	3.25	-1.014	down	0.887835	5730488B01Rik	NR_073462	RIKEN cDNA 5730488B01 gene	protein_coding	chr4	+	NR_073462	44702800	44705110	30	4 B1|4	70602	3.12	3.31	3.27	3.16	3.13	3.46
TC1200000155.mm.1	5.54	5.51	1.021	up	0.714086	5730507C01Rik	NM_001033157	RIKEN cDNA 5730507C01 gene	protein_coding	chr12	+	NM_001033157	18514510	18535254	90	12 A1.2|12	236366	5.55	5.46	5.61	5.55	5.5	5.48
TC0300002920.mm.1	10	10.2	-1.149	down	0.0950221	5730508B09Rik	NM_027482	RIKEN cDNA 5730508B09 gene	protein_coding	chr3	-	NM_027482	127869688	127896323	47	3|3 H1	70617	10.18	9.95	9.86	10.14	10.17	10.29
TC1100002392.mm.1	3.7	3.63	1.05	up	0.368934	5730522E02Rik	NR_027973	RIKEN cDNA 5730522E02 gene	protein_coding	chr11	-	NR_027973	25602584	26210763	236	11 A3.2-A3.3|11	70626	3.67	3.8	3.64	3.61	3.61	3.66
TC0100003142.mm.1	3.45	3.42	1.021	up	0.736399	5730559C18Rik	NM_028872	RIKEN cDNA 5730559C18 gene	protein_coding	chr1	-	NM_028872	136213522	136234280	162	1 F|1	67313	3.38	3.48	3.48	3.42	3.38	3.46
TC0200000455.mm.1	3.56	3.35	1.157	up	0.0251716	5730588L14Rik	XR_104657	RIKEN cDNA 5730588L14 gene	unknown	chr2	+	XR_104657	26640372	26645944	101	2 A3|2	329369	3.59	3.5	3.6	3.36	3.33	3.37
TC0600000621.mm.1	3.55	3.53	1.014	up	0.877396	5730596B20Rik	XR_105021	RIKEN cDNA 5730596B20 gene	protein_coding	chr6	+	XR_105021	52177498	52180851	30	6 B3|6	77580	3.37	3.58	3.7	3.46	3.57	3.57
TC0100003283.mm.1	3.33	3.22	1.079	up	0.287362	5830403L16Rik	NM_178243	RIKEN cDNA 5830403L16 gene	protein_coding	chr1	-	NM_178243	153849542	153900228	80	1 G3|1	240817	3.3	3.39	3.3	3.17	3.11	3.38
TC0700002008.mm.1	4.04	4.01	1.021	up	0.794928	5830411N06Rik	NM_001128145	RIKEN cDNA 5830411N06 gene	protein_coding	chr7	+	NM_001128145	140247301	140299800	200	7 F4|7	244234	4	4.14	3.97	4.01	3.94	4.09
TC0400002597.mm.1	4.58	4.41	1.125	up	0.0968515	5830415F09Rik	NM_029086	RIKEN cDNA 5830415F09 gene	protein_coding	chr4	-	NM_029086	46376505	46389437	110	4|4 B2	74753	4.69	4.58	4.46	4.4	4.38	4.45
TC0500000588.mm.1	5.84	6	-1.117	down	0.290535	5830416I19Rik	NR_045384	RIKEN cDNA 5830416I19 gene	ncRNA	chr5	+	NR_045384	64044973	64050226	42	5 C3|5	74757	6.01	5.53	5.99	6.02	5.97	6.01
TC1900001672.mm.1	4.56	4.61	-1.035	down	0.575423	5830416P10Rik	NR_028427	RIKEN cDNA 5830416P10 gene	ncRNA	chr19	-	NR_028427	53441212	53464796	283	19 D2|19	381232	4.56	4.57	4.56	4.57	4.67	4.58
TC0300003211.mm.1	9.5	9.33	1.125	up	0.334921	5830417I10Rik	NR_028359	gon-4-like pseudogene	pseudogene	chr3	+	NR_028359	88775213	88829371	340	3 F1|3	100302730	9.6	9.33	9.58	9.49	9.54	8.95
TC0900001786.mm.1	8.07	8	1.05	up	0.372869	5830418K08Rik	NM_176976	RIKEN cDNA 5830418K08 gene	protein_coding	chr9	-	NM_176976	15316914	15357788	552	9 A2|9	319675	8.13	8.02	8.07	7.92	8.07	8
TC0900001304.mm.1	5.13	5.01	1.087	up	0.282619	5830418P13Rik	NR_040466	RIKEN cDNA 5830418P13 gene	processed_transcript	chr9	+	NR_040466	103423578	103461260	100	9 F1|9 55.37 cM	100529079	5.1	5.21	5.07	4.95	4.9	5.18
TC1900001758.mm.1	7.7	7.74	-1.028	down	0.705163	5830428H23Rik	XR_105997	RIKEN cDNA 5830428H23 gene	protein_coding	chr19	-	XR_105997	61053840	61140840	240	19 D3|19	414758	7.9	7.51	7.69	7.76	7.75	7.72
TC1200001866.mm.1	3.33	3.22	1.079	up	0.381546	5830428M24Rik	NR_038060	RIKEN cDNA 5830428M24 gene	ncRNA	chr12	-	NR_038060	69464787	69475550	60	12 C2|12	76062	3.39	3.34	3.25	3.24	3.03	3.4
TC0700004450.mm.1	6.66	7.31	-1.569	down	0.000449917	5830432E09Rik	NR_015548	RIKEN cDNA 5830432E09 gene	ncRNA	chr7	-	NR_015548	135623710	135652314	147	7|7	67765	6.64	6.59	6.74	7.27	7.49	7.16
TC0400004141.mm.1	4.24	4	1.181	up	0.0195817	5830444B04Rik	NR_102283	RIKEN cDNA 5830444B04 gene	processed_transcript	chr4	-	NR_102283	155398763	155421704	95	4|4	641454	4.26	4.29	4.16	3.96	4.04	4.01
TC0900001606.mm.1	3.97	4.01	-1.028	down	0.621299	5830454E08Rik	NR_073359	RIKEN cDNA 5830454E08 gene	protein_coding	chr9	+	NR_073359	120577331	120578073	30	9 F4|9	76100	4	3.9	4	4.15	3.96	3.93
TC0900003109.mm.1	5.97	5.81	1.117	up	0.133482	5830462I19Rik	ENSMUST00000168137	RIKEN cDNA 5830462I19 gene	protein_coding	chr9	-	ENSMUST00000168137	110372048	110375430	30		NA	5.85	5.93	6.12	5.79	5.83	5.81
TC0100000827.mm.1	6.62	6.63	-1.007	down	0.908617	5830472F04Rik	ENSMUST00000097661	RIKEN cDNA 5830472F04 gene	protein_coding	chr1	+	ENSMUST00000097661	87796467	87796817	30		NA	6.45	6.79	6.61	6.74	6.52	6.63
TC0500000837.mm.1	3.77	3.69	1.057	up	0.302843	5830473C10Rik	NM_001252661	RIKEN cDNA 5830473C10 gene	protein_coding	chr5	+	NM_001252661	90561209	90597973	190	5 E1|5	622307	3.75	3.86	3.71	3.71	3.67	3.68
TC0400004120.mm.1	2.76	2.73	1.021	up	0.755845	5930403L14Rik	NR_045643	RIKEN cDNA 5930403L14 gene	ncRNA	chr4	-	NR_045643	154630655	154636367	60	4 E2|4	320939	2.72	2.95	2.61	2.7	2.75	2.73
TC1000000313.mm.1	4.23	4.12	1.079	up	0.350971	5930403N24Rik	ENSMUST00000062667	RIKEN cDNA 5930403N24 gene	processed_transcript	chr10	+	ENSMUST00000062667	37139558	37151315	80	10 B1|10	320504	4.15	4.24	4.29	4.03	4.03	4.31
TC0500003292.mm.1	3.21	3.11	1.072	up	0.323028	5930412G12Rik	NR_015517	RIKEN cDNA 5930412G12 gene	ncRNA	chr5	-	NR_015517	128579106	128600693	140	5|5	319616	3.13	3.37	3.13	3.16	3.07	3.1
[truncated: 63,957 more rows]

## Sheet: Supplementary Table 3
seqnames	start	end	width	V4	V5	annotation	geneStart	geneEnd	geneLength	geneStrand	geneId	transcriptId	distanceToTSS	ENSEMBL	SYMBOL	GENENAME	FC	-log10Pvalue	log10qvalue	strand shift
chr3	119736806	119737553	748	Peak_17	96	Promoter (2-3kb)	119724107	119740510	16404	2	56195	ENSMUST00000195902.1	2957	ENSMUSG00000028134	Ptbp2	polypyrimidine tract binding protein 2	5.72697	9.62163	4.32124	96
chr6	101780515	101780965	451	Peak_23	88	Promoter (1-2kb)	101782539	101801815	19277	1	207157	ENSMUST00000203073.2	-1574	ENSMUSG00000052236	Gm9871	predicted gene 9871	5.28194	8.85088	3.55479	138
chr2	136005401	136005595	195	Peak_34	79	Promoter (1-2kb)	136007230	136008043	814	1	18798	ENSMUST00000147122.1	-1635	ENSMUSG00000039943	Plcb4	phospholipase C, beta 4	5.00797	7.93889	2.66037	98
chr7	27812574	27812748	175	Peak_42	79	Promoter (1-2kb)	27810813	27818669	7857	1	71163	ENSMUST00000080175.6	1761	ENSMUSG00000030604	Zfp626	zinc finger protein 626	5.00797	7.93889	2.66037	72
chr2	104990564	104990940	377	Peak_53	75	Promoter (1-2kb)	104992190	105017851	25662	1	211936	ENSMUST00000144358.1	-1250	ENSMUSG00000045106	Ccdc73	coiled-coil domain containing 73	4.76216	7.53305	2.27548	83
chr10	88525170	88525399	230	Peak_69	70	Promoter (1-2kb)	88518282	88523278	4997	2	109272	ENSMUST00000124144.1	-1892	ENSMUSG00000020061	Mybpc1	myosin binding protein C, slow-type	4.73401	7.05631	1.81654	102
chr16	74027176	74027362	187	Peak_80	70	Promoter (<=1kb)	73982101	74027889	45789	2	268902	ENSMUST00000147408.2	527	ENSMUSG00000052516	Robo2	roundabout guidance receptor 2	4.73401	7.05631	1.81654	81
chr2	131285619	131286089	471	Peak_84	70	Promoter (1-2kb)	131288052	131288137	86	1	723825	ENSMUST00000083629.1	-1963	ENSMUSG00000065563	Mir103-2	microRNA 103-2	4.73401	7.05631	1.81654	123
chr2	152963520	152963765	246	Peak_86	70	Promoter (1-2kb)	152962511	153006971	44461	1	74711	ENSMUST00000109801.8	1009	ENSMUSG00000074673	Ttll9	tubulin tyrosine ligase-like family, member 9	4.73401	7.05631	1.81654	135
chr3	131300487	131300696	210	Peak_45	77	Promoter (2-3kb)	131293288	131303200	9913	2	71519	ENSMUST00000200236.1	2504	ENSMUSG00000027983	Cyp2u1	cytochrome P450, family 2, subfamily u, polypeptide 1	4.65062	7.77075	2.50588	94
chr15	103897244	103897423	180	Peak_109	67	Promoter (1-2kb)	103896916	103899290	2375	2	20770	ENSMUST00000226584.1	1867	ENSMUSG00000036925	Mucl2	mucin-like 2	4.55017	6.7616	1.56231	65
chr1	183299208	183299391	184	Peak_5	404	Promoter (1-2kb)	183297570	183318834	21265	1	108909	ENSMUST00000193959.5	1638	ENSMUSG00000042901	Aida	axin interactor, dorsalization associated	4.54744	40.4689	35.1206	83
chr1	139258488	139258721	234	Peak_146	62	Promoter (2-3kb)	139245617	139255762	10146	2	170788	ENSMUST00000199291.1	-2726	ENSMUSG00000063681	Crb1	crumbs family member 1, photoreceptor morphogenesis associated	4.46004	6.20523	1.03946	126
chr11	53375438	53375793	356	Peak_147	62	Promoter (2-3kb)	53372974	53399625	26652	1	93736	ENSMUST00000130152.1	2464	ENSMUSG00000049470	Aff4	AF4/FMR2 family, member 4	4.46004	6.20523	1.03946	103
chr12	76244671	76244872	202	Peak_163	62	Promoter (1-2kb)	76221536	76246685	25150	2	80384	ENSMUST00000219327.1	1813	ENSMUSG00000021056	Tex21	testis expressed gene 21	4.46004	6.20523	1.03946	116
chr14	43298768	43298990	223	Peak_171	62	Promoter (<=1kb)	43298872	43306004	7133	1	108168154	ENSMUST00000228117.1	0	NA	Gm9732	predicted gene 9732	4.46004	6.20523	1.03946	116
chr14	77901399	77901702	304	Peak_174	62	Promoter (2-3kb)	77904239	78002657	98419	1	108670	ENSMUST00000022591.15	-2537	ENSMUSG00000022014	Epsti1	epithelial stromal interaction 1 (breast)	4.46004	6.20523	1.03946	80
chr1	58563153	58563407	255	Peak_178	62	Promoter (2-3kb)	58527743	58565954	38212	2	213056	ENSMUST00000187717.6	2547	ENSMUSG00000038174	Fam126b	family with sequence similarity 126, member B	4.46004	6.20523	1.03946	141
chr2	36145295	36145487	193	Peak_198	62	Promoter (1-2kb)	36147103	36159665	12563	1	67871	ENSMUST00000162490.1	-1616	ENSMUSG00000026887	Mrrf	mitochondrial ribosome recycling factor	4.46004	6.20523	1.03946	146
chr4	83460578	83460749	172	Peak_225	62	Promoter (<=1kb)	83458075	83460292	2218	2	101739	ENSMUST00000152382.1	-286	ENSMUSG00000028484	Psip1	PC4 and SFRS1 interacting protein 1	4.46004	6.20523	1.03946	116
chr5	65593880	65594040	161	Peak_233	62	Promoter (2-3kb)	65591596	65595145	3550	1	53323	ENSMUST00000202572.1	2284	ENSMUSG00000029203	Ube2k	ubiquitin-conjugating enzyme E2K	4.46004	6.20523	1.03946	67
chr7	106715293	106715540	248	Peak_246	62	Promoter (<=1kb)	106711031	106716396	5366	2	258591	ENSMUST00000216868.1	856	ENSMUSG00000108948	Olfr695	olfactory receptor 695	4.46004	6.20523	1.03946	113
chr9	38995682	38996106	425	Peak_261	62	Promoter (<=1kb)	38994507	38995433	927	2	258741	ENSMUST00000080748.1	-249	ENSMUSG00000059595	Olfr935	olfactory receptor 935	4.46004	6.20523	1.03946	299
chr3	113621490	113621667	178	Peak_122	66	Promoter (<=1kb)	113616802	113621316	4515	2	67225	ENSMUST00000135712.1	-174	ENSMUSG00000027981	Rnpc3	RNA-binding region (RNP1, RRM) containing 3	4.45412	6.60645	1.42199	83
chr1	162987046	162987355	310	Peak_272	61	Promoter (2-3kb)	162963514	162984528	21015	2	14262	ENSMUST00000142759.1	-2518	ENSMUSG00000026691	Fmo3	flavin containing monooxygenase 3	4.43014	6.15898	1.03946	151
chr6	40520786	40521135	350	Peak_325	58	Promoter (1-2kb)	40514824	40519508	4685	2	67690	ENSMUST00000031967.5	-1278	ENSMUSG00000029909	Prss37	protease, serine 37	4.24112	5.86499	0.78859	99
chr7	108665445	108665607	163	Peak_328	58	Promoter (<=1kb)	108666418	108670259	3842	1	258308	ENSMUST00000213979.2	-811	ENSMUSG00000096209	Olfr510	olfactory receptor 510	4.24112	5.86499	0.78859	63
chr9	38462303	38462600	298	Peak_336	58	Promoter (1-2kb)	38464043	38464975	933	1	258797	ENSMUST00000058153.1	-1443	ENSMUSG00000094380	Olfr904	olfactory receptor 904	4.24112	5.86499	0.78859	84
chr9	38983369	38983878	510	Peak_123	65	Promoter (<=1kb)	38982110	38983042	933	2	258434	ENSMUST00000074211.1	-327	ENSMUSG00000057424	Olfr934	olfactory receptor 934	4.2019	6.58498	1.40256	127
chr7	132623308	132623522	215	Peak_345	57	Promoter (2-3kb)	132620789	132706417	85629	1	76429	ENSMUST00000210168.1	2519	ENSMUSG00000030946	Lhpp	phospholysine phosphohistidine inorganic pyrophosphate phosphatase	4.19636	5.79493	0.7425	148
chr10	50762293	50762498	206	Peak_434	53	Promoter (1-2kb)	50763796	50842244	78449	1	77987	ENSMUST00000217725.1	-1298	ENSMUSG00000038774	Ascc3	activating signal cointegrator 1 complex subunit 3	4.18607	5.38804	0.36747	128
chr11	4816344	4816533	190	Peak_499	53	Promoter (<=1kb)	4784436	4816165	31730	2	18016	ENSMUST00000152656.7	-179	ENSMUSG00000009073	Nf2	neurofibromin 2	4.18607	5.38804	0.36747	126
chr11	49078664	49078851	188	Peak_500	53	Promoter (2-3kb)	49076587	49096974	20388	1	15953	ENSMUST00000109202.2	2077	ENSMUSG00000078920	Ifi47	interferon gamma inducible protein 47	4.18607	5.38804	0.36747	89
chr12	55052972	55053306	335	Peak_562	53	Promoter (<=1kb)	55045676	55054101	8426	2	72658	ENSMUST00000136281.1	795	ENSMUSG00000062198	2700097O09Rik	RIKEN cDNA 2700097O09 gene	4.18607	5.38804	0.36747	183
chr13	76581151	76581318	168	Peak_618	53	Promoter (1-2kb)	76579728	76732883	153156	1	78771	ENSMUST00000109589.2	1423	ENSMUSG00000021596	Mctp1	multiple C2 domains, transmembrane 1	4.18607	5.38804	0.36747	112
chr14	123628570	123628766	197	Peak_639	53	Promoter (1-2kb)	123299428	123627144	327717	2	338370	ENSMUST00000228860.1	-1426	ENSMUSG00000000197	Nalcn	sodium leak channel, non-selective	4.18607	5.38804	0.36747	109
chr15	68876409	68876621	213	Peak_706	53	Promoter (1-2kb)	68878315	68883576	5262	1	105245971	ENSMUST00000230367.1	-1694	ENSMUSG00000069996	Gm41341	predicted gene, 41341	4.18607	5.38804	0.36747	115
chr16	8512588	8512821	234	Peak_759	53	Promoter (<=1kb)	8513429	8621568	108140	1	268860	ENSMUST00000065987.13	-608	ENSMUSG00000057880	Abat	4-aminobutyrate aminotransferase	4.18607	5.38804	0.36747	134
chr18	12308585	12308788	204	Peak_796	53	Promoter (2-3kb)	12252362	12305797	53436	2	225187	ENSMUST00000118525.8	-2788	ENSMUSG00000057766	Ankrd29	ankyrin repeat domain 29	4.18607	5.38804	0.36747	115
chr19	56832125	56832286	162	Peak_856	53	Promoter (1-2kb)	56830712	56870012	39301	1	83561	ENSMUST00000111604.1	1413	ENSMUSG00000025081	Tdrd1	tudor domain containing 1	4.18607	5.38804	0.36747	53
chr2	128632561	128632748	188	Peak_871	53	Promoter (2-3kb)	128628543	128630035	1493	2	17222	ENSMUST00000154320.1	-2526	ENSMUSG00000014355	Anapc1	anaphase promoting complex subunit 1	4.18607	5.38804	0.36747	134
chr2	142646794	142647009	216	Peak_885	53	Promoter (1-2kb)	142618711	142648763	30053	2	16558	ENSMUST00000142078.1	1754	ENSMUSG00000038844	Kif16b	kinesin family member 16B	4.18607	5.38804	0.36747	83
[truncated: 1,466 more rows]

## Sheet: Supplementary Table 4
Supplementary Table 4. SNPs at the intersection of MACE-associated SNPs and ATF3 eQTLs variants
[truncated: 16 more rows]

[truncated: 4 more sheets: Supplementary Table 5, Supplementary Table 6, Supplementary Table 7, Supplementary Table 8]
