# Supplementary material for: ATF3 coordinates the survival and proliferation of cardiac macrophages and protects against ischemia–reperfusion injury
Source: Nat Cardiovasc Res. 2024 Jan 4;3(1):28–45. doi: 10.1038/s44161-023-00392-x (PMC11358155; doi:10.1038/s44161-023-00392-x)
Supplement: Supplementary file 3 — Statistical source data. [file 44161_2023_392_MOESM3_ESM.xlsx]

## Sheet: Fig. 1e
Fig1. e. Representative flow cytometry plots (left) and quantification (right) of MerTK+CCR2- macrophages and MerTK-CCR2+ macrophages under sham operation and IR
	Sham						IR
MerTK	229.027	210.507	226.825	246.254	240.83	159.718	57.675	81.1047	72.836	91.5797	87.8967	72.6315
MHCII	121.221	108.663	128.401	130.413	139.433	86.2253	35.9005	46.2734	32.1937	52.6077	42.4773	32.1028
Lyve1	55.4208	61.1511	69.3266	61.8238	73.6369	45.1255	11.4726	22.8002	20.8103	26.2578	27.1229	21.4018
Trem2	54.5396	42.1462	29.9764	55.8912	29.1369	30.2397	10.1458	12.1994	15.6522	13.2671	16.9174	17.3574
CCR2	9.30208	11.0676	10.7407	9.15908	12.8202	12.0772	220.944	107.859	101.828	124.01	118.881	102.038

## Sheet: Fig. 1f
Fig.1f. Quantification and colocalization of immunofluorescence (IF) signals of F4/80 and LYVE1, TREM2, and CD74 in cardiac infarct regions of the sham and IR
	Sham						IR
MHCII Mφ	5	5	4	4	6	5	2	3	1	2	3	2
LYVE1 Mφ	6	5	4	4	6	3	2	3	4	2	3	2
TREM2 Mφ	6	5	4	5	4	7	3	4	2	3	2	1
