# Supplementary material for: ATF3 coordinates the survival and proliferation of cardiac macrophages and protects against ischemia–reperfusion injury
Source: Nat Cardiovasc Res. 2024 Jan 4;3(1):28–45. doi: 10.1038/s44161-023-00392-x (PMC11358155; doi:10.1038/s44161-023-00392-x)
Supplement: Supplementary file 4 — Statistical source data. [file 44161_2023_392_MOESM4_ESM.xlsx]

## Sheet: Fig. 2a
Fig. 2a. Flow cytometry gating strategy and quantification of Annexin V+ and EdU+ cells in MerTK+ macrophages in the heart of the sham operation and IR groups
Annexin V			EdU
Sham	IR		Sham	IR
12.1429	21.9298		40.8163	25.6637
13.164	14.1809		30.303	23.3463
12.4157	22.327		36.6667	22.2222
14.5051	21.8456		26.9231	22.6087
13.8652	13.5593		42.6829	21.6216
11.9583	22.6642		38.4615	23.31

## Sheet: Fig. 2c
Fig. 2c. Relative mRNA expression of Atf3, Jun, and Fos in the heart tissues at different time points post-IR
	IR-0h						IR-6h						IR-24h						IR-72h
Atf3	1.03322	0.792252	0.694005	0.846969	1.51863	1.36856	32.1155	36.3702	20.5194	21.8016	20.3223	30.6246	2.25753	1.65318	1.24085	1.04411	3.06123	2.94969	3.63627	3.94119	6.2975	3.56475	3.46918	4.28667
Fos	1.3171	1.03213	0.786163	0.82355	1.09951	1.03335	14.5531	16.6919	6.9107	13.1794	13.1576	19.0725	0.394288	0.279002	0.571231	0.650329	0.716842	0.554522	0.483407	0.488774	1.22367	0.369695	0.549817	0.564956
Jun	1.39056	1.09512	0.734904	0.849266	1.12338	0.93659	3.46315	4.29516	1.94901	3.21818	3.20804	4.20873	1.35047	1.18761	1.6116	1.61242	1.69888	1.47528	1.39254	1.5595	2.47547	1.34959	1.55269	1.4937

## Sheet: Fig. 2d
Fig. 2d. Relative mRNA expression of Atf3, Jun, and Fos in MerTK+ and MerTK- macrophages sorted from the heart 6 h post-IR
	MerTKneg						MerTKpos
Atf3	1.03286	0.898179	1.05514	0.82605	1.13265	1.0919	1.32746	2.22934	1.28365	2.27542	1.39552	2.23776
Fos	1.08906	1.01792	1.12594	0.94502	0.847662	1.00013	1.6927	1.63476	1.44958	1.43216	1.25235	1.41957
Jun	1.05036	0.973604	1.07654	0.881372	0.901013	1.14382	1.14653	1.32363	1.12667	1.33238	0.94097	1.15341

## Sheet: Fig. 2e
Fig. 2e. Flow cytometry analysis of Annexin V+ apoptotic cells in rGAS6-treated BMDMs transfected with the respective siRNAs
siR-NC	siR-Atf3	siR-Fos	siR-Jun
38.1081	57.9343	40.5685	52.6854
47.8831	57.5173	42.9084	41.5975
49.0613	57.3295	40.4609	37.9189
34.3238	60.6557	42.9603	34.6466
30.9288	67.1136	49.5556	37.8481
37.124	66.3578	32.371	39.4118

## Sheet: Fig. 2f
Fig. 2f. Representative images (left) and quantification (right) of TUNEL-stained cells in rGAS6-treated BMDMs transfected with the respective siRNAs
siR-NC	siR-Atf3	siR-Fos	siR-Jun
3.67893	5.54156	3.69004	3.39506
3.13725	7.02341	2.44648	4.08163
1.45455	8.30565	2.83912	6.09319
2.08333	6.35838	4.36681	2.18182
3.39623	9.0566	3.52941	4.03226
2.19561	8.13008	5.95238	3.68852

## Sheet: Fig. 2g
Fig. 2g. Flow cytometry analysis of EdU incorporation into rGAS6-treated BMDMs transfected with the respective siRNAs
siR-NC	siR-Atf3	siR-Fos	siR-Jun
38.6565	16.4634	26.6225	33.6538
47.6071	14.9068	26.6562	33.8983
40.9639	18.3654	37.467	29.2952
37.6582	23.0702	31.9783	23.4714
30.3621	13.5436	33.1507	27.1945
43.1438	14.2574	32.4921	25.8517

## Sheet: Fig. 2h
Fig. 2h. Representative images (left) and quantification (right) of Ki67+ cells in rGAS6-treated BMDMs transfected with the respective siRNAs
siR-NC	siR-Atf3	siR-Fos	siR-Jun
6.4433	1.88679	5.46075	7.39645
6.11702	2.23642	4.46009	6.56168
7.5419	4.08922	4.61894	8.37838
8.10811	3.23625	6.17577	5.31178
7.31707	3.60656	7.71144	7.14286
8.48329	2.60116	5.51559	4.74576

## Sheet: Fig. 2i
Fig. 2i. Quantification of MerTK+, Trem2+, Lyve1+, MHCII+ and CCR2+ macrophages from the hearts of the two genotypes 6 h after sham operation and IR
		WT						ATF3-CKO
MerTK+ Mφ	Sham	229.027	210.507	226.825	246.254	240.83	159.718	46.4596	104.282	106.56	97.5	74.0342	69.8793
	IR	57.675	81.1047	72.836	91.5797	87.8967	72.6315	24.0139	14.6276	20.3133	40.8362	16.7733	27.2119
MHCII+ Mφ	Sham	121.221	108.663	128.401	130.413	139.433	86.2253	20.4969	56.4294	63.24	52.75	38.1429	37.5345
	IR	35.9005	46.2734	32.1937	52.6077	42.4773	32.1028	10.3056	5.4375	6.6	17.1564	6.34667	11.1953
Lyve1+ Mφ	Sham	55.4208	61.1511	69.3266	61.8238	73.6369	45.1255	15.0311	37.1638	33.12	33.625	25.1637	23.2931
	IR	11.4726	22.8002	20.8103	26.2578	27.1229	21.4018	3.98611	2.14437	5.5	6.39288	4.15556	5.39335
Trem2+ Mφ	Sham	54.5396	42.1462	29.9764	55.8912	29.1369	30.2397	7.78882	10.1921	10.2	11.875	9.53571	8.56897
	IR	10.1458	12.1994	15.6522	13.2671	16.9174	17.3574	8.94444	6.81602	6.74667	16.6345	5.74222	9.39751
CCR2+ Mφ	Sham	9.30208	11.0676	10.7407	9.15908	12.8202	12.0772	10.6584	9.57062	10.8	10	11.6548	8.44828
	IR	220.944	107.859	101.828	124.01	118.881	102.038	112.972	75.5123	186.56	113.572	177.707	181.249

## Sheet: Fig. 2j
Fig. 2j. Flow cytometry analysis of Annexin V+MerTK+ and EdU+MerTK+ macrophages in the heart of mice with two genotypes 6 h post-IR
Annexin V				EdU
WT+IR	ATF3-CKO+IR			WT+IR	ATF3-CKO+IR
19.5377	23.1265			27.0471	10.4478
20.2256	27.1886			24.406	18.0952
20.339	25.3389			23.2258	7
18.9349	19.3421			27.9817	8.10811
20.5063	26.79			26.2376	8.79121
19.9164	22.2435			26.703	11
