# Supplementary material for: ATF3 coordinates the survival and proliferation of cardiac macrophages and protects against ischemia–reperfusion injury
Source: Nat Cardiovasc Res. 2024 Jan 4;3(1):28–45. doi: 10.1038/s44161-023-00392-x (PMC11358155; doi:10.1038/s44161-023-00392-x)
Supplement: Supplementary file 5 — Statistical source data. [file 44161_2023_392_MOESM5_ESM.xlsx]

## Sheet: Fig. 3c
Fig. 3c. Flow cytometry analysis of Annexin V+ and EdU+ cells in sorted MerTK+ macrophages treated with rIFN-α or rIFN-β
Annexin V				EdU
Ctl	rIFNA-α	rIFN-β		Ctl	rIFNA-α	rIFN-β
24.3389	47.3549	44.3045		62.9357	23.3053	21.5459
36.4405	39.0789	45.4445		60.0757	24.579	20.825
34.2796	41.9567	46.5931		55.4805	21.8911	23.7565
37.0577	40.0911	51.0955		51.593	19.0323	25.3861
35.4167	44.2994	59.9338		64.1077	24.8499	30.2167
29.1904	69.9775	60.6011		65.0202	24.04	22.5573

## Sheet: Fig. 3f
Fig. 3f. ChIP-qPCR analysis of ATF3 binding to the Ifih1, Ifnb1, and Apaf1 promoter regions in BMDMs
	IgG-Ab						ATF3-Ab
Ifih1	1.03572	0.983135	0.981147	1.26	0.82	0.91	2.08093	2.13017	2.00599	3.99	3.63	3.88
Ifnb1	1.26983	0.606601	1.12357	0.77	1.09	1.14	4.30999	5.18895	4.2812	8.11	5.46	4.38
Apaf1	1.0219	1.13208	0.846017	0.85	0.79	1.36	3.30101	3.06765	1.53797	3.14	3.55	4.61

## Sheet: Fig. 3g
Fig. 3g. Relative mRNA expression of Ifih1, Ifnb1, and Apaf1 in rGAS6-induced BMDMs infected with lentivirus-control (LV-Con) or LV-ATF3 overexpression
	LV-Con						LV-ATF3
Ifih1	0.935824	0.964589	1.09488	0.938078	1.068	1.00992	0.106778	0.0938516	0.090997	0.153007	0.140048	0.0641338
Ifnb1	0.903256	0.936667	1.26261	1.02596	1.02959	0.886211	0.419483	0.502416	0.447544	0.430475	0.633826	0.486101
Apaf1	0.765455	0.818341	0.860118	0.846085	1.34262	1.63389	0.388212	0.587459	0.58921	0.525096	0.452015	0.260347

## Sheet: Fig. 3h
Fig. 3h. Relative mRNA expression of Ifih1, Ifnb1, and Apaf1 in rGAS6-stimulated BMDMs from ATF3-CKO and WT mice
	WT						ATF3-CKO
Ifih1	0.907461	0.76438	0.573877	1.82476	1.07687	1.27843	1.92581	2.06596	3.39141	5.12323	4.63522	6.40688
Ifnb1	0.615216	0.607711	1.22885	0.665777	1.13146	1.3275	2.3075	2.40104	2.02682	1.98981	1.86087	2.50948
Apaf1	1.01202	1.01544	1.14965	0.970341	0.863119	1.01064	1.75208	1.71979	1.55184	1.43077	1.52701	1.11431

## Sheet: Fig. 3i
Fig. 3i. Relative mRNA expression of Ifih1, Ifnb1, and Apaf1 in MerTK+ and MerTK- macrophages sorted from the heart of ATF3-CKO and WT mice 6 h post-IR
		WT						ATF3-CKO
Ifih1	MerTK+Mφ	0.930196	1.07372	0.82578	1.02652	1.06887	1.10505	5.11409	5.76417	5.76346	6.62923	7.38248	9.00294
	MerTK-Mφ	2.89412	2.81564	3.66359	3.62366	3.58911	5.45542	2.88952	2.87374	3.64716	3.03565	2.97002	3.17176
Ifnb1	MerTK+Mφ	1.06908	1.08157	0.772177	0.878382	1.38954	0.917614	2.77391	3.48592	3.49142	2.30934	3.86755	3.52793
	MerTK-Mφ	2.99287	1.89421	2.23635	2.39172	1.86711	1.70786	2.32254	1.9807	3.35594	2.5419	1.55756	2.4054
Apaf1	MerTK+Mφ	0.739567	0.956897	1.17921	1.45936	1.00544	0.81667	2.09643	2.14597	2.48585	1.78257	2.14572	2.16464
	MerTK-Mφ	1.65164	2.13825	1.75213	2.22106	1.78282	2.38515	2.17303	1.9297	3.62644	2.53101	2.45891	3.22377

## Sheet: Fig. 3k
Fig. 3k. Relative mRNA expression of Ifit1, Ifit2, and Ifit3 in the hearts of the two groups
	IR+IgG						IR+IFNAR NAb
Ifit1	0.876841	0.705111	0.946448	1.30101	0.917282	1.43199	0.324963	0.0819703	0.342149	0.084701	0.34693	0.104051
Ifit2	0.990918	0.715845	0.941969	1.2204	0.983183	1.2473	0.454931	0.174625	0.599161	0.260705	0.524012	0.296294
Ifit3	0.824502	0.877886	0.735117	1.4455	0.824621	1.57667	0.377715	0.127499	0.434033	0.14403	0.402767	0.175681

## Sheet: Fig. 3l
Fig. 3l. Representative IF images of F4/80 (green) and MerTK (red), and the number of MerTK+ cardiac macrophages in the hearts of the two groups
IR+IgG	IR+IFNAR NAb
4	9
4	8
3	7
2	6
5	6
3	7

## Sheet: Fig. 3m
Fig. 3m. Representative flow cytometry plots and quantification of MerTK+CCR2- macrophages in the hearts of the two groups
IR+IgG	IR+IFNAR NAb
24.7329	50.8308
31.322	70.9402
26.88	63.1071
31.375	62.2959
32.3155	49.8133
26.7931	46.9074

## Sheet: Fig. 3n
Fig. 3n. Flow cytometry analysis of EdU+ cells in MerTK+cardiac macrophages in the hearts of the two groups
IR+IgG	IR+IFNAR NAb
13.5659	36.1702
9.90991	30.648
12.0773	29.2845
14.4681	30.2703
13.2353	32.737
7.33945	28.8603

## Sheet: Fig. 3o
Fig. 3o. Flow cytometry analysis of Annexin V+ cells in MerTK+cardiac macrophages in the hearts of the two groups
IR+IgG	IR+IFNAR NAb
23.5537	11.415
26.1122	14.1724
27.2973	14.948
25.2019	10.1508
23.9669	9.21986
22.8385	11.3356
