# Supplementary material for: ATF3 coordinates the survival and proliferation of cardiac macrophages and protects against ischemia–reperfusion injury
Source: Nat Cardiovasc Res. 2024 Jan 4;3(1):28–45. doi: 10.1038/s44161-023-00392-x (PMC11358155; doi:10.1038/s44161-023-00392-x)
Supplement: Supplementary file 6 — Statistical source data. [file 44161_2023_392_MOESM6_ESM.xlsx]

## Sheet: Fig. 4a
Fig. 4a. Flow cytometry analysis (left) and quantification (right) of MerTK+, Trem2+, Lyve1+, and MHCII+ macrophages from the heart of ATF3fl/flCx3cr1-Cre- and ATF3fl/flCx3cr1-Cre+ mice 6 h post-IR
	ATF3fl/flCx3cr1-Cre-+IR						ATF3fl/flCx3cr1-Cre++IR
MerTK Mφ	84.0724	103.088	104.321	76.9803	89.481	71.3495	20.8495	25.8681	30.2521	24.3039	32.049	29.3168
Trem2 Mφ	40.7202	53.5249	55.8474	43.9888	43.9368	36.5322	7.20361	8.57372	8.7126	6.81128	10.2941	9.61347
MHCII Mφ	26.0888	34.2222	31.9518	25.4073	33.6798	23.8577	10.5419	10.1415	16.8202	10.5265	17.4314	12.9479
Lyve1 Mφ	6.8125	7.50192	5.05221	5.53652	6.88905	4.77155	2.22551	5.83013	2.60168	5.77926	2.19608	4.89334

## Sheet: Fig. 4b
Fig. 4b. Representative images of Evans blue and 2,3,5-triphenyltetrazolium chloride staining in the heart of mice with two genotypes 1 day post-IR. Scale bar, 1 mm. Infarct size was calculated as a percentage of the myocardial area at risk
	ATF3fl/flCx3cr1cre-						ATF3fl/flCx3cr1cre+
Sham	0.48273	0.12946	0.84945	0.1934	0.64852	0.59312	0.18342	1.10342	0.94202	1.03845	0.76023	0.19385
IR-1d	20.7837	19.8739	25.9965	22.5202	23.7996	29.7683	49.5885	32.7371	38.6629	43.9468	37.822	40.2477

## Sheet: Fig. 4c
Fig. 4c. Representative images (left) and quantification (right) of TUNEL+α-actinin+ cardiomyocytes in the heart of mice with the two genotypes 1 day post-IR
	ATF3fl/flCx3cr1cre-						ATF3fl/flCx3cr1cre+
Sham	0.150376	0.144092	0.159236	0.146843	0.158228	0.152672	0.15015	0.147929	0.15873	0.15625	0.156986	0.159236
IR-1d	11.128	8.63836	6.59509	12.4451	9.6423	11.2738	21.4385	23.5911	21.8873	15.4145	16.1517	19.9243

## Sheet: Fig. 4d
Fig. 4d. Flow cytometry analysis (left) and quantification (right) of CD45-PDGFRα-CD31+ endothelial cells in the hearts of mice with the two genotypes
	ATF3fl/flCx3cr1cre-						ATF3fl/flCx3cr1cre+
Sham	1900.6	2367.71	1960.95	1826.07	1966	2140.49	1891.1	2007.21	1929.84	1693.3	1777.34	1568.78
IR-7d	2661.5	2643.74	3000.73	2823.92	2770.7	3173.49	2055.99	2178.59	2048.37	2114.07	1765.65	2191.22

## Sheet: Fig. 4f
Fig. 4f. Representative IF images (E) and quantification (F) of CD31+ cell in the cardiac border area of mice with the two genotypes
	ATF3fl/flCx3cr1cre-						ATF3fl/flCx3cr1cre+
Sham	2.04509	1.5193	1.45637	1.53396	1.18249	1.08586	1.74351	1.56312	1.79408	1.12974	1.18508	1.06873
IR-7d	6.13674	5.1856	4.45648	3.99075	5.19015	5.52499	2.36066	2.19268	1.57435	1.45064	1.74632	1.59256

## Sheet: Fig. 4g
Fig. 4g. Representative images (left) and quantification (right) of microfil vascular casting and microCT in the hearts of mice with the two genotypes 7 days post-IR
	ATF3fl/flCx3cr1cre-						ATF3fl/flCx3cr1cre+
Sham	26.3158	23.8281	18.8285	20.3883	20.7792	27.7778	25.1309	25.8373	25.5411	20.1794	16.9421	20.8835
IR-7d	16.8605	13.8889	17.7914	15.5172	19.8758	15.1163	12.1951	8.80503	11.4094	14.2857	9.81595	10.625

## Sheet: Fig. 4h
Fig. 4h. Representative echocardiographic images (left) and ejection factor (EF, right) of mice with the two genotypes 30 days post-IR
	ATF3fl/flCx3cr1cre-						ATF3fl/flCx3cr1cre+
Sham	81.9589	80.4568	68.3857	82.2797	67.7949	73.5944	69.1024	71.1129	73.1038	77.9894	67.0923	76.2093
IR-30d	50.0719	43.1979	48.6134	45.4573	47.0498	41.8435	37.9223	39.4801	29.5285	32.5166	31.9798	34.3676

## Sheet: Fig. 4i
Fig. 4i. Representative images (left) and quantification (right) of cardiac fibrosis of mice with the two genotypes 30 days post-IR
	ATF3fl/flCx3cr1cre-						ATF3fl/flCx3cr1cre+
Sham	0.24	0.08	0.11	0.25	0.26	0.15	0.18	0.22	0.06	0.09	0.23	0.29
IR-30d	3.89	2.74	3.25	2.67	3.13	3.45	11.05	9.73	7.34	10.76	9.23	12.67
