# Supplementary material for: ATF3 coordinates the survival and proliferation of cardiac macrophages and protects against ischemia–reperfusion injury
Source: Nat Cardiovasc Res. 2024 Jan 4;3(1):28–45. doi: 10.1038/s44161-023-00392-x (PMC11358155; doi:10.1038/s44161-023-00392-x)
Supplement: Supplementary file 7 — Statistical source data. [file 44161_2023_392_MOESM7_ESM.xlsx]

## Sheet: Fig. 5b
Fig. 5b. Flow cytometry analysis of Calcein AM+MerTK- and Calcein AM+MerTK+ macrophages in hearts of ATF3-CKO mice transferred with MerTK- macrophages or MerTK+ macrophages
	MerTK- Mφ-transfer-IR						MerTK+ Mφ-transfer-IR
CaAM+ MerTK- Mφ	6.78652	6.5257	5.40287	8.70006	8.92015	7.21085	0.482528	0.433313	0.375852	0.636943	0.575494	0.492395
CaAM+ MerTK+ Mφ	0.285586	0.473235	0.380228	0.35683	0.196132	0.434652	9.01258	8.36439	9.11932	9.82335	12.1548	11.3341

## Sheet: Fig. 5d
Fig. 5d. Immunostaining of CD31+ endothelial cells in the hearts of the two groups
MerTK- Mφ-transfer-IR	MerTK+ Mφ-transfer-IR
1.14277	3.70529
1.18305	4.45244
1.12502	4.21496
0.956366	3.8794
1.28969	3.72501
0.854116	3.03505

## Sheet: Fig. 5e
Fig. 5e. Flow cytometry analysis of CD31+ endothelial cells in the hearts of the two groups
MerTK- Mφ-transfer-IR	MerTK+ Mφ-transfer-IR
1447.31	2574.09
1661.3	3145.35
1469.08	2828.7
1689.49	2826.46
1551.59	2584.89
1646.24	2142.18

## Sheet: Fig. 5f
Fig. 5f. EF in the hearts of the two groups
MerTK- Mφ-transfer-IR	MerTK+ Mφ-transfer-IR
39.9669	60.0403
34.531	58.0427
49.7327	56.2567
36.2232	57.8291
45.8314	53.7941
39.6104	50.6396

## Sheet: Fig. 5g
Fig. 5g. Fibrosis in the hearts of the two groups
MerTK- Mφ-transfer-IR	MerTK+ Mφ-transfer-IR
13.5046	6.28511
15.8403	6.98747
11.2858	4.22759
11.4459	2.82945
9.91958	3.96542
15.6943	5.92244

## Sheet: Fig. 5i
Fig. 5i. Tube formation assay in ECs co-cultured with sorted MerTK+ and MerTK- macrophages
MerTK- Mφ	MerTK+ Mφ
0.981997	1.58211
1.20022	1.36388
1.25477	1.74577
1.03655	1.85488
0.927441	1.30933
1.41844	2.01855
0.981997	1.20022
1.14566	1.52755
0.872886	1.58211
0.818331	1.69122

## Sheet: Fig. 5k
Fig. 5k. Relative mRNA expression of Igf1 in sorted MerTK+ and MerTK- macrophages from hearts post-IR
MerTK- Mφ	MerTK+ Mφ
0.98123	2.19578
1.05445	2.2284
1.00793	2.17333
0.98718	1.93248
1.01338	2.201
0.958518	1.92466

## Sheet: Fig. 5l
Fig. 5l. IGF1 levels in the culture supernatants of sorted MerTK+ and MerTK- macrophages from the hearts via ELISA
MerTK- Mφ	MerTK+ Mφ
186.68	1798.14
333.579	1932.39
244.727	1774.36
356.712	1754.73
581.625	1510.64
517.914	954.88
1400.25	1233.87
1409.58	1744.94

## Sheet: Fig. 5m
Fig. 5m. Tube formation assay in ECs transfected with siRNA-NC or siRNA-IGF1R and then co-cultured with sorted MerTK+ macrophages
siR-NC	siR-IGF1R
0.9375	0.555556
1.04167	0.625
0.9375	0.520833
1.11111	0.486111
0.868056	0.694444
0.868056	0.486111
1.00694	0.555556
1.11111	0.729167
1.14583	0.694444
0.972222	0.555556

## Sheet: Fig. 5n
Fig. 5n. Relative mRNA levels of Igf1 in heart from WT mice, ATF3 CKO mice and ATF3 CKO mice injected with MerTK+ macrophage
WT+IR						ATF3-CKO+IR						ATF3-CKO+IR+MerTK+ Mφ
1.24719	0.552287	1.21317	0.964192	1.07341	1.15625	0.131018	0.310233	0.418949	0.248681	0.184366	0.171588	0.500393	0.775432	0.621746	0.687071	0.153368	1.15266
