# Supplementary material for: ATF3 coordinates the survival and proliferation of cardiac macrophages and protects against ischemia–reperfusion injury
Source: Nat Cardiovasc Res. 2024 Jan 4;3(1):28–45. doi: 10.1038/s44161-023-00392-x (PMC11358155; doi:10.1038/s44161-023-00392-x)
Supplement: Supplementary file 8 — Statistical source data. [file 44161_2023_392_MOESM8_ESM.xlsx]

## Sheet: Fig. 6b
Fig. 6b. Plasma GAS6 levels in WT or ATF3-CKO mice administered rGAS6 or IgG post-IR
	Vehicle								rGAS6
WT	161.347	137.368	139.89	145.703	105.572	157.669	158.401	154.756	255.968	195.744	241.374	214.57	168.322	175.439	239.281	199.825
ATF3-CKO	70.2413	138.987	129.701	147.835	105.822	64.7609	69.5448	68.3338	259.713	82.2068	180.894	198.642	246.408	217.806	170.582	177.606

## Sheet: Fig. 6c
Fig. 6c. Cardiac Atf3 mRNA expression in WT or ATF3-CKO mice administered rGAS6 or IgG post-IR
	Vehicle						rGAS6
WT	1.17364	0.681365	0.539794	1.06037	1.15772	1.8871	7.77738	6.71589	8.97651	8.08541	8.60614	8.19344
ATF3-CKO	1.05287	0.343277	0.361216	0.186091	0.468837	0.513556	0.253478	0.669002	0.152194	0.46737	0.300243	0.317162

## Sheet: Fig. 6d
Fig. 6d. MerTK+ cardiac macrophages in WT or ATF3-CKO mice administered rGAS6 or IgG post-IR
	Vehicle						rGAS6
WT	83.3878	69.4545	68.1571	74.3636	66.0657	68.0921	105.73	118.127	91.6656	109.706	101.239	111.872
ATF3-CKO	24.8802	36.2924	34.2746	28.5681	38.7953	34.2762	33.8333	39.8039	37.4143	35.1026	40.293	32.5106

## Sheet: Fig. 6e
Fig. 6e. EF in WT or ATF3-CKO mice administered rGAS6 or IgG post-IR
	Vehicle						rGAS6
WT	49.1051	51.8655	56.5903	55.4436	48.689	52.098	65.718	64.2017	60.6594	62.3289	62.6712	56.4132
ATF3-CKO	45.2326	37.6427	40.934	45.7564	41.4302	46.4981	41.4986	37.6791	46.0041	45.8391	38.2191	40.5768

## Sheet: Fig. 6f
Fig. 6f. Cardiac fibrosis in WT or ATF3-CKO mice administered rGAS6 or IgG post-IR
	Vehicle						rGAS6
WT	4.41927	5.65518	6.37238	7.34867	4.71634	3.82822	1.73165	2.76353	1.51863	1.73661	1.07943	1.19519
ATF3-CKO	6.08509	6.5201	10.3938	7.1108	13.0934	8.74138	5.64822	9.45144	10.6092	7.20125	12.3404	8.03339

## Sheet: Fig. 6g
Fig. 6g. Flow cytometry analysis (left) and quantification (right) of CD31+ ECs in WT or ATF3-CKO mice administered rGAS6 or IgG post-IR
	Vehicle						rGAS6
WT	2417.82	2507.22	2293.98	1967.22	1890.23	1792.91	3249.93	3120.12	2774.91	2652.13	2640.22	2607.39
ATF3-CKO	1491.6	1912.04	1309	1509.32	1499.56	1719.26	1770.16	1547.65	1796.97	1357.48	1520.73	1834.44

## Sheet: Fig. 6h
Fig. 6h. Representative IF images and quantification of CD31+ ECs in WT or ATF3-CKO mice administered rGAS6 or IgG post-IR
	Vehicle						rGAS6
WT	4.43474	3.38905	4.86531	4.4625	6.02623	5.04436	6.54787	6.02078	5.43555	6.80518	8.97213	7.79053
ATF3-CKO	1.09367	1.4198	1.96346	1.29705	1.15614	0.903893	1.51317	1.12283	1.45323	1.23575	1.52435	1.42857
