# Supplementary material for: ATF3 coordinates the survival and proliferation of cardiac macrophages and protects against ischemia–reperfusion injury
Source: Nat Cardiovasc Res. 2024 Jan 4;3(1):28–45. doi: 10.1038/s44161-023-00392-x (PMC11358155; doi:10.1038/s44161-023-00392-x)
Supplement: Supplementary file 9 — Statistical source data. [file 44161_2023_392_MOESM9_ESM.xlsx]

## Sheet: Fig. 7d
Fig. 7d. Plasma levels of GAS6 in patients with ischemia with poor coronary collaterals circulation (CCC) or good CCC
poor CCC	good CCC
1392.89	1919.51
1363.5	1901.94
1354.36	1651
1342.99	1648.61
1339.57	1555.01
1335.06	1555.01
1330.53	1542.83
1330.53	1527.06
1309.15	1510.17
1305.79	1488.97
1238.39	1481.44
1216.68	1475.48
1193.01	1457.33
1187.67	1456.51
1187.67	1440.53
1181.27	1411.63
1149.52	1404.98
1138.66	1361.21
1125.48	1343.89
1125.48	1337.42
1112	1330.97
1111.98	1323.76
1101.68	1302.43
1101.21	1281.28
1084.26	1278.86
1060.54	1269.11
1054.79	1253.71
1049.06	1236.05
1036.69	1229.85
1007.05	1218.51
989.806	1210.3
862.538	1208.05
861.673	1202.12
855.627	1200.08
845.678	1183.82
829.5	1160.63
821.486	1152.61
818.953	1131.71
795.501	1131.71
780.603	1129.64
728.766	1122.36
728.099	1104.14
727.97	1103.74
712.246	1092.43
696.487	1064.95
695.745	1056.87
694.925	1047.81
691.049	1040.8
677.929	1020.88
629.654	959.39
625.398	957.468
615.318	950.349
598.213	922.269
587.433	921.327
572.503	917.036
555.791	908.185
555.674	897.925
546.662	886.067
531.578	881.686
528.178	878.496
512.681	868.403
506.679	864.747
475.258	862.01
470.371	845.678
426.93	829.5
360.078	826.819
356.155	817.912
280.161	809.936
255.867	799.664
252.08	784.499
249.727	771.568
198.171	764.609

## Sheet: Fig. 7e
Fig. 7e. Unadjusted and adjusted odds ratios (ORs) were obtained using a logical regression analysis for poor CCC. Adjusted for drinking and CABG history
	Adjusted	Not-adjusted
lower limit	0.073	0.164
OR	0.15	0.274
upper limit	0.307	0.457

## Sheet: Fig. 7f
Fig. 7f. Pearson correlation between the plasma GAS6 and left ventricular EF
GAS6 (pg/mL)	LVEF
198.171	20
249.727	15
252.08	15
255.867	24
280.161	17
356.155	21
360.078	28
426.93	43
470.371	30
475.258	61
506.679	68
512.681	56
528.178	29
531.578	63
546.662	39
555.674	65
555.791	57
572.503	62
587.433	55
598.213	30
615.318	46
625.398	57
629.654	55
677.929	62
691.049	42
694.925	71
695.745	60
696.487	57
712.246	61
727.97	36
728.099	35
728.766	50
764.609	37
771.568	58
780.603	64
784.499	40
795.501	70
799.664	55
809.936	35
817.912	46
818.953	55
821.486	35
826.819	40
829.5	48
829.5	30
845.678	65
845.678	63
855.627	59
861.673	69
862.01	55
862.538	58
864.747	33
868.403	64
878.496	66
881.686	53
886.067	42
897.925	40
908.185	50
917.036	67
921.327	54
922.269	55
950.349	66
957.468	62
959.39	40
989.806	55
1007.05	55
1020.88	60
1036.69	53
1040.8	53
1047.81	65
1049.06	45
1054.79	65
1056.87	42
1060.54	55
1064.95	55
1084.26	58
1092.43	43
1101.21	55
1101.68	60
1103.74	60
1104.14	58
1111.98	55
1112	55
1122.36	53
1125.48	69
1125.48	53
1129.64	56
1131.71	63
1131.71	61
1138.66	60
1149.52	81
1152.61	39
1160.63	38
1181.27	53
1183.82	35
1187.67	57
1187.67	43
1193.01	60
1200.08	40
1202.12	55
1208.05	60
1210.3	38
1216.68	80
1218.51	60
1229.85	62
1236.05	51
1238.39	60
1253.71	70
1269.11	65
1278.86	66
1281.28	60
1302.43	44
1305.79	62
1309.15	51
1323.76	62
1330.53	55
1330.53	52
1330.97	60
1335.06	63
1337.42	45
1339.57	55
1342.99	82
1343.89	55
1354.36	56
1361.21	53
1363.5	55
1392.89	57
1404.98	44
1411.63	48
1440.53	62
1456.51	60
1457.33	52
1475.48	62
1481.44	60
1488.97	62
1510.17	50
1527.06	60
1542.83	65
1555.01	65
1555.01	64
1648.61	55
1651	75
1901.94	82
1919.51	85

## Sheet: Fig. 7g
Fig. 7g. Kaplan-Meier plots of major adverse events according to median values of plasma GAS6 levels at admission
Days	< Median	> Median
329	0
15	1
211	0
328	0
221	0
212	0
229	0
222	0
473	0
84	1
289	0
216	0
132	1
296	0
216	0
209	0
365	1
315	0
286	0
223	1
18	1
446	0
85	1
209	1
237	0
426	0
411	0
210	0
427	0
212	0
374	0
302	0
95	1
229	0
227	0
452	0
296	0
223	0
450	0
406	0
231	0
337	0
473	0
483	0
474	0
447	0
17	1
230	0
232	0
441	0
231	0
37	1
17	1
434	0
228	0
234	0
441	0
450	0
324	0
439	0
192	1
340	0
1	1
398	0
232	0
423	0
238	1
347	0
384	0
422	0
307	0
228	0
440		0
347		0
485		0
421		0
53		0
51		0
385		0
489		0
293		0
328		0
407		0
419		0
472		0
351		1
408		0
358		0
219		1
341		0
439		0
419		0
316		0
446		0
238		1
479		0
358		0
367		1
342		0
294		0
445		0
319		0
84		0
316		0
357		0
277		0
243		1
301		0
421		0
306		0
279		0
420		0
405		0
360		0
478		0
490		0
419		0
308		0
361		0
284		0
353		0
420		0
355		0
384		0
386		0
372		0
314		0
492		0
323		0
353		0
357		1
290		0
491		0
407		0
332		0
405		0
447		0
361		0
483		0
305		1
357		0
345		0
383		0
445		0
