# Supplementary material for: ATF3 coordinates the survival and proliferation of cardiac macrophages and protects against ischemia–reperfusion injury
Source: Nat Cardiovasc Res. 2024 Jan 4;3(1):28–45. doi: 10.1038/s44161-023-00392-x (PMC11358155; doi:10.1038/s44161-023-00392-x)
Supplement: Supplementary file 10 — Statistical source data. [file 44161_2023_392_MOESM10_ESM.xlsx]

## Sheet: ED Fig. 1e
ED Fig. 1e. Colocalization (up) and quantification (down) of immunofluorescence (IF) signals of F4/80 and LYVE1, TREM2, and CD74 in cardiac border regions of the sham and IR
	Sham						IR
MHCII Mφ	6	5	6	4	5	7	5	5	4	5	6	4
LYVE1 Mφ	6	5	4	5	4	7	5	7	7	6	4	5
TREM2 Mφ	6	6	6	5	5	7	6	8	5	4	7	5

## Sheet: ED Fig. 1f
ED Fig. 1f. Colocalization (up) and quantification (down) of immunofluorescence (IF) signals of F4/80 and LYVE1, TREM2, and CD74 in cardiac remote regions of the sham and IR
	Sham						IR
MHCII Mφ	7	8	5	6	6	6	4	5	6	7	6	5
LYVE1 Mφ	7	5	4	6	6	7	5	6	5	6	5	4
TREM2 Mφ	7	8	5	6	4	6	7	7	5	5	6	4
