# Supplementary material for: ATF3 coordinates the survival and proliferation of cardiac macrophages and protects against ischemia–reperfusion injury
Source: Nat Cardiovasc Res. 2024 Jan 4;3(1):28–45. doi: 10.1038/s44161-023-00392-x (PMC11358155; doi:10.1038/s44161-023-00392-x)
Supplement: Supplementary file 11 — Statistical source data. [file 44161_2023_392_MOESM11_ESM.xlsx]

## Sheet: ED Fig. 2a
ED Fig. 2a. Flow cytometry analysis and quantification of MerTK+ macrophages in bone marrow-derived macrophages (BMDMs) treated with rGAS6 at each time point
rGAS6-0d	rGAS6-2d	rGAS6-4d	rGAS6-6d
21.948	45.7479	58.8359	77.1718
16.7832	43.2232	61.6962	71.9352
22.2812	44.905	61.7548	73.528
22.4231	47.2704	63.146	73.8003
14.3067	46.7269	63.8274	70.3817
15.964	43.2722	63.6131	72.1306

## Sheet: ED Fig. 2b
ED Fig. 2b. Relative mRNA expression of Mertk, Timd4, Folr2, and Cd163 in the rGAS6-treated BMDMs at different time points
	rGAS6-0d						rGAS6-2d						rGAS6-4d						rGAS6-6d
Mertk	0.961356	0.956759	0.829076	1.04172	1.12321	1.12075	0.993018	2.1921	0.965018	1.05781	1.91446	2.01903	2.25593	1.81704	1.59466	1.93253	2.30535	2.21475	2.66636	2.52398	2.5372	2.29337	2.41474	2.87561
Timd4	0.714292	0.850254	1.01944	1.37221	1.15033	1.02322	2.3676	2.02704	2.16953	1.98174	1.60167	1.95774	1.62657	2.44883	2.84847	2.34166	2.8265	2.85611	3.61683	3.99942	2.65916	2.99788	3.53969	3.50044
Folr2	1.06821	1.04548	0.871657	0.792254		1.29663	1.67462	2.26128	1.8187	1.81711	2.06113	2.7247	1.89616	2.47715	2.55783	2.84844	3.74997	3.49918	4.35207	5.66449	4.68088	4.01185	4.00538	3.61616
Cd163	1.68144	1.18335	0.659423	0.686673	1.15226	0.963254	1.0019	1.83935	0.741796	0.596445	1.43679	1.77595	2.27819	2.41256	1.91752	2.59955	1.63672	1.5025	2.7437	2.8156	2.71225	2.29436	2.91461	2.88557

## Sheet: ED Fig. 2c
ED Fig. 2c. Relative mRNA expression of Atf3, Jun, and Fos in the rGAS6-treated BMDMs at different time points
	rGAS6-0d						rGAS6-2d						rGAS6-4d						rGAS6-6d
Atf3	1.28769	1.04237	0.951705	0.89928	0.841958	1.0339	1.25996	1.18456	1.25473	1.142	0.867262	1.03666	1.72445	1.9343	1.21836	1.25591	1.73385	1.66274	1.408	1.47985	1.14013	1.03798	2.13971	2.19831
Fos	1.21158	0.701275	1.17696	1.48924	0.772552	0.869177	0.819845	0.68495	1.41022	0.833315	0.635773	0.930756	1.08644	0.753611	1.68934	1.19147	0.793933	1.58314	0.645179	0.735996	0.957809	0.576767	0.726171	0.943979
Jun	0.96743	0.975178	1.05998	1.18616	0.857813	0.982795	0.841286	0.785573	0.628802	0.750467	0.666953	0.501532	0.907668	0.710983	0.974734	0.883089	0.690257	0.975228	0.74446	0.879262	0.904619	0.643074	0.874502	1.20166

## Sheet: ED Fig. 2f
ED Fig. 2f. Relative mRNA expression of Atf3 in Mφ, CF, CM, and EC sorted from the heart of the sham and IR
	sham						IR-6h
Mφ	0.910544	0.945452	1.10507	0.972062	1.16219	0.930466	1.97493	2.70362	2.65519	1.85509	2.54822	2.5805
CF	0.566661	0.332128	0.394982	0.467181	0.457608	0.417934	0.887309	1.13127	1.18819	0.950005	1.05667	1.21754
CM	0.257894	0.234182	0.235267	0.212959	0.228381	0.271249	0.187694	0.219908	0.183673	0.193265	0.190547	0.2505
EC	0.198749	0.243168	0.215908	0.22121	0.221915	0.244651	0.207997	0.200746	0.197158	0.170247	0.21693	0.206813

## Sheet: ED Fig. 2g
ED Fig. 2g. Representative western blot analysis and quantification of the expression of phosphorylated- and total-AKT in BMDMs treated with rGAS6 for 1 h
PBS	rGAS6
0.991053	2.43607
0.985152	2.79018
1.0238	2.44961
0.875109	1.89616
1.02983	2.46189
1.09506	2.42376

## Sheet: ED Fig. 2h
ED Fig. 2h. Relative mRNA expression of Atf3, Jun, and Fos in rGAS6-treated BMDMs transfected with scrambled control or Mertk-siRNA
	siR-NC						siR-Mertk
Atf3	0.881556	0.732846	1.22901	1.07372	1.18616	0.988895	0.442229	0.403893	0.361095	0.261391	0.340138	0.298937
Fos	1.51482	1.6725	0.824944	0.731146	0.817784	0.800213	1.28427	1.37321	1.03631	1.08766	0.627907	0.756838
Jun	1.85418	2.22186	0.536701	0.489434	0.964331	0.958249	1.14112	1.26914	0.978019	1.13138	1.13488	1.03076

## Sheet: ED Fig. 2i
ED Fig. 2i. Relative mRNA expression of Atf3, Jun, and Fos in BMDMs pretreated with vehicle or LY294002 (a AKT inhibitor)
	PBS						rGAS6						rGAS6+LY294002
Atf3	0.33083	1.35766	1.02123	0.997355	0.815483	0.886793	1.73105	1.7059	1.88981	1.90313	1.94946	2.04785	1.01142	0.908659	1.07	1.07962	1.18935	1.12177
Fos	1.12315	1.38524	0.714271	0.743262	1.15431	1.04884	1.13917	1.16554	0.845252	0.769335	1.77236	1.53194	0.942271	0.878515	0.773543	0.756604	0.826838	0.850742
Jun	1.05277	1.01926	0.748718	0.89702	1.15339	1.20305	1.16191	1.19014	0.841552	0.810815	1.08706	0.921265	0.768347	0.607147	0.795361	0.889181	0.860194	0.966191

## Sheet: ED Fig. 2k
ED Fig. 2k. Representative western blot analysis and quantification of the expression of phosphorylated- and total-MerTK, phosphorylated- and total-AKT, and ATF3 in the heart of IR mice treated with saline or UNC2250
p-MerTK			p-AKT			ATF3
saline	UNC2250		saline	UNC2250		saline	UNC2250
1.09996	0.857621		0.996412	0.779047		0.909429	0.401606
0.974162	0.916052		0.99497	0.758061		1.02672	0.533993
0.995623	0.884562		0.996687	0.758811		0.997349	0.441071
1.02433	0.877552		0.868694	0.708852		0.996521	0.50835
0.98718	0.779063		1.05229	0.743949		1.01895	0.42915
0.918738	0.839401		1.09095	0.750876		1.05103	0.502764
