# Supplementary material for: ATF3 coordinates the survival and proliferation of cardiac macrophages and protects against ischemia–reperfusion injury
Source: Nat Cardiovasc Res. 2024 Jan 4;3(1):28–45. doi: 10.1038/s44161-023-00392-x (PMC11358155; doi:10.1038/s44161-023-00392-x)
Supplement: Supplementary file 13 — Statistical source data. [file 44161_2023_392_MOESM13_ESM.xlsx]

## Sheet: ED Fig. 3b
ED Fig. 3b. Relative mRNA expression of Atf3 in Mφ, CF, CM, and EC sorted from ATF3-CKO and WT mice
	ATF3fl/flLyz2-Cre-						ATF3fl/flLyz2-Cre+
Mφ	0.965063	0.980845	0.94609	1.00788	0.982856	1.12723	0.0974641	0.109686	0.113502	0.11987	0.0957089	0.102843
CF	1.0297	0.921449	1.11026	1.01435	0.977373	0.957509	0.94969	1.03464	1.24635	1.40991	1.24348	1.57214
CM	0.927254	0.843616	1.0787	1.37378	0.972236	0.887288	0.822173	0.803338	1.58291	0.954106	1.0994	1.39802
EC	1.02647	0.94721	1.11665	1.08422	0.913566	0.929885	0.941772	1.02021	1.00594	0.97923	1.0127	1.24632

## Sheet: ED Fig. 3e
ED Fig. 3e. Representative dot plots and quantification of neutrophils, T cells, and B cells in the heart of ATF3-CKO and WT mice post-IR
	WT+IR						ATF3-CKO+IR
Neu	205.207	216.177	222.821	223.552	200.268	253.75	112.898	240.696	127.817	125.867	264.207	173.653
T	189.32	389.559	320.855	166.056	405.37	342.727	252.373	294.689	281.62	263.253	303.868	280.533
B	57.6848	152.143	64.2492	30.45	154.055	73.3788	65.3079	62.3	73.0986	78.72	59.9061	73.1733
