# Supplementary material for: ATF3 coordinates the survival and proliferation of cardiac macrophages and protects against ischemia–reperfusion injury
Source: Nat Cardiovasc Res. 2024 Jan 4;3(1):28–45. doi: 10.1038/s44161-023-00392-x (PMC11358155; doi:10.1038/s44161-023-00392-x)
Supplement: Supplementary file 14 — Statistical source data. [file 44161_2023_392_MOESM14_ESM.xlsx]

## Sheet: ED Fig. 4b
ED Fig. 4b. Relative mRNA expression of randomly selected type I IFN-related genes in BMDMs obtained from ATF3-CKO and WT mice after HR
	WT						ATF3-CKO
Cd14	0.836645	0.776448	1.30039	1.09471	1.03382	1.046	2.48636	2.11858	2.86412	2.26046	3.12468	3.54623
Ifih1	1.11201	1.29552	1.21822	1.15461	0.686867	0.718477	3.18393	3.29811	3.52086	3.15895	2.51548	2.46346
Irf1	1.13322	1.01582	1.35091	1.22708	0.659478	0.794637	4.39864	4.5496	4.86937	1.8061	1.42916	2.00122
Irf7	1.44073	0.839185	0.937452	1.22673	0.863884	0.832542	3.30707	6.37211	7.78215	6.66744	8.18568	8.94121
Oas1a	1.14408	0.88699	1.32931	1.21354	0.838639	0.728397	1.65476	2.11805	2.23227	1.652	1.7592	2.36722
Oas2	1.8134	0.987533	1.60464	0.972578	0.783449	0.456711	2.06254	2.82223	2.53132	2.34026	3.17493	2.57571
Ddx58	1.60159	1.39046	1.45623	0.889062	0.582946	0.594978	2.09621	4.02186	2.55001	2.37492	3.36114	2.90546
Tlr2	1.23031	0.882095	1.02114	1.36102	0.810887	0.817639	7.5792	10.3978	4.81805	6.54918	4.3568	4.08697
Stat1	1.31202	0.941715	1.57714	1.27326	0.570551	0.706411	2.20701	2.54225	2.93294	2.2081	2.205	2.89425
Plcg2	1.43315	1.1853	1.42791	1.04599	0.601368	0.655411	1.99376	2.60371	1.83251	2.10009	1.86156	1.85005

## Sheet: ED Fig. 4c
ED Fig. 4c. Quantification or representative images of EdU+ cells in rGAS6-treated BMDMs stimulated with rIFN-α or rIFN-β
Ctl	rIFN-α	rIFN-β
68.8672	40.1178	35.5895
72.1336	27.1829	43.1981
63.2299	36.6234	32.5828
64.5411	38.169	29.0401
69.3392	25.2396	27.0742
65.314	32.8439	31.8182

## Sheet: ED Fig. 4d
ED Fig. 4d. Quantification or representative images of Ki67+ cells in rGAS6-treated BMDMs stimulated with rIFN-α or rIFN-β
Ctl	rIFN-α	rIFN-β
7.26744	6.03675	6.96629
10.8553	5.88235	4.64548
8.67925	4.96084	3.36538
8.05085	4.08163	4.88722
6.15385	5.55556	5.30303
8.7108	4.98688	5.85586

## Sheet: ED Fig. 4e
ED Fig. 4e. Quantification or representative images of Annexin V+ cells in rGAS6-treated BMDMs stimulated with rIFN-α or rIFN-β
Ctl	rIFN-α	rIFN-β
17.4231	36.3041	36.1569
16.6911	38.1451	28.548
19.0551	37.2232	40.2372
28.4112	42.5778	41.9318
25.0389	42.8272	39.3665
22.6601	45.3619	39.9146

## Sheet: ED Fig. 4f
ED Fig. 4f. Quantification or representative images of TUNEL+ cells in rGAS6-treated BMDMs stimulated with rIFN-α or rIFN-β
Ctl	rIFN-α	rIFN-β
4.49438	7.31707	9.86547
1.89394	4.56431	5.41667
3.20366	9.57447	8.33333
3.41297	9.57747	8.14815
2.31481	9.48617	8.1448
3.41151	7.42574	6.16114
