# Supplementary material for: ATF3 coordinates the survival and proliferation of cardiac macrophages and protects against ischemia–reperfusion injury
Source: Nat Cardiovasc Res. 2024 Jan 4;3(1):28–45. doi: 10.1038/s44161-023-00392-x (PMC11358155; doi:10.1038/s44161-023-00392-x)
Supplement: Supplementary file 15 — Statistical source data. [file 44161_2023_392_MOESM15_ESM.xlsx]

## Sheet: ED Fig. 5a
ED Fig. 5a. Representative IF images and quantification of IFIH1+MerTK+ cells in cardiac ischemic regions of WT and ATF3-CKO mice post-IR. Percentage of double positive cells in total MerTK+ cells per HPF
WT+IR	ATF3-CKO+IR
37.5	50
28.5714	60
14.2857	80
25	71.4286
33.3333	42.8571
22.2222	60

## Sheet: ED Fig. 5b
ED Fig. 7b. Representative IF images and quantification of IFNB1+MerTK+ cells in cardiac ischemic regions of WT and ATF3-CKO mice post-IR. Percentage of double positive cells in total MerTK+ cells per HPF
WT+IR	ATF3-CKO+IR
25	66.6667
14.2857	71.4286
30	62.5
22.2222	60
33.3333	57.1429
27.2727	55.5556

## Sheet: ED Fig. 5c
ED Fig. 5c. Representative IF images and quantification of APAF1+MerTK+ cells in cardiac ischemic regions of WT and ATF3-CKO mice post-IR. Percentage of double positive cells in total MerTK+ cells per HPF
WT+IR	ATF3-CKO+IR
40	75
33.3333	50
25	80
40	66.6667
33.3333	66.6667
20	75
