# Supplementary material for: ATF3 coordinates the survival and proliferation of cardiac macrophages and protects against ischemia–reperfusion injury
Source: Nat Cardiovasc Res. 2024 Jan 4;3(1):28–45. doi: 10.1038/s44161-023-00392-x (PMC11358155; doi:10.1038/s44161-023-00392-x)
Supplement: Supplementary file 16 — Statistical source data. [file 44161_2023_392_MOESM16_ESM.xlsx]

## Sheet: ED Fig. 6a
ED Fig. 6a. Quantification or representative images of EdU+ cells in rGAS6-treateded BMDMs from ATF3-CKO and WT mice after siRNA transfection
	WT						ATF3-CKO
siR-NC	30.4264	35.7602	42.1594	35.6968	38.4787	38.8021	24.2494	25.335	22.3827	21.6912	21.0216	21.8147
siR-Ifih1	66.4894	51.801	52.8409	52.7002	54.8872	58.8551	28.7544	34.8291	36.7483	34.7126	32.6087	34.9425
siR-Ifnb1	62.9482	59.5104	62.3077	47.8516	47.0476	48.5597	38.055	34.8889	35.0446	36.5957	29.5238	28.4457

## Sheet: ED Fig. 6b
ED Fig. 6b. Quantification or representative images of Ki67+ cells in rGAS6-treateded BMDMs from ATF3-CKO and WT mice after siRNA transfection
	WT						ATF3-CKO
siR-NC	9.25926	7.73994	8.03571	9.03614	7.74488	8.8993	1.74564	4.07674	4.05728	3.25203	1.68224	1.26126
siR-Ifih1	8.6514	6.71463	5.40541	8.57143	8.78187	8.31169	5.18135	5.30121	3.19489	3.92157	5.55556	8.1761
siR-Ifnb1	8.67209	6.71378	9.80392	6.66667	8.53994	6.88776	4.4665	5.1597	5.92992	4.58015	5.4131	6.17761

## Sheet: ED Fig. 6d
ED Fig. 6d. Quantification or representative images of Annexin V+ cells in rGAS6-treateded BMDMs from ATF3-CKO and WT mice after siRNA transfection
	WT						ATF3-CKO
siR-NC	37.4904	45.7819	41.9125	44.5455	45.8693	34.56	72.3015	67.8928	70.047	71.3528	70.4263	71.9079
siR-Apaf1	33.2705	31.2645	32.1484	33.2506	33.8159	31.3024	38.3121	41.555	40.9892	41.3283	39.4477	40.5148

## Sheet: ED Fig. 6e
ED Fig. 6e. Quantification or representative images of TUNEL+ cells in rGAS6-treateded BMDMs from ATF3-CKO and WT mice after siRNA transfection
	WT						ATF3KO
siR-NC	2.74914	4.40529	3.3033	2.21402	4.4	3.40557	6.78466	9.09091	6.69456	5.28634	8.30565	12.3348
siR-Apaf1	1.85874	1.75131	1.70576	2.11268	0.865801	2.15311	4.73588	4.10256	4.51128	3.43137	3.22581	5.02793
