# Supplementary material for: ATF3 coordinates the survival and proliferation of cardiac macrophages and protects against ischemia–reperfusion injury
Source: Nat Cardiovasc Res. 2024 Jan 4;3(1):28–45. doi: 10.1038/s44161-023-00392-x (PMC11358155; doi:10.1038/s44161-023-00392-x)
Supplement: Supplementary file 17 — Statistical source data. [file 44161_2023_392_MOESM17_ESM.xlsx]

## Sheet: ED Fig. 7b
ED Fig. 7b. Representative dot plots showing sorting strategy of CD45- cells, Cx3cr1- macrophages, and Cx3cr1+ macrophages. Relative mRNA expression of Atf3 in three types of cells in two genotypes
	ATF3fl/flCx3cr1cre-						ATF3fl/flCx3cr1cre+
Cx3cr1- Mφ	3.46404	2.72924	3.87701	3.45551	3.92776	3.12763	0.0526689	0.0535168	0.0643932	0.0412499	0.048846	0.0543326
Cx3cr1+ Mφ	1.0396	1.08997	0.952577	0.817405	1.16919	0.969386	0.862166	0.938129	0.874077	0.807304	0.875389	0.919414
CD45- cells	0.310608	0.350212	0.395397	0.358776	0.414916	0.349736	0.323917	0.415552	0.446721	0.483729	0.310163	0.418164
