# Supplementary material for: ATF3 coordinates the survival and proliferation of cardiac macrophages and protects against ischemia–reperfusion injury
Source: Nat Cardiovasc Res. 2024 Jan 4;3(1):28–45. doi: 10.1038/s44161-023-00392-x (PMC11358155; doi:10.1038/s44161-023-00392-x)
Supplement: Supplementary file 18 — Statistical source data. [file 44161_2023_392_MOESM18_ESM.xlsx]

## Sheet: ED Fig. 8b
ED Fig. 8b. Late gadolinium enhancement was used to determine the infarct size
	WT						ATF3-CKO
Sham	0.1	0.2	0.3	0.4	0.5	0.6	0.2	0.4	0.6	0.7	0.8	0.1
IR-1d	18	21.207	24.5427	22.1368	19.5756	15.7897	35.6164	29.0588	25.5004	27.3067	43.5343	25.4578

## Sheet: ED Fig. 8c
ED Fig. 8c. Ejection fraction (EF) as determined via MRI 1 day post-IR
	WT						ATF3-CKO
Sham	65.774	70.6896	74.5846	78.0666	77.3144	83.0734	72.6312	70.2183	68.9342	64.3838	68.4831	79.2712
IR-1d	54.4808	49.9001	48.2168	44.482	46.8975	46.2551	31.2371	35.2227	40.22	45.3719	37.6479	41.0858

## Sheet: ED Fig. 8d
ED Fig. 8d. Infarct size was calculated as a percentage of the myocardial area at risk
	WT										ATF3-CKO
Sham	1.2121	0.21823	0.99323	0.21923	0.72123	0.76821					0.12212	1.2192	0.98218	1.10201	0.89121	0.29121
IR-1d	22.9373	21.0575	16.8995	19.7923	21.1578	25.0959	23.8627	17.1196	25.0105	17.9049	35.8491	34.8228	48.1051	38.4096	33.1378	38.2109	28.6	40.3026	37.9571	44.3598

## Sheet: ED Fig. 8e
ED Fig. 8e. Representative images and quantification of TUNEL+α-actinin+ cardiomyocytes in the hearts of ATF3-CKO and WT mice 1 day post-IR
	WT						ATF3-CKO
Sham	0.152905	0.147493	0.160514	0.155039	0.15949	0.154083	0.146413	0.148588	0.160256	0.155039	0.15949	0.161551
IR-1d	12.8319	6.66667	11.2444	10.9677	12.1019	8.02568	22.865	24.6684	23.183	15.508	19.467	16.0287

## Sheet: ED Fig. 8f
ED Fig. 8f. Flow cytometry analysis and quantification of CD45-PDGFRα-CD31+ EC populations in the hearts of ATF3-CKO and WT mice
	WT						ATF3-CKO
Sham	1892.75	1817.33	1998.96	1658.3	1641.36	1644.11	1629.16	1594.67	1806.77	1429.29	1503.61	1568.78
IR-7D	2973.66	2214.43	2131.2	2396.79	2595.24	2293.15	2047.42	1792.75	1413.6	1605.05	1543.57	1607.26

## Sheet: ED Fig. 8g
ED Fig. 8g. Representative images and quantification of CD31+ area per HPF in CD31+ cells in the cardiac border area of ATF3-CKO and WT mice
	WT						ATF3-CKO
Sham	1.95374	1.46171	1.46508	1.37345	1.13895	1.12249	1.8429	1.50851	1.3616	1.03114	1.08513	1.64492
IR-7d	5.34026	4.99627	3.9117	3.97827	5.36667	4.97048	1.31766	1.17485	1.69565	1.69267	0.578156	1.59267

## Sheet: ED Fig. 8i
ED Fig. 8i. Representative images and quantification of microfil vascular casting and microCT in ATF3-CKO and WT hearts 7 days after IR
	WT						ATF3-CKO
Sham	28.4264	26.6129	21.134	19.5556	21.5596	24.878	22.6744	23.5023	26.9058	20.0957	24.8731	19.9074
IR-7d	17.4157	15.9341	16.875	16.4706	19.6203	14.6199	12.8834	11.0465	13.3803	14.3885	11.1842	9.93789

## Sheet: ED Fig. 8j
ED Fig. 8j. Representative echocardiographic images and ejection factor of ATF3-CKO and WT mice 30 days after IR
	WT								ATF3-CKO
Sham	68.0972	71.0247	65.774	70.6896	74.5846	78.0666	77.3144	83.0734	68.3312	68.0416	77.4024	70.4463	62.9543	65.7167	68.773	77.7681
IR-7d	47.4723	41.3509	50.3299	40.9082	48.9114	48.0583	46.6517	49.8476	36.939	44.4423	33.368	37.2827	40.961	38.0808	39.4419	32.3518

## Sheet: ED Fig. 8k
ED Fig. 8k. Representative images and quantification of fibrosis of ATF3-CKO and WT hearts 30 days after IR
	WT								ATF3-CKO
Sham	0.14	0.18	0.21	0.15	0.16	0.05	0.12	0.09	0.08	0.12	0.16	0.19	0.23	0.29	0.198	0.111
IR-30d	2.89612	3.74134	3.15715	2.57884	3.26256	3.00267	2.61	4.22123	10.2824	8.65071	7.19652	9.66087	8.12505	12.2624	7.78985	7.41963
