# Supplementary material for: ATF3 coordinates the survival and proliferation of cardiac macrophages and protects against ischemia–reperfusion injury
Source: Nat Cardiovasc Res. 2024 Jan 4;3(1):28–45. doi: 10.1038/s44161-023-00392-x (PMC11358155; doi:10.1038/s44161-023-00392-x)
Supplement: Supplementary file 19 — Statistical source data. [file 44161_2023_392_MOESM19_ESM.xlsx]

## Sheet: ED Fig. 9b
ED Fig. 9b. Flow cytometry analysis of Annexin V+ cells gated on Calcein-AM+MerTK+ macrophages in the heart of mice transferred with two types of MerTK+ macrophages
WT-MerTK+ Mφ transfer-IR	ATF3-CKO-MerTK+ Mφ transfer-IR
33.052	64.1158
46.5068	62.4161
43.8717	61.6519
38.9857	59.3684
41.8018	55.0336
34.6154	54.7203

## Sheet: ED Fig. 9c
ED Fig. 9c. Flow cytometry analysis of EdU+ cells gated on Calcein-AM+MerTK+ macrophages in the heart of mice transferred with two types of MerTK+ macrophages
WT-MerTK+ Mφ transfer-IR	ATF3-CKO-MerTK+ Mφ transfer-IR
41.0054	27.8834
42.8222	18.4211
44.3034	20.4342
41.1099	21.853
45.6662	29.9035
41.5658	23.9801

## Sheet: ED Fig. 9d
ED Fig. 9d. Immunostaining of CD31+ cells in the cardiac border area of ATF3-CKO mice injected with WT-MerTK+ and ATF3 deficient-MerTK+ macrophages
WT-MerTK+ Mφ transfer-IR	ATF3-CKO-MerTK+ Mφ transfer-IR
5.01835	1.80048
4.15232	1.69733
3.54006	1.62992
3.82754	1.34952
3.949	1.75357
3.4322	1.52885

## Sheet: ED Fig. 9e
ED Fig. 9e. Flow cytometry analysis of CD31+ cells in the heart of ATF3-CKO mice injected with WT-MerTK+ and ATF3 deficient-MerTK+ macrophages
WT-MerTK+ Mφ transfer-IR	ATF3-CKO-MerTK+ Mφ transfer-IR
2639.47	2031.9
2756.47	1769.45
3135.85	1917.11
2686.47	2422.19
2833.33	1877.69
2938.87	1995.35

## Sheet: ED Fig. 9f
ED Fig. 9f. EF of ATF3-CKO mice injected with WT-MerTK+ and ATF3 deficient-MerTK+ macrophages
WT-MerTK+ Mφ transfer-IR	ATF3-CKO-MerTK+ Mφ transfer-IR
55.3587	46.5061
64.95	43.2356
58.9757	46.5672
63.4807	48.2844
55.1066	44.1298
60.141	44.8416

## Sheet: ED Fig. 9g
ED Fig. 9g. Cardiac fibrosis in the heart of ATF3-CKO mice injected with WT-MerTK+ and ATF3 deficient-MerTK+ macrophages
WT-MerTK+ Mφ transfer-IR	ATF3-CKO-MerTK+ Mφ transfer-IR
5.77239	12.6284
4.66762	9.99378
6.10932	13.5634
4.15911	7.82216
4.47508	10.5257
5.67857	9.79273
