# Supplementary material for: ATF3 coordinates the survival and proliferation of cardiac macrophages and protects against ischemia–reperfusion injury
Source: Nat Cardiovasc Res. 2024 Jan 4;3(1):28–45. doi: 10.1038/s44161-023-00392-x (PMC11358155; doi:10.1038/s44161-023-00392-x)
Supplement: Supplementary file 20 — Statistical source data. [file 44161_2023_392_MOESM20_ESM.xlsx]

## Sheet: ED Fig. 10a
ED Fig. 10a. RT-qPCR of Atf3 knockdown efficiency in macrophages upon siRNA treatment
siR-NC	siR-Atf3
1.06961	0.533696
0.957057	0.505342
0.940676	0.574033
1.07476	0.592278
0.909797	0.678594
1.06203	0.61972

## Sheet: ED Fig. 10b
ED Fig. 10b. RT-qPCR of Fos knockdown efficiency in macrophages upon siRNA treatment
siR-NC	siR-Fos
0.956849	0.566497
0.894077	0.587067
1.08032	0.637136
0.963313	0.532756
0.966495	0.683275
1.16215	0.662145

## Sheet: ED Fig. 10c
ED Fig. 10c. RT-qPCR of Jun knockdown efficiency in macrophages upon siRNA treatment
siR-NC	siR-Jun
1.07716	0.618738
1.0644	0.636862
1.05583	0.682529
0.977049	0.826464
0.913998	0.559336
0.925044	0.595894

## Sheet: ED Fig. 10d
ED Fig. 10d. RT-qPCR of Mertk knockdown efficiency in macrophages upon siRNA treatment
siR-NC	siR-Mertk
0.903359	0.0208107
1.06685	0.0120664
1.05223	0.0195997
0.849757	0.0132027
0.920069	0.0182969
1.26127	0.0211325

## Sheet: ED Fig. 10e
ED Fig. 10e. RT-qPCR of Ifih1 knockdown efficiency in macrophages upon siRNA treatment
siR-NC	siR-Ifih1
1.37166	0.266383
1.88516	0.190955
0.429936	0.200582
0.487807	0.1252
1.18067	0.13797
1.5618	0.0714827

## Sheet: ED Fig. 10f
ED Fig. 10f. RT-qPCR of Ifnb1 knockdown efficiency in macrophages upon siRNA treatment
siR-NC	siR-Ifnb1
1.06692	0.436961
0.997531	0.521945
0.916515	0.354109
1.27686	0.190703
0.856997	0.736488
0.93687	0.458648

## Sheet: ED Fig. 10g
ED Fig. 10g. RT-qPCR of Apaf1 knockdown efficiency in macrophages upon siRNA treatment
siR-NC	siR-Apaf1
0.960301	0.3927
0.925547	0.454935
0.839928	0.480897
1.18494	0.45546
1.20431	0.52828
0.938683	0.483602

## Sheet: ED Fig. 10h
ED Fig. 10h. RT-qPCR of IGF1R knockdown efficiency in macrophages upon siRNA treatment
siR-NC	siR-IGF1R
1.06364	0.54121
0.990972	0.785035
0.908871	0.768601
0.982119	0.561649
0.889144	0.617127
1.19538	0.854995

## Sheet: ED Fig. 10i
ED Fig. 10i. RT-qPCR validation of Atf3 overexpression efficiency by LV-ATF3 in macrophages
LV-Con	LV-ATF3
1.04309	23.7167
1.01116	17.3156
0.948107	9.89199
1.38844	17.8286
0.683641	14.2265
1.05352	19.1767
